# Supplementary material for: Bis[μ-3-(pyridin-2-yl)pyrazolato]bis­[acetato­(3,5-dimethyl-1H-pyrazole)­nickel(II)]
Source: IUCrdata. 2024 Aug 30;9(Pt 8):x240810. doi: 10.1107/S2414314624008101 (PMC11375596; doi:10.1107/S2414314624008101)
Supplement: Supplementary file 1 [file x-09-x240810-sup1.cif]

##############################################################################
#                                                                            #
# This CIF contains the data for a data article accepted for                 #
# publication in IUCrData. It conforms to the requirements of                #
# Notes for Authors for IUCrData, and has been                               #
# peer reviewed under the auspices of IUCrData.                              #
#                                                                            #
# Full details of the Crystallographic Information File format               #
# are given in the paper "The Crystallographic Information File (CIF):       #
# a New Standard Archive File for Crystallography" by S. R. Hall, F. H.      #
# Allen and I. D. Brown [Acta Cryst. (1991), A47, 655-685].                  #
#                                                                            #
# The current version of the core CIF dictionary is obtainable from          #
# ftp://ftp.iucr.org/pub/cif_core.dic.                                       #
#                                                                            #
# Software is freely available for graphical display of the structure(s)     #
# in this CIF. For information consult the CIF software page                 #
# http://www.iucr.org/resources/cif/software.                                #
#                                                                            #
# This file may be used for bona fide research purposes within the           #
# scientific community so long as proper attribution is given to the data    # 
# article from which it was obtained.                                        #
#                                                                            #
##############################################################################
data_I
_audit_creation_method     'SHELXL-2019/3'
_journal_date_recd_electronic     2024-06-01
_journal_date_accepted     2024-08-16
_journal_name_full     'IUCrData'
_journal_year     2024
_journal_volume     9
_journal_issue      1
_journal_page_first     0
_journal_page_last     0
_journal_paper_category     HM
_journal_paper_doi     10.1107/S2414314624008101
_journal_coeditor_code     ZL4073
_publ_contact_author_name     'Nagarajan Loganathan'
_publ_contact_author_address
;
UGC-Assistant Professor, School of Chemistry, Bharathidasan University,
Tiruchirappalli 620 024, Tamilnadu, India
;
_publ_contact_author_email     'l.nagarajan@bdu.ac.in'
_publ_contact_author_fax     ?
_publ_contact_author_phone     ?
_publ_section_title
;\
Bis[\m-3-(pyridin-2-yl)pyrazolato]bis[acetato(3,5-dimethyl-1<i>H</i>-\
pyrazole)nickel(II)]
;
loop_
    _publ_author_name
    _publ_author_footnote
    _publ_author_address
    'Pilavadi, Thangamuniyandi' .
;
School of Chemistry, Bharathidasan University,
Tiruchirappalli 620 024, Tamilnadu,
India
;
    'Krishnan, Soundararajan' .
;
Department of Chemistry, Periyar Maniammai Institute of Science and Technology,
Vallam-613403, Thanjavur, Tamil Nadu,
India
;
    'Loganathan, Nagarajan'
;
UGC-Faculty Recharge Programme, New Delhi, India.
;
;
School of Chemistry, Bharathidasan University,
Tiruchirappalli 620 024, Tamilnadu,
India
;
_publ_section_synopsis
;
The title compound is a dimeric nickel(II) coordination compound containing two
different substituted pyrazoles ligands, namely 3,5-dimethylpyrazole and
3-(pyridin-2-yl
)pyrazole along with acetate.
;
_chemical_name_systematic
;\
Bis[\m-3-(pyridin-2-yl)pyrazolato]bis[acetato(3,5-dimethyl-1<i>H</i>-\
pyrazole)nickel(II)]
;
_chemical_name_common
                   'nickel-3(pyridin-2-ylpyrazolyl)3,5-dimethylpyrazole acetate'
_chemical_formula_moiety     'C30 H34 N10 Ni2 O4'
_chemical_formula_sum     'C30 H34 N10 Ni2 O4'
_chemical_formula_iupac     '[Ni2 (C8 H6 N3)2  (C2 H3 O2)2(C5 H8 N2)2]'
_chemical_formula_weight     716.09
_chemical_melting_point     ?
_space_group_crystal_system     monoclinic
_space_group_name_H-M_alt     'P 21/n'
_space_group_name_Hall     '-P 2yn'
loop_
    _space_group_symop_operation_xyz
    'x, y, z'
    '-x+1/2, y+1/2, -z+1/2'
    '-x, -y, -z'
    'x-1/2, -y-1/2, z-1/2'
_cell_length_a     11.1045(7)
_cell_length_b     9.1489(6)
_cell_length_c     15.8088(11)
_cell_angle_alpha     90
_cell_angle_beta     92.2100(10)
_cell_angle_gamma     90
_cell_volume     1604.88(18)
_cell_formula_units_Z     2
_cell_measurement_reflns_used     5987
_cell_measurement_theta_min     2.57
_cell_measurement_theta_max     28.29
_cell_measurement_temperature     100(2)
_exptl_crystal_description     'prism'
_exptl_crystal_colour     'blue'
_exptl_crystal_size_max     0.120
_exptl_crystal_size_mid     0.100
_exptl_crystal_size_min     0.100
_exptl_crystal_density_diffrn     1.482
_exptl_crystal_density_meas     ?
_exptl_crystal_density_method     ?
_exptl_crystal_F_000     744
_exptl_absorpt_coefficient_mu     1.225
_exptl_absorpt_correction_type     multi-scan
_exptl_absorpt_process_details
;
(SADABS; Krause <i>et al.</i>,  2015
;
_exptl_absorpt_correction_T_min     0.875
_exptl_absorpt_correction_T_max     0.905
_diffrn_ambient_temperature     100(2)
_diffrn_source     'sealed tube'
_diffrn_radiation_type     MoK\a
_diffrn_radiation_wavelength     0.71073
_diffrn_measurement_device_type     'Bruker APEX'
_diffrn_measurement_method     '\f and \w scans'
_diffrn_detector_area_resol_mean     ?
_diffrn_reflns_number     10468
_diffrn_reflns_av_R_equivalents     0.0252
_diffrn_reflns_av_unetI/netI     0.0268
_diffrn_reflns_theta_min     2.202
_diffrn_reflns_theta_max     28.312
_diffrn_reflns_theta_full     25.242
_diffrn_measured_fraction_theta_max     0.989
_diffrn_measured_fraction_theta_full     0.999
_diffrn_reflns_limit_h_min     -14
_diffrn_reflns_limit_h_max     14
_diffrn_reflns_limit_k_min     -12
_diffrn_reflns_limit_k_max     12
_diffrn_reflns_limit_l_min     -21
_diffrn_reflns_limit_l_max     14
_diffrn_standards_number     4
_diffrn_standards_interval_count     22
_diffrn_standards_decay_%     0
_refine_special_details
;
All the non-hydrogen atoms were refined anisotropically using
full-matrix least-square procedures while carbon bound hydrogen atoms were
included in idealized positions and the methyl CH~3~ were allowed to rotate
using a riding model. C---H bonds were constrained to 0.95 \%A for aromatic
C---H (<i>U</i>~iso~(H) = 1.2 <i>U</i>~eq~(C)) and 0.98 \%A for CH~3~
[<i>U</i>~iso~(H) = 1.5 <i>U</i>~eq~(C)] units, respectively. The N---H
proton was added from the difference Fourier map and refined with
<i>U</i>~iso~(H) = 1.2 <i>U</i>~eq~(N).
;
_reflns_number_total     3946
_reflns_number_gt     3617
_reflns_threshold_expression     'I > 2\s(I)'
_refine_ls_structure_factor_coef     Fsqd
_refine_ls_matrix_type     full
_refine_ls_R_factor_all     0.0327
_refine_ls_R_factor_gt     0.0300
_refine_ls_wR_factor_gt     0.0778
_refine_ls_wR_factor_ref     0.0794
_refine_ls_goodness_of_fit_ref     1.042
_refine_ls_restrained_S_all     1.042
_refine_ls_number_reflns     3946
_refine_ls_number_parameters     214
_refine_ls_number_restraints     0
_refine_ls_hydrogen_treatment     mixed
_refine_ls_weighting_scheme     calc
_refine_ls_weighting_details
              'w=1/[\s^2^(Fo^2^)+(0.0457P)^2^+0.5264P] where P=(Fo^2^+2Fc^2^)/3'
_atom_sites_solution_hydrogens     mixed
_atom_sites_solution_primary     difmap
_atom_sites_solution_secondary     geom
_refine_ls_shift/su_max     0.000
_refine_ls_shift/su_mean     0.000
_refine_diff_density_max     0.438
_refine_diff_density_min     -0.269
_refine_ls_extinction_method     none
_refine_ls_extinction_coef     .
loop_
    _atom_type_symbol
    _atom_type_description
    _atom_type_scat_dispersion_real
    _atom_type_scat_dispersion_imag
    _atom_type_scat_source
    'C' 'C' 0.0033 0.0016
                         'International Tables Vol C Tables 4.2.6.8 and 6.1.1.4'
    'H' 'H' 0.0000 0.0000
                         'International Tables Vol C Tables 4.2.6.8 and 6.1.1.4'
    'N' 'N' 0.0061 0.0033
                         'International Tables Vol C Tables 4.2.6.8 and 6.1.1.4'
    'O' 'O' 0.0106 0.0060
                         'International Tables Vol C Tables 4.2.6.8 and 6.1.1.4'
    'Ni' 'Ni' 0.3393 1.1124
                         'International Tables Vol C Tables 4.2.6.8 and 6.1.1.4'
_computing_data_collection
;
SMART (Bruker, 2012)
;
_computing_cell_refinement
;
SMART (Bruker, 2012)
;
_computing_data_reduction
;
SAINT (Bruker, 2012)
;
_computing_structure_solution
;
<i>SHELXT</i> (Sheldrick, 2015a)
;
_computing_structure_refinement
;
<i>SHELXL2019/2</i> (Sheldrick, 2015b)
;
_computing_molecular_graphics
;
ORTEP-3 for Windows 2020.3 (Farrugia, 2012), DIAMOND 3.2k
(Brandenburg et al., 2014)
;
_computing_publication_material
;
PublCIF (Westrip, 2010)
;
loop_
    _atom_site_type_symbol
    _atom_site_label
    _atom_site_fract_x
    _atom_site_fract_y
    _atom_site_fract_z
    _atom_site_U_iso_or_equiv
    _atom_site_adp_type
    _atom_site_calc_flag
    _atom_site_occupancy
    _atom_site_disorder_assembly
    _atom_site_disorder_group
    C C1 0.11107(14) 0.40306(17) 0.31691(10) 0.0189(3) Uani d 1 . .
    H H1 0.177134 0.357829 0.290855 0.023 Uiso calc 1 . .
    C C2 0.08185(14) 0.54516(18) 0.29476(10) 0.0212(3) Uani d 1 . .
    H H2 0.125431 0.595694 0.253272 0.025 Uiso calc 1 . .
    C C3 -0.01268(15) 0.61225(16) 0.33456(11) 0.0213(3) Uani d 1 . .
    H H3 -0.033162 0.710881 0.321898 0.026 Uiso calc 1 . .
    C C4 -0.07701(13) 0.53426(17) 0.39297(9) 0.0184(3) Uani d 1 . .
    H H4 -0.142463 0.578183 0.420430 0.022 Uiso calc 1 . .
    C C5 -0.04392(13) 0.39056(15) 0.41058(9) 0.0152(3) Uani d 1 . .
    C C6 -0.10578(12) 0.29590(16) 0.46928(9) 0.0154(3) Uani d 1 . .
    C C7 -0.21072(13) 0.31154(17) 0.51418(10) 0.0192(3) Uani d 1 . .
    H H7 -0.263572 0.393132 0.515024 0.023 Uiso calc 1 . .
    C C8 -0.21990(13) 0.18053(17) 0.55720(10) 0.0191(3) Uani d 1 . .
    H H8 -0.282715 0.156611 0.593911 0.023 Uiso calc 1 . .
    C C9 -0.31184(15) -0.1728(2) 0.28848(11) 0.0268(4) Uani d 1 . .
    H H9A -0.325502 -0.242347 0.241949 0.040 Uiso calc 1 . .
    H H9B -0.377717 -0.101487 0.288064 0.040 Uiso calc 1 . .
    H H9C -0.308875 -0.225503 0.342481 0.040 Uiso calc 1 . .
    C C10 -0.19552(14) -0.09537(16) 0.27774(10) 0.0195(3) Uani d 1 . .
    C C11 -0.12922(14) -0.06840(18) 0.20783(10) 0.0206(3) Uani d 1 . .
    H H11 -0.149648 -0.094806 0.150952 0.025 Uiso calc 1 . .
    C C12 -0.02518(13) 0.00603(17) 0.23726(9) 0.0189(3) Uani d 1 . .
    C C13 0.07636(15) 0.0650(2) 0.18861(11) 0.0272(4) Uani d 1 . .
    H H13A 0.101087 -0.008066 0.147390 0.041 Uiso calc 1 . .
    H H13B 0.144532 0.087654 0.227618 0.041 Uiso calc 1 . .
    H H13C 0.050240 0.154119 0.158824 0.041 Uiso calc 1 . .
    C C14 0.30155(13) 0.17584(17) 0.44170(10) 0.0207(3) Uani d 1 . .
    C C15 0.43466(15) 0.2066(2) 0.45627(13) 0.0363(4) Uani d 1 . .
    H H15A 0.473384 0.211363 0.401669 0.054 Uiso calc 1 . .
    H H15B 0.471550 0.128286 0.490694 0.054 Uiso calc 1 . .
    H H15C 0.445230 0.300123 0.485868 0.054 Uiso calc 1 . .
    N N1 0.05042(11) 0.32623(14) 0.37348(8) 0.0158(2) Uani d 1 . .
    N N2 -0.05658(10) 0.16361(14) 0.48562(7) 0.0143(2) Uani d 1 . .
    N N3 -0.12709(11) 0.09133(14) 0.53973(8) 0.0157(2) Uani d 1 . .
    N N4 -0.02724(11) 0.02391(14) 0.32099(8) 0.0161(2) Uani d 1 . .
    N N6 -0.13244(11) -0.03814(14) 0.34435(8) 0.0179(3) Uani d 1 . .
    O O1 0.23062(10) 0.19619(12) 0.50069(7) 0.0213(2) Uani d 1 . .
    O O2 0.26366(10) 0.12852(12) 0.37041(7) 0.0204(2) Uani d 1 . .
    Ni Ni1 0.08662(2) 0.11295(2) 0.41577(2) 0.01351(7) Uani d 1 . .
    H H6 -0.1496(16) -0.046(2) 0.3967(12) 0.016 Uiso d 1 . .
loop_
    _atom_site_aniso_label
    _atom_site_aniso_U_11
    _atom_site_aniso_U_22
    _atom_site_aniso_U_33
    _atom_site_aniso_U_12
    _atom_site_aniso_U_13
    _atom_site_aniso_U_23
    C1 0.0153(7) 0.0217(8) 0.0195(7) -0.0015(5) 0.0013(6) 0.0017(6)
    C2 0.0190(7) 0.0229(8) 0.0218(8) -0.0039(6) 0.0009(6) 0.0061(6)
    C3 0.0223(8) 0.0164(7) 0.0249(8) 0.0001(6) -0.0022(6) 0.0037(6)
    C4 0.0164(7) 0.0188(7) 0.0198(7) 0.0007(5) -0.0014(6) -0.0008(6)
    C5 0.0139(6) 0.0180(7) 0.0136(6) -0.0012(5) -0.0024(5) -0.0015(5)
    C6 0.0146(6) 0.0171(7) 0.0143(6) -0.0001(5) -0.0008(5) -0.0009(5)
    C7 0.0171(7) 0.0205(8) 0.0200(7) 0.0040(6) 0.0022(6) 0.0005(6)
    C8 0.0152(7) 0.0234(8) 0.0189(7) 0.0029(6) 0.0037(5) 0.0013(6)
    C9 0.0225(8) 0.0303(9) 0.0271(8) -0.0091(7) -0.0076(6) 0.0063(7)
    C10 0.0183(7) 0.0166(7) 0.0229(8) -0.0001(5) -0.0054(6) 0.0023(6)
    C11 0.0212(7) 0.0217(7) 0.0183(7) 0.0017(6) -0.0044(6) -0.0010(6)
    C12 0.0180(7) 0.0200(7) 0.0186(7) 0.0032(6) -0.0006(6) 0.0015(6)
    C13 0.0226(8) 0.0396(10) 0.0197(8) -0.0009(7) 0.0034(6) -0.0011(7)
    C14 0.0144(7) 0.0201(7) 0.0275(8) -0.0013(5) -0.0002(6) 0.0065(6)
    C15 0.0161(8) 0.0456(11) 0.0467(11) -0.0063(7) -0.0028(7) 0.0064(9)
    N1 0.0134(6) 0.0186(6) 0.0154(6) -0.0008(5) -0.0005(4) 0.0009(5)
    N2 0.0126(5) 0.0166(6) 0.0136(6) -0.0005(5) 0.0013(4) 0.0009(5)
    N3 0.0129(6) 0.0196(6) 0.0147(6) 0.0006(5) 0.0023(4) 0.0016(5)
    N4 0.0134(6) 0.0165(6) 0.0183(6) 0.0001(4) 0.0011(5) 0.0012(5)
    N6 0.0162(6) 0.0204(6) 0.0172(6) -0.0022(5) -0.0003(5) 0.0016(5)
    O1 0.0176(5) 0.0256(6) 0.0205(5) -0.0023(4) -0.0009(4) 0.0005(4)
    O2 0.0164(5) 0.0240(6) 0.0210(6) 0.0005(4) 0.0043(4) 0.0027(4)
    Ni1 0.01067(11) 0.01613(12) 0.01377(11) -0.00014(6) 0.00125(7) 0.00074(6)
_geom_special_details
;
 All esds (except the esd in the dihedral angle between two l.s. planes)
 are estimated using the full covariance matrix.  The cell esds are taken
 into account individually in the estimation of esds in distances, angles
 and torsion angles; correlations between esds in cell parameters are only
 used when they are defined by crystal symmetry.  An approximate (isotropic)
 treatment of cell esds is used for estimating esds involving l.s. planes.
;
loop_
    _geom_bond_atom_site_label_1
    _geom_bond_atom_site_label_2
    _geom_bond_site_symmetry_2
    _geom_bond_distance
    _geom_bond_publ_flag
    C1 N1 . 1.3393(19) ?
    C1 C2 . 1.382(2) ?
    C1 H1 . 0.9500 ?
    C2 C3 . 1.388(2) ?
    C2 H2 . 0.9500 ?
    C3 C4 . 1.387(2) ?
    C3 H3 . 0.9500 ?
    C4 C5 . 1.390(2) ?
    C4 H4 . 0.9500 ?
    C5 N1 . 1.3547(19) ?
    C5 C6 . 1.460(2) ?
    C6 N2 . 1.3488(19) ?
    C6 C7 . 1.395(2) ?
    C7 C8 . 1.384(2) ?
    C7 H7 . 0.9500 ?
    C8 N3 . 1.3514(19) ?
    C8 H8 . 0.9500 ?
    C9 C10 . 1.489(2) ?
    C9 H9A . 0.9800 ?
    C9 H9B . 0.9800 ?
    C9 H9C . 0.9800 ?
    C10 N6 . 1.3479(19) ?
    C10 C11 . 1.374(2) ?
    C11 C12 . 1.405(2) ?
    C11 H11 . 0.9500 ?
    C12 N4 . 1.3348(19) ?
    C12 C13 . 1.490(2) ?
    C13 H13A . 0.9800 ?
    C13 H13B . 0.9800 ?
    C13 H13C . 0.9800 ?
    C14 O1 . 1.2576(19) ?
    C14 O2 . 1.2641(19) ?
    C14 C15 . 1.514(2) ?
    C14 Ni1 . 2.4738(15) ?
    C15 H15A . 0.9800 ?
    C15 H15B . 0.9800 ?
    C15 H15C . 0.9800 ?
    N1 Ni1 . 2.0964(13) ?
    N2 N3 . 1.3541(17) ?
    N2 Ni1 . 2.0245(12) ?
    N3 Ni1 3_556 2.0409(13) ?
    N4 N6 . 1.3626(17) ?
    N4 Ni1 . 2.0884(12) ?
    N6 H6 . 0.859(18) ?
    O1 Ni1 . 2.1848(11) ?
    O2 Ni1 . 2.1232(11) ?
loop_
    _geom_angle_atom_site_label_1
    _geom_angle_atom_site_label_2
    _geom_angle_atom_site_label_3
    _geom_angle_site_symmetry_1
    _geom_angle_site_symmetry_3
    _geom_angle
    _geom_angle_publ_flag
    N1 C1 C2 . . 122.95(15) ?
    N1 C1 H1 . . 118.5 ?
    C2 C1 H1 . . 118.5 ?
    C1 C2 C3 . . 118.39(14) ?
    C1 C2 H2 . . 120.8 ?
    C3 C2 H2 . . 120.8 ?
    C4 C3 C2 . . 119.50(14) ?
    C4 C3 H3 . . 120.2 ?
    C2 C3 H3 . . 120.2 ?
    C3 C4 C5 . . 118.75(14) ?
    C3 C4 H4 . . 120.6 ?
    C5 C4 H4 . . 120.6 ?
    N1 C5 C4 . . 121.80(14) ?
    N1 C5 C6 . . 114.08(13) ?
    C4 C5 C6 . . 124.12(14) ?
    N2 C6 C7 . . 109.55(13) ?
    N2 C6 C5 . . 117.19(13) ?
    C7 C6 C5 . . 133.25(14) ?
    C8 C7 C6 . . 103.89(13) ?
    C8 C7 H7 . . 128.1 ?
    C6 C7 H7 . . 128.1 ?
    N3 C8 C7 . . 110.57(13) ?
    N3 C8 H8 . . 124.7 ?
    C7 C8 H8 . . 124.7 ?
    C10 C9 H9A . . 109.5 ?
    C10 C9 H9B . . 109.5 ?
    H9A C9 H9B . . 109.5 ?
    C10 C9 H9C . . 109.5 ?
    H9A C9 H9C . . 109.5 ?
    H9B C9 H9C . . 109.5 ?
    N6 C10 C11 . . 106.28(14) ?
    N6 C10 C9 . . 121.53(15) ?
    C11 C10 C9 . . 132.18(15) ?
    C10 C11 C12 . . 106.26(13) ?
    C10 C11 H11 . . 126.9 ?
    C12 C11 H11 . . 126.9 ?
    N4 C12 C11 . . 110.03(14) ?
    N4 C12 C13 . . 120.64(14) ?
    C11 C12 C13 . . 129.31(14) ?
    C12 C13 H13A . . 109.5 ?
    C12 C13 H13B . . 109.5 ?
    H13A C13 H13B . . 109.5 ?
    C12 C13 H13C . . 109.5 ?
    H13A C13 H13C . . 109.5 ?
    H13B C13 H13C . . 109.5 ?
    O1 C14 O2 . . 121.02(14) ?
    O1 C14 C15 . . 119.71(15) ?
    O2 C14 C15 . . 119.27(15) ?
    O1 C14 Ni1 . . 61.93(8) ?
    O2 C14 Ni1 . . 59.12(8) ?
    C15 C14 Ni1 . . 177.13(13) ?
    C14 C15 H15A . . 109.5 ?
    C14 C15 H15B . . 109.5 ?
    H15A C15 H15B . . 109.5 ?
    C14 C15 H15C . . 109.5 ?
    H15A C15 H15C . . 109.5 ?
    H15B C15 H15C . . 109.5 ?
    C1 N1 C5 . . 118.57(13) ?
    C1 N1 Ni1 . . 127.31(10) ?
    C5 N1 Ni1 . . 114.10(10) ?
    C6 N2 N3 . . 108.63(12) ?
    C6 N2 Ni1 . . 114.95(10) ?
    N3 N2 Ni1 . . 135.91(10) ?
    C8 N3 N2 . . 107.36(12) ?
    C8 N3 Ni1 . 3_556 129.94(10) ?
    N2 N3 Ni1 . 3_556 122.68(9) ?
    C12 N4 N6 . . 105.39(12) ?
    C12 N4 Ni1 . . 136.57(11) ?
    N6 N4 Ni1 . . 118.01(9) ?
    C10 N6 N4 . . 112.04(13) ?
    C10 N6 H6 . . 126.3(12) ?
    N4 N6 H6 . . 121.3(12) ?
    C14 O1 Ni1 . . 87.55(9) ?
    C14 O2 Ni1 . . 90.15(9) ?
    N2 Ni1 N3 . 3_556 100.88(5) ?
    N2 Ni1 N4 . . 90.81(5) ?
    N3 Ni1 N4 3_556 . 90.53(5) ?
    N2 Ni1 N1 . . 79.39(5) ?
    N3 Ni1 N1 3_556 . 177.68(5) ?
    N4 Ni1 N1 . . 91.77(5) ?
    N2 Ni1 O2 . . 157.80(5) ?
    N3 Ni1 O2 3_556 . 89.05(5) ?
    N4 Ni1 O2 . . 109.07(5) ?
    N1 Ni1 O2 . . 89.92(4) ?
    N2 Ni1 O1 . . 99.02(5) ?
    N3 Ni1 O1 3_556 . 87.78(5) ?
    N4 Ni1 O1 . . 170.18(5) ?
    N1 Ni1 O1 . . 89.91(4) ?
    O2 Ni1 O1 . . 61.24(4) ?
    N2 Ni1 C14 . . 129.01(5) ?
    N3 Ni1 C14 3_556 . 87.58(5) ?
    N4 Ni1 C14 . . 139.74(5) ?
    N1 Ni1 C14 . . 90.48(5) ?
    O2 Ni1 C14 . . 30.73(5) ?
    O1 Ni1 C14 . . 30.52(5) ?
loop_
    _geom_torsion_atom_site_label_1
    _geom_torsion_atom_site_label_2
    _geom_torsion_atom_site_label_3
    _geom_torsion_atom_site_label_4
    _geom_torsion_site_symmetry_1
    _geom_torsion_site_symmetry_2
    _geom_torsion_site_symmetry_3
    _geom_torsion_site_symmetry_4
    _geom_torsion
    _geom_torsion_publ_flag
    N1 C1 C2 C3 . . . . 1.7(2) ?
    C1 C2 C3 C4 . . . . -2.0(2) ?
    C2 C3 C4 C5 . . . . 0.6(2) ?
    C3 C4 C5 N1 . . . . 1.2(2) ?
    C3 C4 C5 C6 . . . . -178.64(14) ?
    N1 C5 C6 N2 . . . . 5.98(19) ?
    C4 C5 C6 N2 . . . . -174.14(13) ?
    N1 C5 C6 C7 . . . . -173.25(15) ?
    C4 C5 C6 C7 . . . . 6.6(3) ?
    N2 C6 C7 C8 . . . . -0.27(17) ?
    C5 C6 C7 C8 . . . . 179.01(15) ?
    C6 C7 C8 N3 . . . . 0.00(17) ?
    N6 C10 C11 C12 . . . . 0.30(17) ?
    C9 C10 C11 C12 . . . . -178.23(17) ?
    C10 C11 C12 N4 . . . . 0.04(18) ?
    C10 C11 C12 C13 . . . . -178.35(16) ?
    C2 C1 N1 C5 . . . . 0.1(2) ?
    C2 C1 N1 Ni1 . . . . -178.23(11) ?
    C4 C5 N1 C1 . . . . -1.6(2) ?
    C6 C5 N1 C1 . . . . 178.30(13) ?
    C4 C5 N1 Ni1 . . . . 176.96(11) ?
    C6 C5 N1 Ni1 . . . . -3.15(15) ?
    C7 C6 N2 N3 . . . . 0.44(16) ?
    C5 C6 N2 N3 . . . . -178.96(12) ?
    C7 C6 N2 Ni1 . . . . 173.56(10) ?
    C5 C6 N2 Ni1 . . . . -5.84(16) ?
    C7 C8 N3 N2 . . . . 0.27(17) ?
    C7 C8 N3 Ni1 . . . 3_556 178.58(10) ?
    C6 N2 N3 C8 . . . . -0.43(15) ?
    Ni1 N2 N3 C8 . . . . -171.45(11) ?
    C6 N2 N3 Ni1 . . . 3_556 -178.89(9) ?
    Ni1 N2 N3 Ni1 . . . 3_556 10.09(18) ?
    C11 C12 N4 N6 . . . . -0.36(17) ?
    C13 C12 N4 N6 . . . . 178.19(14) ?
    C11 C12 N4 Ni1 . . . . 177.84(11) ?
    C13 C12 N4 Ni1 . . . . -3.6(2) ?
    C11 C10 N6 N4 . . . . -0.55(17) ?
    C9 C10 N6 N4 . . . . 178.17(14) ?
    C12 N4 N6 C10 . . . . 0.57(16) ?
    Ni1 N4 N6 C10 . . . . -178.03(10) ?
    O2 C14 O1 Ni1 . . . . 1.96(15) ?
    C15 C14 O1 Ni1 . . . . -177.31(14) ?
    O1 C14 O2 Ni1 . . . . -2.01(15) ?
    C15 C14 O2 Ni1 . . . . 177.26(14) ?
loop_
    _geom_hbond_atom_site_label_D
    _geom_hbond_atom_site_label_H
    _geom_hbond_atom_site_label_A
    _geom_hbond_site_symmetry_A
    _geom_hbond_distance_DH
    _geom_hbond_distance_HA
    _geom_hbond_distance_DA
    _geom_hbond_angle_DHA
    _geom_hbond_publ_flag
    C1 H1 O2 . 0.95 2.61 3.1281(19) 114.7 yes
    C13 H13B O2 . 0.98 2.60 3.530(2) 158.7 yes
    N6 H6 N2 . 0.859(18) 2.571(18) 2.9931(18) 111.4(14) yes
    N6 H6 N3 . 0.859(18) 2.591(19) 3.3065(18) 141.4(16) yes
    C2 H2 O2 2 0.95 2.37 3.2692(19) 157.8 yes
    C9 H9C O1 3_556 0.98 2.61 3.426(2) 140.9 yes
    N6 H6 O1 3_556 0.859(18) 2.332(19) 3.0800(17) 145.6(16) yes
    C4 H4 O1 3_566 0.95 2.62 3.4696(19) 149.0 yes
_shelx_space_group_comment
;
The symmetry employed for this shelxl refinement is uniquely defined
by the following loop, which should always be used as a source of
symmetry information in preference to the above space-group names.
They are only intended as comments.
;
_shelx_estimated_absorpt_T_min     0.867
_shelx_estimated_absorpt_T_max     0.887
_shelx_hkl_file
;
   0   1   0    0.17    0.18
   0   2   0  278.61    6.24
   0   3   0    0.38    0.39
   0   4   0 3503.91   67.61
   0   5   0    0.51    0.63
   0   6   0    0.37    0.69
   0   7   0    0.99    0.78
   0   8   0   22.02    2.18
   0   9   0    0.91    0.98
   0  10   0  397.40   11.83
   0 -12   0   51.00    4.74
   0 -12   0   51.03    4.03
   1  12   0   27.54    3.18
   1  11   0    3.91    1.69
   1  10   0   34.93    2.98
   1   9   0  142.97    5.82
   1   8   0   61.49    3.44
  -1  -7   0   95.19    3.81
   1   7   0   93.95    4.06
  -1  -6   0    9.52    1.20
   1   6   0    9.02    1.31
   1   5   0  631.34   14.12
   1   4   0   15.21    1.30
   1   3   0  393.56    8.79
   1   2   0 5169.47   96.50
  -1  -2   0 4997.20  101.34
   1  -1   0 1724.93   33.16
   1  -1   0 1719.86   28.60
  -1   3   0  360.83    8.12
  -1   4   0   17.51    1.35
  -1   5   0  627.93   14.06
  -1   6   0    8.49    1.31
  -1   7   0   83.90    3.87
  -1   8   0   57.73    3.40
   1 -10   0   32.80    2.90
   1 -10   0   36.05    3.50
   1 -11   0    5.44    2.14
   1 -11   0    3.91    1.73
   1 -12   0   28.79    3.77
   1 -12   0   38.30    3.50
   2  12   0   19.31    2.88
   2  11   0   95.62    5.20
   2  10   0    8.53    1.85
   2   9   0   20.60    2.25
   2   8   0  233.97    7.60
   2   7   0  551.83   13.56
  -2  -7   0  559.60   13.68
  -2  -6   0   50.10    2.63
   2   6   0   46.80    2.63
   2   5   0   14.38    1.38
  -2  -5   0   14.40    1.38
  -2  -4   0    4.00    0.78
   2   4   0    4.95    0.84
   2   3   0 3305.89   63.41
  -2  -3   0 3294.67   66.68
  -2  -2   0 1819.43   37.12
   2   2   0 1811.07   35.14
  -2  -1   0   16.01    0.99
   2   1   0   14.96    0.85
  -2   0   0 1386.92   28.49
  -2   0   0 1428.51   28.77
   2  -1   0   13.16    0.82
   2  -2   0 1805.77   35.13
   2  -3   0 3268.05   54.42
   2  -3   0 3279.24   63.10
   2  -4   0    4.49    0.81
   2  -4   0    4.04    0.71
   2  -5   0   16.23    1.37
   2  -5   0   15.87    1.55
   2  -6   0   42.55    2.27
   2  -6   0   45.63    2.72
   2  -7   0  588.63   14.55
   2  -7   0  587.53   12.51
   2  -8   0  235.86    6.85
   2  -8   0  237.55    7.94
   2  -9   0   18.33    2.14
   2  -9   0   21.76    2.66
   2 -10   0   10.83    1.92
   2 -10   0   14.23    2.45
   2 -11   0  104.83    5.05
   2 -11   0   99.64    5.81
   2 -12   0   18.02    2.65
   2 -12   0   13.92    2.95
   3  11   0    1.40    1.36
   3  10   0  141.91    6.14
   3   9   0   16.00    2.17
   3   8   0  202.39    6.93
  -3  -7   0   91.30    3.96
   3   7   0   83.29    3.89
   3   6   0  243.06    7.16
  -3  -6   0  248.40    7.32
   3   5   0  502.87   11.79
  -3  -5   0  497.35   12.24
   3   4   0  713.73   15.59
  -3  -4   0  733.53   16.45
   3   3   0    0.68    0.44
  -3  -3   0    1.15    0.55
   3   2   0  259.97    6.21
  -3  -2   0  267.67    6.78
   3   1   0  131.97    3.59
  -3  -1   0  130.14    3.83
   3   0   0   -0.65    0.65
  -3   0   0   -3.32    0.46
   3  -1   0  132.68    3.54
   3  -2   0  255.71    6.18
   3  -3   0    0.52    0.43
   3  -4   0  733.75   13.76
   3  -4   0  723.99   15.93
   3  -5   0  484.04   10.09
   3  -5   0  487.68   11.72
   3  -6   0  244.37    6.30
   3  -6   0  244.14    7.29
   3  -7   0   94.76    3.71
   3  -7   0   87.67    4.20
   3  -8   0  204.29    7.21
   3  -8   0  208.67    6.26
   3  -9   0   16.72    2.05
   3  -9   0   14.98    2.35
   3 -10   0  146.40    5.72
   3 -10   0  154.65    6.83
   3 -11   0   -0.09    1.69
   3 -11   0    2.24    1.60
   4  11   0   33.98    3.27
   4  10   0    4.80    1.61
   4   9   0    1.40    1.08
  -4  -8   0    7.37    1.59
   4   8   0    3.37    1.22
  -4  -7   0  135.78    5.32
   4   7   0  131.35    5.14
  -4  -6   0  655.92   16.04
   4   6   0  658.59   15.37
   4   5   0  318.59    8.42
  -4  -5   0  324.54    8.94
  -4  -4   0  156.23    5.18
   4   4   0  155.81    4.84
  -4  -4   0  160.57    3.86
  -4  -3   0  405.03   10.30
   4   3   0  419.65    9.59
   4   2   0  759.68   15.78
  -4  -2   0  733.89   16.75
  -4  -1   0  715.91   15.77
   4   1   0  689.13   14.84
   4   0   0  188.35    5.08
  -4   0   0  193.40    5.40
  -4   1   0  685.25   15.43
   4  -1   0  704.57   14.61
   4  -2   0  732.15   15.47
   4  -3   0  408.60    9.64
   4  -4   0  160.59    5.04
   4  -5   0  320.93    8.63
   4  -6   0  597.31   14.39
   4  -7   0  126.88    5.23
   4  -8   0    3.78    1.44
   4  -9   0   -0.11    1.32
   4 -10   0    3.30    1.74
   4 -11   0   42.71    4.08
   5  11   0    1.70    1.46
   5  10   0   49.76    3.70
   5   9   0   72.88    4.21
  -5  -8   0  352.34   10.37
   5   8   0  326.10    9.93
   5   7   0   63.64    3.50
  -5  -7   0   63.10    3.65
  -5  -6   0  337.94    9.68
   5   6   0  327.05    9.20
  -5  -5   0 1108.63   25.22
   5   5   0 1129.08   23.99
  -5  -4   0   27.25    2.08
   5   4   0   31.19    2.01
  -5  -3   0  936.19   21.42
   5   3   0  968.68   20.19
  -5  -2   0  265.88    7.54
   5   2   0  278.49    7.10
  -5  -1   0  578.28   13.50
   5   1   0  557.62   12.71
  -5   0   0    0.44    0.59
   5   0   0   -0.47    0.53
  -5   1   0  575.26   13.49
   5  -1   0  570.18   12.65
   5  -2   0  288.14    7.33
   5  -3   0  961.44   20.38
   5  -4   0   29.99    2.04
   5  -5   0 1139.79   24.55
   5  -6   0  330.20    9.31
   5  -7   0   63.39    3.61
   5  -8   0  351.81   10.56
   5  -9   0   81.41    4.68
   5 -10   0   48.76    3.94
   5 -11   0    1.16    1.83
   6  11   0    3.39    1.74
   6  10   0   48.11    3.73
   6   9   0   24.56    2.70
  -6  -8   0   59.04    3.72
   6   8   0   56.76    3.66
  -6  -7   0   58.71    3.62
   6   7   0   56.81    3.46
   6   6   0   64.49    3.48
  -6  -6   0   68.59    3.76
  -6  -5   0    4.94    1.31
   6   5   0    3.88    1.12
   6   4   0  819.33   17.92
  -6  -4   0  781.26   18.96
   6   3   0   82.81    3.43
  -6  -3   0   86.17    3.86
   6   2   0   12.48    1.40
  -6  -2   0   12.75    1.58
  -6  -1   0  253.42    7.57
   6   1   0  266.66    7.21
  -6   0   0 3248.90   66.68
   6   0   0 3230.09   63.42
  -6   1   0  253.59    7.41
   6  -1   0  254.90    6.96
   6  -2   0   12.19    1.37
   6  -3   0   87.71    3.62
   6  -4   0  798.60   17.97
   6  -5   0    4.83    1.26
   6  -6   0   71.77    3.81
   6  -7   0   55.94    3.60
   6  -8   0   53.40    3.75
   6  -9   0   19.25    2.74
   6 -10   0   55.52    4.34
   6 -11   0    2.32    1.97
   7  10   0   93.51    5.36
   7   9   0  204.63    7.92
   7   8   0    2.76    1.34
  -7  -8   0    1.43    1.31
  -7  -7   0   22.89    2.60
   7   7   0   21.46    2.37
  -7  -6   0   10.23    1.85
   7   6   0    9.10    1.60
   7   5   0  571.76   13.98
  -7  -5   0  544.87   14.64
  -7  -4   0    0.61    0.77
   7   4   0    1.35    0.84
   7   3   0  398.48   10.21
  -7  -3   0  380.29   10.87
   7   2   0  473.02   11.86
  -7  -2   0  495.35   12.83
   7   1   0    4.64    1.17
  -7  -1   0    4.20    1.18
  -7   0   0   -0.51    0.57
   7   0   0    0.27    0.81
  -7   1   0    4.13    1.08
   7  -1   0    3.40    1.06
   7  -2   0  493.55   12.01
   7  -3   0  385.68   10.10
   7  -4   0    0.08    0.81
   7  -5   0  574.29   14.29
   7  -6   0    8.21    1.68
   7  -7   0   18.97    2.39
   7  -8   0    2.47    1.50
   7  -9   0  201.84    7.93
   7 -10   0  101.03    5.80
   8   9   0   16.33    2.55
  -8  -8   0    2.83    1.49
   8   8   0    5.15    1.63
  -8  -7   0  413.98   12.46
   8   7   0  396.30   11.77
  -8  -6   0   52.97    3.68
   8   6   0   48.73    3.28
  -8  -5   0    4.26    1.46
   8   5   0    5.47    1.39
  -8  -4   0   46.13    3.28
   8   4   0   51.79    3.13
  -8  -3   0  703.35   17.31
   8   3   0  645.34   16.00
  -8  -2   0   84.39    4.23
   8   2   0   82.76    3.91
  -8  -1   0   90.66    4.46
   8   1   0  105.38    4.37
   8   0   0  153.40    5.60
  -8   0   0  145.88    5.82
   8  -1   0   90.21    4.16
   8  -2   0   84.58    3.93
   8  -3   0  716.27   16.86
   8  -4   0   46.25    3.06
   8  -5   0    3.65    1.28
   8  -6   0   49.40    3.43
   8  -7   0  440.55   12.69
   8  -8   0    4.64    1.86
   8  -9   0   20.22    3.03
   8 -10   0    1.04    1.73
   9   9   0    1.01    1.34
   9   8   0   92.22    5.23
  -9  -8   0   85.97    5.28
   9   7   0    4.46    1.54
  -9  -7   0    6.23    1.86
   9   6   0  164.04    6.58
  -9  -6   0  153.07    6.84
   9   5   0    1.39    0.96
  -9  -5   0    3.76    1.45
  -9  -4   0   13.59    2.19
   9   4   0   13.12    1.90
   9   3   0    0.97    0.89
  -9  -3   0    1.87    1.04
   9   2   0  964.91   21.94
  -9  -2   0  959.24   23.42
  -9  -1   0   26.84    2.72
   9   1   0   34.50    2.68
  -9   0   0    0.04    0.83
   9   0   0    1.42    1.11
   9  -1   0   28.37    2.61
   9  -2   0  937.20   21.59
   9  -3   0    1.61    1.14
   9  -4   0   15.91    2.18
   9  -5   0    3.38    1.47
   9  -6   0  149.39    6.37
   9  -7   0    4.49    1.71
   9  -8   0   89.32    5.27
   9  -9   0    1.78    1.61
  10   8   0   19.84    2.90
 -10  -8   0   21.76    3.24
  10   7   0  135.59    6.36
 -10  -7   0  124.52    6.45
 -10  -6   0   54.00    4.12
  10   6   0   53.01    3.79
  10   5   0   26.44    2.72
 -10  -5   0   28.01    3.16
  10   4   0  102.93    5.05
 -10  -4   0  112.56    5.71
  10   3   0  290.66    9.35
 -10  -3   0  302.12   10.26
 -10  -2   0    1.96    1.25
  10   2   0    2.24    1.13
  10   1   0   97.21    4.71
 -10  -1   0   99.25    5.17
 -10   0   0  207.86    8.02
  10   0   0  226.29    7.80
  10  -1   0  101.01    4.97
  10  -2   0    1.48    1.27
  10  -3   0  300.42    9.58
  10  -4   0  120.83    5.52
  10  -5   0   34.28    3.23
  10  -6   0   53.76    3.98
  10  -7   0  138.58    6.63
  10  -8   0   24.78    3.35
 -11  -8   0   23.74    3.52
 -11  -7   0   42.14    4.19
  11   7   0   40.34    3.83
  11   6   0   44.96    3.66
 -11  -6   0   50.13    4.24
  11   5   0  426.03   12.88
 -11  -5   0  445.73   14.15
 -11  -4   0   96.24    5.51
  11   4   0   91.68    4.96
  11   3   0  107.14    5.35
 -11  -3   0  112.98    5.96
  11   2   0   51.09    3.59
 -11  -2   0   48.47    3.87
 -11  -1   0   33.04    3.41
  11   1   0   36.74    3.10
  11   0   0   -0.81    0.97
  11  -1   0   33.92    3.23
  11  -2   0   49.85    3.72
  11  -3   0  121.33    5.92
  11  -4   0  101.27    5.39
  11  -5   0  476.35   13.96
  11  -6   0   56.56    4.27
  11  -7   0   35.33    3.72
  11  -8   0   24.57    3.57
 -12  -7   0  184.91    8.84
 -12  -6   0   62.53    5.00
  12   6   0   51.32    4.14
  12   5   0   36.73    3.47
 -12  -5   0   34.44    3.99
 -12  -4   0  117.69    6.60
  12   4   0  118.48    5.91
  12   3   0   54.72    3.97
 -12  -3   0   56.51    4.43
  12   2   0   24.27    2.79
 -12  -2   0   20.13    3.04
 -12  -1   0   10.83    2.38
  12   1   0    8.66    2.00
  12   0   0   29.77    3.12
  12  -1   0   12.75    2.49
  12  -2   0   23.24    3.04
  12  -3   0   57.57    4.43
  12  -4   0  126.34    6.44
  12  -5   0   45.71    4.20
  12  -6   0   57.46    4.59
  12  -7   0  177.02    8.23
 -13  -5   0   25.24    3.74
  13   5   0   19.13    2.84
 -13  -4   0   10.96    2.75
  13   4   0    8.58    2.18
  13   3   0  254.15    9.51
 -13  -3   0  259.55   10.60
  13   2   0  118.00    6.06
 -13  -2   0  125.06    6.91
  13   1   0   27.44    3.10
  13   0   0   -0.33    1.29
  13  -1   0   28.72    3.42
  13  -2   0  115.27    6.39
  13  -3   0  253.32    9.94
  13  -4   0   11.60    2.74
  13  -5   0   27.39    3.75
 -14  -3   0   61.37    5.14
  14   3   0   62.06    4.60
 -14  -2   0    0.11    1.32
  14   2   0    0.17    1.43
  14   1   0  160.04    7.43
  14   0   0   34.86    3.73
  14  -1   0  172.93    7.91
  14  -2   0    0.73    1.90
  14  -3   0   68.70    5.25
  14  -3   1  143.51    7.55
  14  -2   1  107.75    6.47
  14  -1   1   97.21    5.84
  14   0   1   -1.12    1.33
  14   1   1   93.53    5.55
 -14  -2  -1   94.17    6.18
  14   2   1  100.08    5.68
  14   3   1  143.57    7.02
 -14  -3  -1  150.58    8.11
  13  -5   1   50.39    4.64
  13  -4   1  130.15    6.95
  13  -3   1   73.91    5.09
  13  -2   1   11.45    2.74
  13  -1   1   88.18    5.42
  13   0   1  127.30    6.30
 -13  -1  -1   85.43    5.68
  13   1   1   89.56    5.15
  13   2   1    9.99    2.22
 -13  -2  -1   10.20    2.55
  13   3   1   72.05    4.73
 -13  -3  -1   72.17    5.35
 -13  -4  -1  128.88    7.29
  13   4   1  128.29    6.40
 -13  -5  -1   41.77    4.43
  12  -6   1    2.92    1.99
  12  -5   1  173.31    7.73
  12  -4   1  133.61    6.69
  12  -3   1  334.68   11.18
  12  -2   1  135.43    6.57
  12  -1   1   36.38    3.49
 -12   0  -1    0.99    1.18
  12   0   1   -0.42    1.14
  12   1   1   40.83    3.42
 -12  -1  -1   39.53    3.85
  12   2   1  123.93    5.86
 -12  -2  -1  131.18    6.75
  12   3   1  350.00   11.08
 -12  -3  -1  332.22   11.96
 -12  -4  -1  126.99    6.90
  12   4   1  129.40    6.10
  12   5   1  159.24    7.02
 -12  -5  -1  155.15    7.85
 -12  -6  -1    3.89    2.11
 -12  -7  -1   11.40    2.72
  11  -7   1   37.10    3.82
  11  -6   1   94.46    5.45
  11  -5   1    2.10    1.70
  11  -4   1  125.12    5.97
  11  -3   1   88.24    4.99
  11  -2   1   -0.14    1.25
  11  -1   1  257.16    8.99
  11   0   1   59.22    3.91
 -11   0  -1   59.13    4.16
  11   1   1  246.30    8.40
 -11  -1  -1  242.57    9.20
  11   2   1    1.32    1.14
 -11  -2  -1    0.56    1.08
 -11  -3  -1   82.96    5.08
  11   3   1   80.62    4.57
  11   4   1  115.12    5.48
 -11  -4  -1  112.35    6.10
 -11  -5  -1    4.44    1.94
  11   5   1    1.71    1.28
  11   6   1   86.39    4.95
 -11  -6  -1   83.65    5.42
 -11  -7  -1   34.70    3.99
 -11  -8  -1  112.22    6.56
  10  -8   1   29.45    3.48
  10  -7   1    0.13    1.46
  10  -6   1  409.39   12.41
  10  -5   1   89.18    4.81
  10  -4   1  159.55    6.50
  10  -3   1   44.67    3.32
  10  -2   1  433.35   12.24
  10  -1   1  109.86    5.15
 -10   0  -1    0.36    0.83
  10   0   1    0.88    1.04
 -10  -1  -1   96.36    5.04
  10   1   1   91.43    4.52
 -10  -2  -1  412.47   12.68
  10   2   1  421.56   11.72
  10   3   1   44.05    3.15
 -10  -3  -1   42.99    3.53
  10   4   1  145.83    6.04
 -10  -4  -1  154.70    6.88
 -10  -5  -1   85.88    5.06
  10   5   1   80.42    4.41
 -10  -6  -1  382.89   12.67
  10   6   1  391.95   11.77
 -10  -7  -1    0.78    1.46
  10   7   1    0.50    1.10
 -10  -8  -1   34.71    3.88
   9  -9   1    1.98    1.67
   9  -8   1   82.69    5.03
   9  -7   1  315.29   10.37
   9  -6   1   -0.81    0.96
   9  -5   1    1.77    1.22
   9  -4   1   20.88    2.37
   9  -3   1  309.70    9.25
   9  -2   1  358.31   10.28
   9  -1   1   48.48    3.25
  -9   1  -1   53.09    3.43
  -9   0  -1  107.84    5.10
   9   0   1  122.71    5.15
  -9  -1  -1   50.26    3.46
   9   1   1   53.83    3.27
   9   2   1  379.11   10.40
  -9  -2  -1  354.45   11.06
   9   3   1  306.82    9.16
  -9  -3  -1  305.87    9.95
  -9  -4  -1   13.83    2.26
   9   4   1   14.42    1.95
  -9  -5  -1    4.96    1.58
   9   5   1    3.77    1.27
   9   6   1    1.21    1.01
  -9  -6  -1    0.46    1.17
  -9  -7  -1  322.43   11.16
   9   7   1  326.36   10.32
  -9  -8  -1   76.51    5.06
   9   8   1   78.83    4.73
  -9  -9  -1    1.64    1.84
   8 -10   1   19.43    3.12
   8  -9   1   62.53    4.46
   8  -8   1   61.86    4.25
   8  -7   1   29.31    3.01
   8  -6   1  216.63    7.64
   8  -5   1    2.92    1.24
   8  -4   1  140.62    5.48
   8  -3   1   54.10    3.17
   8  -2   1  358.56    9.75
  -8   1  -1  157.30    5.97
   8  -1   1  150.71    5.53
   8   0   1   -1.25    0.74
  -8   0  -1    0.21    0.90
   8   1   1  166.51    5.63
  -8  -1  -1  130.52    5.59
  -8  -2  -1  381.08   11.13
   8   2   1  398.06   10.45
  -8  -3  -1   55.80    3.52
  -8  -4  -1  143.74    6.03
   8   4   1  140.03    5.35
  -8  -5  -1    2.35    1.23
   8   5   1    3.24    1.11
  -8  -6  -1  203.53    7.84
   8   6   1  218.15    7.41
  -8  -7  -1   29.79    3.14
   8   7   1   29.16    2.73
  -8  -8  -1   68.73    4.51
   8   8   1   59.34    3.99
  -8  -9  -1   62.05    4.45
   7 -10   1  180.08    7.87
   7  -9   1   53.86    4.11
   7  -8   1  211.70    7.95
   7  -7   1   10.49    2.01
   7  -6   1    6.98    1.65
   7  -5   1    6.79    1.46
   7  -4   1  714.10   16.62
   7  -3   1   19.65    1.94
   7  -2   1   30.59    2.16
  -7   1  -1    2.49    0.90
   7  -1   1    1.89    0.97
  -7   0  -1 3243.61   66.67
   7   0   1 3180.55   63.29
  -7  -1  -1    1.92    0.95
   7   1   1    2.35    0.92
  -7  -2  -1   33.16    2.49
   7   2   1   29.34    2.15
   7   3   1   22.71    1.89
  -7  -3  -1   20.29    2.15
   7   4   1  736.16   16.86
  -7  -4  -1  733.54   18.22
  -7  -5  -1    6.52    1.55
   7   5   1    3.66    1.12
  -7  -6  -1    4.73    1.49
   7   6   1    7.91    1.50
   7   7   1   10.42    1.79
  -7  -7  -1    9.65    2.02
  -7  -8  -1  210.07    8.15
   7   8   1  223.43    7.84
   7   9   1   55.31    3.83
  -7  -9  -1   50.44    3.90
   6 -11   1   11.17    2.76
   6 -10   1   23.71    3.20
   6  -9   1  353.18   11.23
   6  -8   1  133.88    5.93
   6  -7   1  134.91    5.68
   6  -6   1  107.93    4.79
   6  -5   1  229.21    7.15
   6  -4   1  428.93   10.88
   6  -3   1  813.33   17.88
   6  -2   1  235.91    6.58
   6  -1   1  408.43   10.09
  -6   1  -1  435.87   10.91
  -6   0  -1    0.13    0.45
   6   0   1   -1.04    0.48
  -6   0  -1    0.20    0.62
  -6  -1  -1  421.76   10.72
  -6  -1  -1  394.34    8.95
   6   1   1  396.52    9.88
  -6  -2  -1  237.79    7.27
   6   2   1  241.98    6.70
  -6  -3  -1  861.59   20.02
   6   3   1  840.36   18.38
  -6  -4  -1  438.80   11.71
   6   4   1  426.45   10.66
   6   5   1  228.40    6.82
  -6  -5  -1  207.31    7.33
  -6  -6  -1  106.15    4.95
   6   6   1  113.61    4.63
  -6  -7  -1  145.17    6.09
   6   7   1  146.27    5.70
  -6  -8  -1  142.04    6.18
   6   8   1  141.63    5.91
   6   9   1  351.58   10.82
   6  10   1   15.71    2.36
   5 -11   1  154.40    7.33
   5 -10   1   82.94    5.13
   5  -9   1   64.63    4.26
   5  -8   1  290.13    9.33
   5  -7   1  965.75   22.16
   5  -6   1   46.43    2.98
   5  -5   1  298.91    8.39
   5  -4   1  187.03    5.82
   5  -3   1  448.34   10.66
   5  -2   1  258.58    6.73
  -5   1  -1 1131.48   24.45
  -5   1  -1 1173.60   25.05
   5  -1   1 1166.27   23.64
  -5   0  -1  159.19    5.03
   5   0   1  163.70    4.80
  -5   0  -1  157.84    4.28
   5   1   1 1138.81   23.76
  -5  -1  -1 1183.31   25.30
  -5  -1  -1 1154.79   23.74
  -5  -2  -1  256.61    7.33
   5   2   1  253.24    6.61
  -5  -2  -1  252.38    5.55
   5   3   1  472.19   10.88
  -5  -3  -1  467.09   11.93
   5   4   1  208.05    5.98
  -5  -4  -1  201.69    6.60
   5   5   1  300.30    8.23
  -5  -5  -1  310.10    9.03
   5   6   1   45.59    2.79
  -5  -6  -1   47.13    3.05
   5   7   1  981.45   22.03
  -5  -7  -1  980.95   23.35
  -5  -8  -1  320.65   10.03
   5   8   1  311.75    9.47
   5   9   1   70.19    4.05
   5  10   1   81.44    4.68
   4 -11   1    5.05    2.20
   4 -10   1   61.51    4.42
   4  -9   1   -0.22    1.03
   4  -9   1    2.04    1.43
   4  -8   1  195.85    7.19
   4  -8   1  187.13    6.11
   4  -7   1   17.76    2.14
   4  -7   1   23.01    2.02
   4  -6   1  942.48   18.30
   4  -6   1  956.67   21.29
   4  -5   1    1.17    0.78
   4  -4   1   18.50    1.56
   4  -3   1  112.23    3.82
   4  -2   1   58.34    2.37
  -4   2  -1   59.62    2.55
   4  -1   1   21.86    1.34
  -4   1  -1   21.25    1.30
  -4   1  -1   22.46    1.43
  -4   0  -1   -0.80    0.39
   4   0   1    5.17    0.85
  -4   0  -1   -1.13    0.44
   4   1   1   20.60    1.36
  -4  -1  -1   24.59    1.62
  -4  -1  -1   22.88    0.98
  -4  -2  -1   62.01    2.76
  -4  -2  -1   62.72    1.71
   4   2   1   67.58    2.50
  -4  -3  -1  112.28    4.07
   4   3   1  105.89    3.48
  -4  -3  -1  112.88    2.71
  -4  -4  -1   22.40    1.13
   4   4   1   21.68    1.61
  -4  -4  -1   20.56    1.77
   4   5   1    1.64    0.76
  -4  -5  -1    0.97    0.76
   4   6   1  954.33   21.06
  -4  -6  -1  982.15   22.48
   4   7   1   18.35    1.93
  -4  -7  -1   22.57    2.25
  -4  -8  -1  189.77    6.87
   4   8   1  185.59    6.59
   4   9   1    2.19    1.14
   4  10   1   55.42    3.82
   4  11   1    7.89    2.03
   3 -11   1  103.97    5.12
   3 -11   1  106.15    6.04
   3 -10   1    1.69    1.68
   3 -10   1    1.02    1.28
   3  -9   1    5.39    1.45
   3  -9   1    5.58    1.79
   3  -8   1   36.43    2.53
   3  -8   1   40.08    3.07
   3  -7   1  474.17   10.58
   3  -7   1  456.78   12.15
   3  -6   1   40.33    2.57
   3  -6   1   45.26    2.35
   3  -5   1  203.16    5.35
   3  -5   1  200.66    6.18
   3  -4   1  704.86   13.30
   3  -4   1  689.73   15.37
  -3   3  -1   20.81    1.54
   3  -3   1   24.84    1.56
  -3   2  -1   -0.56    0.38
   3  -2   1    0.03    0.47
  -3   1  -1   65.99    2.27
  -3   1  -1   63.44    2.25
   3  -1   1   65.07    2.13
  -3   0  -1  178.93    4.80
  -3   0  -1  175.26    4.34
   3   0   1  173.43    4.44
  -3  -1  -1   78.43    2.69
  -3  -1  -1   70.45    1.89
   3   1   1   67.73    2.27
   3   2   1   -0.41    0.32
  -3  -2  -1   -0.19    0.44
  -3  -2  -1   -0.14    0.25
   3   3   1   25.36    1.43
  -3  -3  -1   20.72    1.52
  -3  -3  -1   22.79    1.05
  -3  -4  -1  698.92   16.11
   3   4   1  677.97   14.91
  -3  -4  -1  711.30   15.02
   3   5   1  204.94    5.92
  -3  -5  -1  210.31    6.45
   3   6   1   41.65    2.52
  -3  -6  -1   41.50    2.60
   3   7   1  474.45   12.03
  -3  -7  -1  480.86   12.63
   3   8   1   39.81    2.78
  -3  -8  -1   35.87    2.75
   3   9   1    4.06    1.32
   3  10   1    3.20    1.35
   3  11   1  100.77    5.37
   2 -12   1    4.52    1.80
   2 -12   1    1.47    1.92
   2 -11   1    2.71    1.57
   2 -11   1    2.02    1.76
   2 -10   1   75.16    4.67
   2 -10   1   79.67    4.08
   2  -9   1  227.23    8.24
   2  -9   1  228.29    7.12
   2  -8   1   96.24    4.08
   2  -8   1  104.33    4.93
   2  -7   1   52.19    2.79
   2  -7   1   54.31    3.30
   2  -6   1  387.31   10.23
   2  -6   1  388.73    8.84
   2  -5   1  524.66   10.78
   2  -5   1  530.66   12.52
   2  -4   1   71.93    2.55
   2  -4   1   75.29    3.00
  -2   3  -1   44.54    2.11
   2  -3   1   43.55    1.71
   2  -3   1   37.84    1.87
   2  -2   1  203.11    4.34
  -2   2  -1  201.03    5.31
   2  -2   1  207.75    5.06
   2  -1   1  413.24    8.64
  -2   1  -1  418.18    9.14
  -2   1  -1  406.81    8.95
   2   0   1    0.63    0.29
  -2   0  -1   -0.16    0.26
  -2   0  -1    1.13    0.30
  -2  -1  -1  421.20    9.63
   2   1   1  444.39    8.92
   2   2   1  218.02    5.02
  -2  -2  -1  215.80    4.94
  -2  -2  -1  219.09    5.64
  -2  -3  -1   45.13    2.09
   2   3   1   44.52    1.82
   2   4   1   70.86    2.70
  -2  -4  -1   73.85    3.02
  -2  -5  -1  544.63   13.21
   2   5   1  550.76   12.50
   2   6   1  394.11    9.96
  -2  -6  -1  399.80   10.50
   2   7   1   54.79    3.05
  -2  -7  -1   58.65    3.09
   2   8   1   96.62    4.43
  -2  -8  -1  105.11    4.48
   2   9   1  198.12    7.03
   2  10   1   72.63    4.21
   2  11   1    2.35    1.34
   2  12   1    3.81    1.91
   1 -12   1   73.99    4.48
   1 -12   1   66.64    5.11
   1 -11   1    3.04    1.62
   1 -11   1    2.91    2.03
   1 -10   1  157.94    6.99
   1 -10   1  158.86    6.02
  -1   9  -1   18.77    2.29
  -1   8  -1  342.96    9.95
  -1   7  -1    0.47    0.82
  -1   6  -1   51.26    2.79
  -1   5  -1   43.32    2.33
  -1   4  -1 3217.17   62.36
  -1   3  -1   32.41    1.59
  -1   3  -1   25.75    1.58
  -1   2  -1   56.88    2.17
  -1   2  -1   60.70    2.06
   1  -1   1    7.04    0.46
  -1   1  -1    7.45    0.55
   1  -1   1    6.69    0.52
  -1   0  -1 9999.93  204.41
  -1  -1  -1    6.87    0.57
   1   1   1    7.05    0.42
   1   2   1   59.85    1.96
   1   3   1   31.62    1.51
   1   4   1 3181.25   61.41
   1   5   1   43.93    2.27
   1   6   1   50.77    2.68
   1   7   1    0.96    0.83
   1   8   1  331.24    9.39
  -1  -8  -1  314.46    9.12
   1   9   1   20.53    2.27
   1  10   1  147.61    6.17
   1  11   1    3.75    1.63
  -1 -12  -1   76.81    5.45
  -1 -12  -1   67.64    4.42
   0 -12   1    9.58    2.21
   0 -12   1   14.52    3.06
   0  11  -1    6.88    1.87
   0  10  -1  239.26    8.52
   0   9  -1  139.99    5.79
   0   8  -1    1.35    0.95
   0   7  -1   79.21    3.77
   0   6  -1   88.22    3.67
   0   5  -1  274.09    7.37
   0   4  -1  193.88    5.41
   0   3  -1 1869.33   38.71
   0   3  -1 1917.94   37.08
   0   2  -1  133.87    3.45
   0   2  -1  131.42    3.50
   0   1  -1 2058.43   39.04
   0   1  -1 1995.42   40.93
   0   2   1  129.67    3.22
   0   3   1 1897.44   36.89
   0   4   1  184.47    5.01
   0   5   1  278.06    7.30
   0   6   1   90.26    3.65
   0   7   1   81.75    3.70
   0   8   1    1.22    0.94
   0   9   1  150.37    5.98
   0  10   1  220.96    7.87
   0 -11  -1    8.03    2.30
   0 -11  -1   11.02    2.16
   0 -12  -1   19.41    2.91
   0 -12  -1   12.69    3.06
   1  12  -1   12.85    2.54
   1  11  -1  152.89    6.75
   1  10  -1   59.84    3.90
   1   9  -1   26.46    2.59
   1   8  -1   27.68    2.29
   1   7  -1  272.02    8.08
   1   6  -1   21.40    1.79
  -1  -6   1   19.55    1.46
   1   5  -1  464.30   10.94
  -1  -5   1  455.66   10.74
   1   4  -1  261.90    6.72
  -1  -4   1  258.98    6.44
  -1  -3   1  514.19   11.32
   1   3  -1  525.56   11.27
   1   2  -1  525.67   10.80
  -1  -2   1  520.38   11.03
   1   2  -1  506.91   10.92
  -1  -1   1 1641.03   33.23
   1   1  -1 1643.59   31.58
   1   0  -1 6634.56  130.70
   1  -1  -1 1664.65   31.98
   1  -2  -1  510.76   10.58
   1  -2  -1  510.43    9.12
  -1   4   1  247.20    6.31
  -1   5   1  479.74   11.19
  -1   6   1   20.85    1.80
  -1   7   1  315.14    8.78
   1  -9  -1   27.04    2.85
   1  -9  -1   26.37    2.41
   1 -10  -1   58.52    3.56
   1 -10  -1   59.66    4.20
   1 -11  -1  176.83    7.79
   1 -11  -1  202.92    7.05
   1 -12  -1   11.44    2.84
   1 -12  -1   12.29    2.49
   2  12  -1  129.74    6.45
   2  11  -1    1.38    1.28
   2  10  -1  293.78    9.77
   2   9  -1    8.76    1.74
   2   8  -1  134.33    5.44
   2   7  -1    2.04    0.87
  -2  -7   1    1.10    0.72
   2   6  -1  137.22    4.92
  -2  -6   1  141.28    4.65
  -2  -5   1   -0.18    0.45
   2   5  -1    0.22    0.55
  -2  -4   1  462.31   10.97
   2   4  -1  488.86   10.96
  -2  -3   1  847.48   18.22
   2   3  -1  855.73   17.58
  -2  -2   1 1128.67   23.16
   2   2  -1 1094.17   22.05
   2   1  -1    2.64    0.44
  -2  -1   1    2.68    0.46
  -2   0   1    0.37    0.28
   2   0  -1    0.33    0.28
   2  -1  -1    2.19    0.39
   2  -2  -1 1100.62   21.86
   2  -3  -1  867.01   15.35
   2  -3  -1  853.23   17.73
   2  -4  -1  470.02    9.32
   2  -4  -1  470.87   10.80
   2  -5  -1   -0.04    0.50
   2  -5  -1    0.32    0.53
   2  -6  -1  141.78    5.05
   2  -6  -1  149.90    4.45
   2  -7  -1    1.47    1.04
   2  -7  -1    1.66    0.84
   2  -8  -1  138.32    5.51
   2  -8  -1  126.69    4.58
   2  -9  -1    9.53    1.96
   2  -9  -1    9.64    1.65
   2 -10  -1  330.09    9.28
   2 -10  -1  338.69   10.85
   2 -11  -1    1.94    1.81
   2 -11  -1    2.29    1.46
   2 -12  -1  148.31    7.33
   2 -12  -1  125.88    5.91
   3  11  -1  117.68    5.99
   3  10  -1   93.36    4.97
   3   9  -1   21.21    2.44
   3   8  -1    1.72    0.99
  -3  -7   1   80.39    3.61
   3   7  -1   82.80    3.88
  -3  -6   1  331.45    8.84
   3   6  -1  321.51    8.93
   3   5  -1   21.22    1.75
  -3  -5   1   19.55    1.58
  -3  -4   1  197.57    5.67
   3   4  -1  198.06    5.62
  -3  -3   1 1245.25   26.32
   3   3  -1 1239.91   25.10
  -3  -2   1   30.48    1.61
   3   2  -1   30.03    1.50
   3   1  -1  220.73    5.22
  -3  -1   1  196.18    5.36
   3   0  -1  621.58   13.00
  -3   0   1  615.69   13.61
   3  -1  -1  192.53    4.74
   3  -2  -1   29.00    1.48
   3  -3  -1 1223.57   24.75
   3  -4  -1  210.51    5.89
   3  -5  -1   17.91    1.36
   3  -5  -1   20.68    1.66
   3  -6  -1  327.81    8.92
   3  -6  -1  324.66    7.70
   3  -7  -1   79.23    3.33
   3  -7  -1   77.95    3.88
   3  -8  -1    2.04    1.25
   3  -8  -1    1.66    0.95
   3  -9  -1   19.05    2.50
   3  -9  -1   20.75    2.19
   3 -10  -1  102.32    5.45
   3 -10  -1  100.79    4.65
   3 -11  -1  116.25    5.32
   3 -11  -1  125.55    6.42
   4  11  -1   -0.08    1.26
   4  10  -1   87.83    4.91
   4   9  -1  401.89   11.64
   4   8  -1   73.63    3.98
   4   7  -1    5.07    1.33
  -4  -7   1    5.89    1.30
   4   6  -1  366.90    9.97
  -4  -6   1  387.40   10.20
  -4  -5   1 2796.31   57.09
   4   5  -1 2719.13   54.49
   4   4  -1  437.61   10.54
  -4  -4   1  445.45   10.97
  -4  -3   1   25.61    1.74
   4   3  -1   29.77    1.73
   4   2  -1  797.63   16.64
  -4  -2   1  775.76   17.48
   4   1  -1  618.50   13.59
  -4  -1   1  649.92   14.43
  -4   0   1    0.35    0.45
   4   0  -1    0.07    0.49
   4  -1  -1  606.55   12.97
   4  -2  -1  781.42   16.39
   4  -3  -1   29.48    1.73
   4  -4  -1  447.57   10.73
   4  -5  -1 2814.99   55.66
   4  -6  -1  329.59    9.13
   4  -7  -1    5.33    1.36
   4  -8  -1   75.09    4.13
   4  -9  -1  442.49   12.67
   4 -10  -1   81.63    4.93
   4 -11  -1   -0.03    1.84
   5  11  -1    0.42    1.42
   5  10  -1    6.77    1.92
   5   9  -1    7.81    1.82
   5   8  -1   77.02    4.19
   5   7  -1  134.51    5.32
  -5  -7   1  116.08    4.94
  -5  -6   1  159.21    5.64
   5   6  -1  146.00    5.47
   5   5  -1   95.74    4.01
  -5  -5   1   93.52    4.05
  -5  -4   1 1433.71   31.31
   5   4  -1 1461.73   29.90
  -5  -3   1  141.59    4.96
   5   3  -1  153.17    4.80
  -5  -2   1   36.37    2.18
   5   2  -1   30.71    1.93
   5   1  -1    2.02    0.73
  -5  -1   1    1.77    0.63
   5   0  -1 3363.26   65.66
  -5   0   1 3395.47   69.02
   5  -1  -1    2.70    0.80
   5  -2  -1   31.88    1.88
   5  -3  -1  141.07    4.52
   5  -4  -1 1501.88   30.89
   5  -5  -1  102.85    4.17
   5  -6  -1  175.76    6.14
   5  -7  -1  135.86    5.48
   5  -8  -1   71.15    4.09
   5  -9  -1    6.64    1.84
   5 -10  -1   10.24    2.31
   5 -11  -1   -0.86    1.68
   6  11  -1    2.86    1.75
   6  10  -1   20.24    2.76
   6   9  -1  140.61    6.29
  -6  -8   1   58.58    3.72
   6   8  -1   56.96    3.68
   6   7  -1   -0.15    0.83
  -6  -7   1    0.93    0.98
   6   6  -1    9.77    1.56
  -6  -6   1   15.67    1.94
   6   5  -1  676.56   16.00
  -6  -5   1  677.66   16.63
   6   4  -1    4.92    1.10
  -6  -4   1    5.71    1.25
   6   3  -1  677.09   15.36
  -6  -3   1  678.36   16.33
   6   2  -1 1164.30   24.09
  -6  -2   1 1112.09   25.29
  -6  -1   1  285.88    8.05
   6   1  -1  267.45    7.49
  -6   0   1    0.47    0.57
   6   0  -1    1.05    0.78
   6  -1  -1  268.34    7.34
   6  -2  -1 1128.08   23.68
   6  -3  -1  687.10   15.55
   6  -4  -1    4.68    1.12
   6  -5  -1  693.46   16.28
   6  -6  -1   10.06    1.72
   6  -7  -1   -0.16    1.05
   6  -8  -1   62.70    3.98
   6  -9  -1  149.11    6.60
   6 -10  -1   25.31    3.20
   6 -11  -1   -0.58    1.74
   7  10  -1    7.75    2.09
   7   9  -1   16.21    2.53
   7   8  -1   52.39    3.69
  -7  -8   1   52.79    3.63
   7   7  -1  388.89   11.37
  -7  -7   1  397.38   11.63
  -7  -6   1   38.67    2.98
   7   6  -1   36.43    2.78
   7   5  -1   72.12    3.76
  -7  -5   1   77.43    4.04
   7   4  -1    9.14    1.47
  -7  -4   1    7.62    1.56
  -7  -3   1  916.64   21.73
   7   3  -1  936.75   20.58
  -7  -2   1  263.14    8.10
   7   2  -1  249.77    7.45
  -7  -1   1  352.45   10.00
   7   1  -1  356.22    9.48
  -7   0   1   17.93    1.96
   7  -1  -1  347.30    9.32
   7  -2  -1  245.27    7.19
   7  -3  -1  928.61   20.49
   7  -4  -1    5.50    1.37
   7  -5  -1   80.42    3.99
   7  -6  -1   28.57    2.63
   7  -7  -1  407.23   11.67
   7  -8  -1   56.89    3.84
   7  -9  -1   15.00    2.55
   7 -10  -1    3.85    1.99
   8  10  -1   37.76    3.70
   8   9  -1    1.12    1.39
   8   8  -1   82.40    4.86
  -8  -8   1   80.60    4.76
  -8  -7   1    6.22    1.72
   8   7  -1    3.56    1.37
   8   6  -1    9.12    1.73
  -8  -6   1   13.19    2.07
   8   5  -1   13.38    1.86
  -8  -5   1   12.37    2.03
  -8  -4   1   88.01    4.47
   8   4  -1   78.38    4.01
   8   3  -1  110.69    4.73
  -8  -3   1  118.74    5.17
   8   2  -1  663.63   16.03
  -8  -2   1  685.60   17.15
   8   1  -1  190.72    6.25
  -8  -1   1  161.02    6.31
  -8   0   1   -0.42    0.66
   8   0  -1    0.22    0.89
   8  -1  -1  203.51    6.76
   8  -2  -1  661.33   15.85
   8  -3  -1  133.94    5.21
   8  -4  -1   80.17    4.04
   8  -5  -1   13.71    2.03
   8  -6  -1   14.51    2.24
   8  -7  -1    1.88    1.37
   8  -8  -1   83.23    4.91
   8  -9  -1    1.84    1.78
   8 -10  -1   43.72    4.13
   9   9  -1    2.27    1.48
   9   8  -1    3.49    1.65
  -9  -8   1    6.68    2.08
   9   7  -1  137.01    6.26
  -9  -7   1  140.09    6.48
  -9  -6   1   47.56    3.57
   9   6  -1   50.86    3.59
   9   5  -1   53.27    3.52
  -9  -5   1   60.38    3.89
   9   4  -1    2.37    1.05
  -9  -4   1    2.20    1.13
   9   3  -1  446.47   12.37
  -9  -3   1  469.91   13.33
  -9  -2   1   52.46    3.58
   9   2  -1   67.13    3.64
   9   1  -1  333.02    9.63
  -9  -1   1  328.63   10.36
  -9   0   1 1178.91   27.60
   9   0  -1 1172.39   26.14
   9  -1  -1  329.27    9.80
   9  -2  -1   63.11    3.66
   9  -3  -1  447.90   12.15
   9  -4  -1    3.12    1.29
   9  -5  -1   66.76    3.96
   9  -6  -1   48.85    3.64
   9  -7  -1  144.58    6.41
   9  -8  -1    5.19    1.97
   9  -9  -1    1.27    1.88
  10   9  -1   99.46    5.97
  10   8  -1   48.50    4.03
 -10  -8   1   51.65    4.23
  10   7  -1   43.94    3.70
 -10  -7   1   52.96    4.13
 -10  -6   1  206.91    8.39
  10   6  -1  204.83    8.03
 -10  -5   1  270.14    9.83
  10   5  -1  272.13    9.24
  10   4  -1   55.07    3.68
 -10  -4   1   53.29    3.92
  10   3  -1    3.69    1.37
 -10  -3   1    4.13    1.58
  10   2  -1   61.42    3.73
 -10  -2   1   57.03    3.91
 -10  -1   1  575.56   16.18
  10   1  -1  589.65   15.08
  10   0  -1    0.03    0.97
  10  -1  -1  564.77   15.00
  10  -2  -1   58.37    3.83
  10  -3  -1    5.80    1.78
  10  -4  -1   66.67    4.16
  10  -5  -1  275.45    9.34
  10  -6  -1  215.79    8.24
  10  -7  -1   58.51    4.40
  10  -8  -1   48.81    4.25
  11   8  -1  258.72   10.03
 -11  -8   1  238.77   10.03
  11   7  -1   17.51    2.85
 -11  -7   1   20.62    3.24
 -11  -6   1   82.96    5.41
  11   6  -1   89.20    5.20
 -11  -5   1   10.72    2.46
  11   5  -1    8.74    2.01
 -11  -4   1  145.94    6.94
  11   4  -1  147.43    6.51
  11   3  -1   48.19    3.62
 -11  -3   1   47.94    3.83
 -11  -2   1  142.43    6.77
  11   2  -1  144.43    6.23
 -11  -1   1    0.12    1.03
  11   1  -1   -0.33    1.02
  11   0  -1  399.99   11.83
  11  -1  -1    1.46    1.38
  11  -2  -1  148.79    6.56
  11  -3  -1   50.16    3.87
  11  -4  -1  157.68    7.01
  11  -5  -1    8.19    2.23
  11  -6  -1   89.45    5.30
  11  -7  -1   16.43    3.09
  11  -8  -1  266.56   10.29
  12   7  -1    4.69    1.95
 -12  -7   1    7.84    2.29
  12   6  -1   37.98    3.73
 -12  -6   1   39.49    4.21
  12   5  -1  101.08    5.63
 -12  -5   1   99.14    6.09
  12   4  -1   40.69    3.58
 -12  -4   1   46.55    4.08
 -12  -3   1   10.77    2.44
  12   3  -1    9.04    2.04
 -12  -2   1  642.56   18.65
  12   2  -1  657.61   17.30
  12   1  -1   69.69    4.37
  12   0  -1    0.83    1.29
  12  -1  -1   78.79    4.96
  12  -2  -1  668.66   18.18
  12  -3  -1   11.93    2.62
  12  -4  -1   41.57    3.98
  12  -5  -1  112.45    6.32
  12  -6  -1   39.13    4.05
  13   5  -1   47.80    4.08
 -13  -5   1   49.54    4.51
 -13  -4   1    1.41    1.82
  13   4  -1    0.38    1.47
 -13  -3   1  225.36    9.77
  13   3  -1  218.23    8.76
 -13  -2   1    9.67    2.54
  13   2  -1    9.19    2.22
  13   1  -1   67.78    4.56
  13   0  -1   16.78    2.70
  13  -1  -1   68.50    4.81
  13  -2  -1    9.42    2.68
  13  -3  -1  231.47    9.56
  13  -4  -1    2.00    2.06
  13  -5  -1   58.80    4.75
  14   4  -1    5.31    1.88
  14   3  -1   -0.23    1.38
 -14  -3   1    0.38    1.51
  14   2  -1  426.89   13.61
  14   1  -1   10.73    2.51
  14   0  -1    0.91    1.55
  14  -1  -1   14.29    2.89
  14  -2  -1  452.50   14.63
  14  -3  -1    3.35    2.17
  14  -3   2  199.28    8.96
  14  -2   2    1.63    1.87
  14  -1   2  184.38    8.22
  14   0   2  208.27    8.53
  14   1   2  172.27    7.72
 -14  -1  -2  195.38    9.11
 -14  -2  -2   -1.17    1.45
  14   2   2    2.22    1.66
 -14  -3  -2  183.69    9.12
  13  -5   2   61.84    4.92
  13  -4   2    1.30    1.97
  13  -3   2  113.51    6.39
  13  -2   2    9.98    2.48
  13  -1   2  256.22    9.63
 -13   0  -2    1.40    1.48
  13   0   2    0.56    1.38
  13   1   2  242.02    8.95
 -13  -1  -2  240.21   10.03
 -13  -2  -2    7.86    2.36
  13   2   2    8.12    2.09
 -13  -3  -2  102.66    6.43
  13   3   2  107.48    5.68
 -13  -4  -2    0.84    1.89
 -13  -5  -2   64.68    5.26
  12  -6   2   59.71    4.60
  12  -5   2   20.35    3.04
  12  -4   2   71.86    4.92
  12  -3   2   48.29    4.03
  12  -2   2   48.51    3.93
  12  -1   2   29.68    3.25
  12   0   2   59.67    4.12
 -12   0  -2   71.83    4.76
  12   1   2   26.54    2.91
 -12  -1  -2   26.57    3.26
  12   2   2   48.62    3.61
 -12  -2  -2   49.82    4.19
  12   3   2   39.58    3.34
 -12  -3  -2   44.47    4.26
  12   4   2   58.15    4.07
 -12  -4  -2   64.96    4.88
 -12  -5  -2   22.72    3.48
 -12  -6  -2   58.58    4.95
  11  -7   2    2.45    1.93
  11  -6   2  276.28    9.91
  11  -5   2   28.82    3.13
  11  -4   2   31.66    3.18
  11  -3   2    0.69    1.35
  11  -2   2  586.64   15.73
  11  -1   2    3.02    1.65
 -11   1  -2    6.13    1.71
 -11   0  -2    0.01    0.90
  11   0   2    0.57    1.14
  11   1   2    5.87    1.54
 -11  -1  -2    2.46    1.45
 -11  -2  -2  538.49   15.85
  11   2   2  543.64   14.42
  11   3   2    0.51    1.03
 -11  -3  -2    1.21    1.31
  11   4   2   34.69    2.99
 -11  -4  -2   36.12    3.63
  11   5   2   25.69    2.72
 -11  -5  -2   22.59    3.19
 -11  -6  -2  271.56   10.63
 -11  -7  -2    2.43    1.92
 -11  -8  -2   78.50    5.60
  10  -8   2  101.85    5.76
  10  -7   2  187.71    7.72
  10  -6   2    6.66    2.02
  10  -5   2    6.04    1.82
  10  -4   2  140.94    6.01
  10  -3   2  365.47   10.83
  10  -2   2   20.75    2.48
 -10   1  -2   79.06    4.46
  10  -1   2   87.22    4.51
 -10   0  -2  183.95    7.39
  10   0   2  196.64    7.12
 -10  -1  -2   76.59    4.52
  10   1   2   75.48    4.08
 -10  -2  -2   18.64    2.54
  10   2   2   19.32    2.26
 -10  -3  -2  352.80   11.41
  10   3   2  342.36   10.19
 -10  -4  -2  144.28    6.64
  10   4   2  129.96    5.58
 -10  -5  -2    4.53    1.74
  10   5   2    4.43    1.36
 -10  -6  -2    6.29    2.06
  10   6   2    5.53    1.63
 -10  -7  -2  192.37    8.46
 -10  -8  -2   89.60    5.81
   9  -9   2    4.42    2.07
   9  -8   2   83.34    5.07
   9  -7   2   43.98    3.57
   9  -6   2  134.17    5.96
   9  -5   2    6.66    1.75
   9  -4   2    1.92    1.18
   9  -3   2    9.85    1.78
   9  -2   2  137.09    5.45
   9  -1   2   95.13    4.48
  -9   1  -2   93.92    4.64
   9   0   2    0.07    0.97
  -9   0  -2    1.35    0.94
  -9  -1  -2  103.17    5.02
   9   1   2   95.80    4.42
   9   2   2  137.83    5.30
  -9  -2  -2  126.04    5.72
  -9  -3  -2    6.72    1.69
   9   3   2   10.40    1.65
   9   4   2    1.02    0.87
  -9  -4  -2    1.19    1.16
   9   5   2    4.64    1.30
  -9  -5  -2    3.37    1.43
  -9  -6  -2  127.30    6.27
   9   6   2  132.85    5.67
  -9  -7  -2   51.90    4.09
  -9  -8  -2   76.31    5.08
  -9  -9  -2    5.36    2.12
   8 -10   2   60.81    4.72
   8  -9   2   11.32    2.54
   8  -8   2  248.77    9.00
   8  -7   2   49.10    3.62
   8  -6   2   29.43    2.86
   8  -5   2    5.25    1.44
   8  -4   2  440.67   11.66
   8  -3   2   69.65    3.55
   8  -2   2   59.23    3.16
  -8   1  -2    8.40    1.55
   8  -1   2    7.46    1.51
   8   0   2 1103.06   23.95
  -8   0  -2 1075.45   25.18
  -8  -1  -2    7.92    1.58
   8   1   2    8.15    1.43
  -8  -2  -2   66.13    3.74
   8   2   2   58.03    3.17
  -8  -3  -2   69.47    4.00
   8   3   2   71.70    3.54
   8   4   2  433.60   11.43
  -8  -4  -2  449.70   12.77
   8   5   2    4.13    1.22
  -8  -5  -2    4.89    1.56
   8   6   2   34.45    2.68
  -8  -6  -2   28.49    3.10
  -8  -7  -2   46.59    3.80
   8   7   2   48.24    3.30
  -8  -8  -2  234.19    9.14
  -8  -9  -2   14.48    2.79
   7 -10   2   74.37    5.13
   7  -9   2   26.26    3.24
   7  -8   2   16.40    2.52
   7  -7   2   95.63    4.87
   7  -6   2    7.70    1.72
   7  -5   2   43.87    2.94
   7  -4   2  440.60   11.35
   7  -3   2  249.53    7.31
  -7   2  -2    2.05    0.86
   7  -2   2    0.77    0.78
  -7   2  -2    1.56    0.77
   7  -1   2  711.33   16.09
  -7   1  -2  720.40   17.18
  -7   1  -2  714.27   16.39
   7   0   2   -0.44    0.71
  -7   0  -2   -0.18    0.50
  -7   0  -2    0.33    0.80
  -7  -1  -2  698.78   15.47
   7   1   2  717.38   16.22
  -7  -1  -2  730.67   17.41
  -7  -2  -2    0.30    0.72
   7   2   2    1.32    0.70
  -7  -3  -2  237.22    7.92
   7   3   2  252.19    7.13
   7   4   2  453.94   11.25
  -7  -4  -2  446.87   12.52
  -7  -5  -2   44.76    3.22
   7   5   2   40.60    2.66
  -7  -6  -2    4.58    1.53
   7   6   2    4.23    1.21
   7   7   2  104.77    4.76
  -7  -7  -2  101.33    5.41
   7   8   2   14.12    2.09
  -7  -8  -2   12.50    2.41
  -7  -9  -2   33.90    3.51
   6 -11   2  189.95    8.47
   6 -10   2  211.66    8.61
   6  -9   2   -0.05    1.48
   6  -8   2  185.21    7.21
   6  -7   2  541.75   14.20
   6  -6   2   59.52    3.51
   6  -5   2   34.85    2.47
   6  -4   2  595.96   14.09
  -6   3  -2  706.23   16.91
   6  -3   2  712.25   15.95
  -6   2  -2    1.49    0.76
   6  -2   2    0.56    0.67
  -6   2  -2    0.82    0.66
  -6   1  -2  501.16   12.33
  -6   1  -2  492.72   11.74
   6  -1   2  498.18   11.52
  -6   0  -2 3095.12   63.14
  -6   0  -2 3172.35   64.38
   6   0   2 3103.06   61.00
  -6  -1  -2  507.81   12.63
   6   1   2  493.07   11.70
  -6  -1  -2  500.17   11.13
  -6  -2  -2    0.80    0.40
   6   2   2    0.30    0.56
  -6  -2  -2    0.57    0.77
  -6  -3  -2  720.62   17.53
   6   3   2  733.87   15.99
   6   4   2  619.87   13.87
  -6  -4  -2  578.71   15.14
  -6  -5  -2   40.14    2.91
   6   5   2   35.02    2.39
  -6  -6  -2   55.54    3.52
   6   6   2   51.79    2.98
   6   7   2  568.99   14.37
  -6  -7  -2  587.14   15.77
  -6  -8  -2  192.91    7.62
   6   8   2  196.83    7.03
  -6  -9  -2    0.40    1.17
   5 -11   2   51.67    4.44
   5 -10   2  116.93    6.17
   5  -9   2    6.50    1.93
   5  -8   2  141.86    6.12
   5  -7   2    2.60    1.25
   5  -6   2  316.05    9.14
   5  -5   2   21.33    2.03
   5  -4   2   76.84    3.39
  -5   3  -2  100.57    3.99
   5  -3   2   94.77    3.60
   5  -2   2 1816.58   36.03
  -5   2  -2 1798.08   37.82
  -5   2  -2 1823.42   37.98
  -5   1  -2   23.01    1.51
   5  -1   2   22.84    1.48
  -5   1  -2   24.20    1.70
  -5   0  -2    0.13    0.49
   5   0   2    0.19    0.52
  -5   0  -2    0.27    0.41
   5   1   2   24.46    1.64
  -5  -1  -2   23.66    1.83
  -5  -1  -2   26.79    1.31
   5   2   2 1861.63   37.47
  -5  -2  -2 1964.98   38.37
  -5  -2  -2 1861.83   40.10
  -5  -3  -2  108.36    4.26
  -5  -3  -2  105.04    2.76
   5   3   2   99.79    3.51
   5   4   2   83.38    3.26
  -5  -4  -2   81.25    3.87
   5   5   2   17.89    1.62
  -5  -5  -2   19.24    2.03
  -5  -6  -2  340.57   10.18
   5   6   2  332.90    9.11
   5   7   2    2.30    1.06
  -5  -7  -2    3.01    1.34
   5   8   2  142.00    5.68
  -5  -8  -2  148.91    6.25
   5   9   2    4.48    1.43
  -5  -9  -2    4.29    1.59
   4 -11   2  125.64    6.75
   4 -10   2    2.40    1.52
   4 -10   2    1.70    1.71
   4  -9   2   18.75    2.66
   4  -9   2   17.56    2.22
   4  -8   2    6.53    1.48
   4  -8   2    7.13    1.83
   4  -7   2  530.52   13.73
   4  -7   2  529.41   11.85
   4  -6   2    6.17    1.38
   4  -6   2    6.26    1.17
   4  -5   2   51.35    2.44
   4  -5   2   46.45    2.75
   4  -4   2  528.33   12.40
  -4   4  -2  527.17   13.23
  -4   3  -2  610.93   14.38
   4  -3   2  601.25   13.44
   4  -2   2  110.76    3.47
  -4   2  -2  100.49    3.36
  -4   2  -2  101.39    3.62
  -4   1  -2   27.06    1.58
   4  -1   2   24.85    1.41
  -4   1  -2   28.12    1.56
  -4   0  -2  330.97    8.22
   4   0   2  333.98    7.65
  -4   0  -2  326.87    7.70
   4   1   2   23.44    1.43
  -4  -1  -2   26.12    1.20
  -4  -1  -2   27.21    1.71
  -4  -2  -2  112.79    2.93
  -4  -2  -2  107.01    3.98
   4   2   2  115.55    3.44
  -4  -3  -2  649.64   13.35
  -4  -3  -2  623.86   14.95
   4   3   2  626.43   13.50
  -4  -4  -2  581.05   12.41
   4   4   2  562.49   12.66
  -4  -4  -2  566.20   14.02
  -4  -5  -2   55.44    3.04
   4   5   2   48.35    2.50
  -4  -5  -2   54.82    2.23
   4   6   2    5.13    1.16
  -4  -6  -2    6.35    1.40
   4   7   2  554.18   13.50
  -4  -7  -2  541.69   14.46
  -4  -8  -2    7.63    1.74
   4   8   2    5.42    1.43
  -4  -9  -2   22.79    2.56
   4   9   2   18.09    2.24
   4  10   2    2.27    1.35
   3 -11   2    2.49    1.54
   3 -11   2    1.47    1.87
   3 -10   2   46.05    3.21
   3 -10   2   38.24    3.66
   3  -9   2  233.09    7.30
   3  -9   2  250.04    8.69
   3  -8   2  141.47    5.10
   3  -8   2  145.27    5.99
   3  -7   2   20.65    1.96
   3  -7   2   21.86    2.32
   3  -6   2  451.59   10.03
   3  -6   2  454.75   11.66
   3  -5   2  891.79   19.52
   3  -5   2  886.14   16.82
  -3   4  -2   59.21    2.97
   3  -4   2   60.57    2.40
   3  -4   2   55.10    2.69
   3  -3   2  245.59    6.48
   3  -3   2  257.17    5.68
  -3   3  -2  252.96    6.94
   3  -2   2    5.66    0.76
  -3   2  -2    5.44    0.84
   3  -1   2   25.24    1.28
  -3   1  -2   25.86    1.35
  -3   1  -2   26.74    1.41
  -3   0  -2    0.37    0.35
  -3   0  -2    0.03    0.33
   3   0   2    0.51    0.37
  -3  -1  -2   27.63    1.13
  -3  -1  -2   26.43    1.51
   3   1   2   22.82    1.21
   3   2   2    5.44    0.62
  -3  -2  -2    5.47    0.53
  -3  -2  -2    6.16    0.93
  -3  -3  -2  270.96    6.26
   3   3   2  273.10    6.38
  -3  -3  -2  254.75    7.23
  -3  -4  -2   61.67    2.98
  -3  -4  -2   61.66    2.34
   3   4   2   64.10    2.53
  -3  -5  -2  942.48   21.33
  -3  -5  -2  925.44   20.17
   3   5   2  926.65   19.73
  -3  -6  -2  485.31   12.65
  -3  -6  -2  482.39   11.75
   3   6   2  483.16   11.68
  -3  -7  -2   19.40    2.10
   3   7   2   20.46    1.93
   3   8   2  145.63    5.64
  -3  -8  -2  160.87    6.18
   3   9   2  245.68    8.04
   3  10   2   40.03    3.25
   2 -12   2    0.18    1.53
   2 -12   2   -2.35    1.62
   2 -11   2    1.03    1.43
   2 -11   2    0.43    1.73
   2 -10   2   74.31    4.11
   2 -10   2   71.83    4.73
   2  -9   2  163.60    6.81
   2  -9   2  168.97    5.94
   2  -8   2  363.33    9.23
   2  -8   2  356.09   10.64
  -2   6  -2  533.03   12.96
  -2   5  -2    0.65    0.72
  -2   4  -2 3539.59   67.69
  -2   4  -2 3447.34   71.22
  -2   3  -2    5.33    0.87
   2  -3   2    5.46    0.72
   2  -3   2    6.71    0.89
   2  -2   2  161.24    4.19
  -2   2  -2  152.15    4.41
   2  -2   2  159.25    3.60
  -2   1  -2 2269.58   45.31
  -2   1  -2 2253.76   45.14
   2  -1   2 2195.91   42.95
  -2   0  -2   40.89    1.46
   2   0   2   37.89    1.29
  -2   0  -2   43.19    1.62
   2   1   2 2221.62   42.69
  -2  -1  -2 2259.12   45.37
  -2  -1  -2 2212.67   44.74
   2   2   2  174.81    4.09
  -2  -2  -2  174.09    4.91
  -2  -2  -2  174.91    4.28
   2   3   2    5.55    0.68
  -2  -3  -2    6.11    0.70
  -2  -3  -2    6.60    0.93
   2   4   2 3667.93   70.51
  -2  -5  -2    1.56    0.75
   2   5   2    0.95    0.67
   2   6   2  507.11   12.12
  -2  -6  -2  521.76   13.12
   2   7   2   25.45    2.07
  -2  -7  -2   23.75    2.12
  -2  -8  -2  308.23    9.56
   2   8   2  341.89    9.32
   2   9   2  176.11    6.51
   2  10   2   67.27    4.00
   2  11   2    0.71    1.22
   1 -12   2    1.18    1.55
   1 -12   2    2.62    2.16
   1 -11   2    0.90    1.79
   1 -11   2   -1.20    1.18
  -1   9  -2  191.04    7.14
  -1   8  -2    4.80    1.30
  -1   7  -2   86.63    4.01
  -1   6  -2  284.33    8.06
  -1   5  -2 1862.69   37.56
  -1   4  -2 1837.34   38.85
  -1   4  -2 1881.43   37.08
  -1   3  -2 2988.51   56.70
  -1   3  -2 2872.31   59.35
  -1   2  -2  278.80    6.25
  -1   2  -2  265.54    6.55
  -1   1  -2  429.95    9.26
  -1   1  -2  415.28    8.62
  -1   0  -2    0.15    0.22
  -1  -1  -2  448.63    9.62
  -1  -2  -2  267.99    6.45
   1   2   2  286.55    5.99
   1   3   2 3136.81   60.06
   1   4   2 1857.70   36.50
   1   5   2 1882.61   37.48
   1   6   2  277.10    7.48
   1   7   2  104.51    4.25
   1   8   2    2.42    1.10
   1   9   2  186.93    6.66
   1  10   2   57.97    3.82
   0 -12   2   18.85    2.72
   0 -12   2   20.41    3.34
   0  11  -2  130.55    6.36
   0  10  -2   95.88    5.01
   0   9  -2   -0.81    0.81
   0   8  -2    2.99    1.14
   0   7  -2  628.81   15.14
   0  -6   2   52.52    2.20
   0   6  -2   50.89    2.81
   0   5  -2  890.17   19.27
   0  -5   2  890.15   18.84
   0   4  -2  585.88   13.05
   0   4  -2  586.70   13.54
   0  -4   2  592.36   12.59
   0   3  -2  472.35   10.81
   0  -3   2  481.21   10.05
   0   3  -2  469.03   10.44
   0   2  -2 4798.10   97.09
   0   2  -2 4952.45   92.73
   0   1  -2 2053.36   39.10
   0   1  -2 2019.08   40.96
   0   0  -2  934.13   19.09
   0  -1  -2 1995.28   40.30
   0   2   2 4638.58   87.97
   0   3   2  481.91   10.21
   0   4   2  614.91   13.18
   0   5   2  951.10   19.96
   0   6   2   56.15    2.76
   0   7   2  651.07   15.15
   0   8   2    1.83    1.02
   0   9   2    0.97    0.97
   0 -10  -2  106.62    4.71
   0 -10  -2  100.55    5.36
   0 -11  -2  156.13    6.16
   0 -11  -2  152.95    7.13
   0 -12  -2   20.07    3.35
   0 -12  -2   20.35    2.84
   1  12  -2  102.38    5.75
   1  11  -2    0.00    1.15
   1  10  -2  320.33   10.32
   1   9  -2   40.26    3.04
   1   8  -2   94.86    4.42
   1   7  -2    0.53    0.77
  -1  -6   2  277.67    7.04
   1   6  -2  265.29    7.71
   1   5  -2   69.89    3.08
  -1  -5   2   68.47    2.53
   1   4  -2   28.14    1.76
  -1  -4   2   26.41    1.32
   1   4  -2   26.95    1.60
  -1  -3   2    1.07    0.38
   1   3  -2    1.22    0.46
   1   3  -2    1.10    0.49
  -1  -2   2  307.65    6.83
   1   2  -2  316.73    7.00
   1   2  -2  306.69    6.97
   1   1  -2  380.46    8.06
  -1  -1   2  369.20    8.12
   1   1  -2  389.78    7.92
   1   0  -2   -1.47    0.27
   1   0  -2   -1.54    0.29
   1  -1  -2  379.95    7.72
   1  -2  -2  316.73    6.89
   1  -3  -2    0.97    0.40
   1  -3  -2    0.63    0.41
   1  -4  -2   28.60    1.40
   1  -4  -2   27.11    1.60
   1  -5  -2   66.00    2.87
   1  -5  -2   68.49    2.52
   1  -6  -2  272.87    6.58
   1  -6  -2  272.34    7.61
   1  -7  -2    2.08    0.87
   1  -7  -2    0.72    0.77
   1  -8  -2   90.85    4.38
   1  -8  -2   88.21    3.71
   1  -9  -2   46.22    3.41
   1  -9  -2   43.48    2.85
   1 -10  -2  350.73   11.03
   1 -10  -2  351.23    9.50
   1 -11  -2   -2.43    1.13
   1 -11  -2    0.50    1.56
   1 -12  -2  110.98    6.36
   1 -12  -2  109.43    5.40
   2  12  -2    0.98    1.44
   2  11  -2  101.97    5.48
   2  10  -2  119.75    5.66
   2   9  -2   43.12    3.28
   2   8  -2   15.90    2.02
   2   7  -2  113.68    4.65
   2   6  -2    2.20    0.93
  -2  -6   2    4.12    0.83
   2   5  -2  123.96    4.43
  -2  -5   2  127.65    4.01
  -2  -4   2  241.74    6.22
   2   4  -2  248.16    6.58
   2   3  -2   10.14    0.80
   2   3  -2   10.63    1.01
  -2  -3   2    9.44    0.88
   2   2  -2   -0.34    0.36
   2   2  -2    0.26    0.29
  -2  -2   2   -0.25    0.35
   2   1  -2    6.40    0.47
  -2  -1   2    5.91    0.62
   2   1  -2    6.91    0.65
   2   0  -2 1321.42   25.85
   2   0  -2 1316.52   26.88
   2  -1  -2    6.14    0.57
   2  -2  -2    0.01    0.38
   2  -3  -2   11.14    0.99
   2  -4  -2  246.95    6.47
   2  -4  -2  253.42    5.63
   2  -5  -2  118.53    4.14
   2  -5  -2  125.15    3.65
   2  -6  -2    2.75    0.81
   2  -6  -2    3.10    0.94
   2  -7  -2   96.95    4.20
   2  -7  -2  102.48    3.71
   2  -8  -2   18.83    2.20
   2  -8  -2   24.29    2.09
   2  -9  -2   46.18    2.89
   2  -9  -2   47.81    3.45
   2 -10  -2  139.58    6.29
   2 -10  -2  131.74    5.25
   2 -11  -2  118.16    6.24
   2 -11  -2  124.74    5.46
   2 -12  -2    1.59    2.23
   2 -12  -2   -0.46    1.63
   3  11  -2    4.81    1.78
   3  10  -2  168.50    7.03
   3   9  -2  615.21   15.97
   3   8  -2   75.60    3.98
   3   7  -2   17.82    1.98
   3   6  -2  232.82    7.08
  -3  -6   2  226.35    6.57
  -3  -5   2  531.76   12.56
   3   5  -2  529.20   12.60
  -3  -4   2   77.74    2.97
   3   4  -2   77.78    3.11
   3   3  -2    7.18    0.62
   3   3  -2    6.42    0.89
  -3  -3   2    5.38    0.80
   3   2  -2  181.77    4.86
  -3  -2   2  184.67    5.02
  -3  -1   2  410.13    9.79
   3   1  -2  423.95    9.38
   3   1  -2  442.19    9.06
   3   0  -2   -0.28    0.38
   3  -1  -2  403.82    8.84
   3  -2  -2  176.86    4.59
   3  -3  -2    6.75    0.86
   3  -4  -2   86.59    3.25
   3  -5  -2  521.42   12.26
   3  -6  -2  237.40    7.06
   3  -7  -2   20.53    1.82
   3  -7  -2   19.32    2.06
   3  -8  -2   78.15    3.49
   3  -8  -2   83.33    4.22
   3  -9  -2  652.79   14.35
   3  -9  -2  653.32   16.68
   3 -10  -2  194.71    7.70
   3 -11  -2    7.36    2.24
   4  11  -2    4.17    1.69
   4  10  -2  145.82    6.50
   4   9  -2   70.42    4.11
   4   8  -2  561.92   14.62
  -4  -7   2   76.15    3.52
   4   7  -2   71.14    3.76
  -4  -6   2  101.01    4.00
   4   6  -2   97.13    4.20
  -4  -5   2  119.71    4.32
   4   5  -2  113.95    4.37
   4   4  -2 1001.29   21.36
  -4  -4   2 1004.71   22.02
   4   3  -2  300.08    7.58
  -4  -3   2  294.13    7.79
   4   2  -2  105.57    3.54
  -4  -2   2  108.04    3.73
  -4  -1   2  162.32    4.82
   4   1  -2  157.92    3.76
   4   1  -2  153.29    4.52
   4   0  -2  166.65    4.79
   4  -1  -2  149.37    4.26
   4  -2  -2  106.05    3.43
   4  -3  -2  305.02    7.61
   4  -4  -2 1047.13   22.04
   4  -5  -2  117.59    4.34
   4  -6  -2  100.58    4.18
   4  -7  -2   73.04    3.77
   4  -8  -2  573.07   14.68
   4  -9  -2   81.02    4.53
   4 -10  -2  137.93    6.35
   4 -11  -2    4.57    2.08
   5  11  -2    2.36    1.64
   5  10  -2    3.76    1.56
   5   9  -2  384.58   11.62
   5   8  -2   15.86    2.18
   5   7  -2  145.34    5.78
  -5  -7   2  149.96    5.56
  -5  -6   2  296.50    8.64
   5   6  -2  305.79    8.85
   5   5  -2 1060.98   22.86
  -5  -5   2 1026.41   23.36
  -5  -4   2    1.24    0.75
   5   4  -2    4.73    1.05
   5   3  -2   62.29    2.84
  -5  -3   2   59.21    2.89
   5   2  -2   56.14    2.63
  -5  -2   2   60.27    2.86
  -5  -1   2 1663.96   34.58
   5   1  -2 1622.32   32.96
   5   1  -2 1588.25   32.69
   5   0  -2   -0.37    0.46
   5  -1  -2 1631.50   32.83
   5  -2  -2   59.75    2.61
   5  -3  -2   51.85    2.48
   5  -4  -2    2.32    0.88
   5  -5  -2 1090.45   23.50
   5  -6  -2  311.64    8.91
   5  -7  -2  152.44    5.87
   5  -8  -2   16.20    2.22
   5  -9  -2  433.97   12.50
   5 -10  -2    7.38    2.10
   5 -11  -2   -0.58    1.58
   6  11  -2  100.34    5.79
   6  10  -2   19.25    2.67
   6   9  -2    1.01    1.11
   6   8  -2    2.69    1.32
   6   7  -2  606.00   15.66
  -6  -7   2  623.04   15.73
  -6  -6   2  131.17    5.28
   6   6  -2  140.28    5.44
   6   5  -2  926.31   21.01
  -6  -5   2  941.17   21.74
   6   4  -2    4.72    1.12
  -6  -4   2    3.99    1.08
   6   3  -2  365.33    9.47
  -6  -3   2  360.81    9.91
   6   2  -2  298.75    8.07
  -6  -2   2  296.25    8.49
   6   1  -2 1196.24   25.45
  -6  -1   2 1237.55   26.98
   6   0  -2  448.71   11.06
   6  -1  -2 1162.10   24.49
   6  -2  -2  295.93    7.87
   6  -3  -2  356.85    9.23
   6  -4  -2    6.41    1.24
   6  -5  -2  998.58   22.11
   6  -6  -2  151.38    5.73
   6  -7  -2  635.34   15.88
   6  -8  -2    3.07    1.32
   6  -9  -2   -0.37    1.33
   6 -10  -2   22.80    2.97
   6 -11  -2  114.38    6.23
   7  10  -2   90.22    5.41
   7   9  -2   16.74    2.59
   7   8  -2   77.11    4.54
  -7  -7   2    0.56    0.99
   7   7  -2    0.68    0.92
  -7  -6   2  180.47    6.71
   7   6  -2  185.16    6.81
  -7  -5   2   35.80    2.74
   7   5  -2   39.19    2.79
   7   4  -2   13.71    1.71
  -7  -4   2   17.21    1.95
   7   3  -2   94.54    4.08
  -7  -3   2   91.84    4.29
  -7  -2   2  399.34   11.03
   7   1  -2   30.47    2.20
  -7  -1   2   25.55    2.22
   7   0  -2    0.71    0.91
   7  -1  -2   23.27    2.11
   7  -2  -2  386.04   10.03
   7  -3  -2   97.80    4.11
   7  -4  -2   21.43    2.10
   7  -5  -2   31.52    2.58
   7  -6  -2  184.07    6.60
   7  -7  -2    0.79    1.11
   7  -8  -2   88.01    4.79
   7  -9  -2   21.83    2.89
   7 -10  -2   99.39    5.70
   8  10  -2   97.70    5.78
   8   9  -2    4.60    1.78
   8   8  -2   64.09    4.31
   8   7  -2  196.98    7.64
  -8  -7   2  199.57    7.58
  -8  -6   2  133.03    5.89
   8   6  -2  147.13    6.10
  -8  -5   2   96.88    4.81
   8   5  -2   98.84    4.71
   8   4  -2  174.83    6.34
  -8  -4   2  164.57    6.52
  -8  -3   2  225.75    7.71
   8   3  -2  216.82    7.18
  -8  -2   2   39.92    2.89
   8   2  -2   40.89    2.79
   8   1  -2  194.63    6.39
  -8  -1   2  173.07    6.66
   8   0  -2  317.51    9.19
   8  -1  -2  150.38    5.70
   8  -2  -2   41.79    2.89
   8  -3  -2  224.74    7.26
   8  -4  -2  175.74    6.31
   8  -5  -2   96.43    4.66
   8  -6  -2  154.03    6.22
   8  -7  -2  211.19    7.80
   8  -8  -2   65.83    4.20
   8  -9  -2    7.74    2.20
   8 -10  -2  107.07    6.07
   9   9  -2  169.96    7.78
   9   8  -2   17.05    2.72
  -9  -8   2   20.23    2.73
  -9  -7   2    6.64    1.78
   9   7  -2    6.02    1.74
   9   6  -2   28.81    2.90
  -9  -6   2   27.66    2.94
   9   5  -2  127.93    5.66
  -9  -5   2  122.10    5.81
  -9  -4   2    0.36    1.03
   9   4  -2    0.88    0.84
   9   3  -2   28.53    2.61
  -9  -3   2   28.43    2.82
  -9  -2   2   50.29    3.47
   9   2  -2   48.27    3.22
  -9  -1   2  362.24   11.06
   9   1  -2  355.78   10.28
   9   0  -2    0.84    0.96
   9  -1  -2  361.27   10.55
   9  -2  -2   47.53    3.22
   9  -3  -2   26.94    2.62
   9  -4  -2    0.26    0.99
   9  -5  -2  134.08    5.79
   9  -6  -2   33.27    3.21
   9  -7  -2    8.76    2.17
   9  -8  -2   21.08    3.01
   9  -9  -2  194.39    8.24
  10   8  -2  177.30    7.91
 -10  -8   2  170.31    7.77
 -10  -7   2    4.06    1.71
  10   7  -2    1.62    1.42
 -10  -6   2    3.81    1.65
  10   6  -2    4.95    1.65
 -10  -5   2    4.20    1.74
  10   5  -2    2.32    1.33
 -10  -4   2  189.40    7.71
  10   4  -2  180.85    7.17
 -10  -3   2   17.78    2.55
  10   3  -2   24.76    2.62
 -10  -2   2    8.99    2.02
  10   2  -2    7.36    1.66
 -10  -1   2   26.22    2.93
  10   1  -2   28.05    2.74
  10   0  -2  343.37   10.36
  10  -1  -2   26.02    2.73
  10  -2  -2    8.15    1.93
  10  -3  -2   21.03    2.57
  10  -4  -2  193.26    7.37
  10  -5  -2    2.49    1.64
  10  -6  -2    2.86    1.75
  10  -7  -2    1.80    1.74
  10  -8  -2  192.60    8.29
 -11  -8   2    3.92    2.05
  11   8  -2    3.65    1.76
 -11  -7   2   31.92    3.66
  11   7  -2   24.35    3.21
 -11  -6   2   63.98    4.64
  11   6  -2   54.38    4.19
  11   5  -2  138.74    6.54
 -11  -5   2  152.71    7.19
 -11  -4   2    5.35    1.85
  11   4  -2    3.31    1.47
  11   3  -2   10.50    2.13
 -11  -3   2   10.92    2.35
  11   2  -2  706.38   17.95
 -11  -2   2  695.49   19.22
  11   1  -2  171.04    6.94
  11   0  -2   -0.13    1.15
  11  -1  -2  189.62    7.59
  11  -2  -2  694.89   18.23
  11  -3  -2   15.40    2.62
  11  -4  -2    2.01    1.64
  11  -5  -2  164.23    7.29
  11  -6  -2   64.46    4.68
  11  -7  -2   27.81    3.49
  11  -8  -2    7.57    2.62
  12   7  -2   71.62    5.13
 -12  -7   2   75.44    5.40
 -12  -6   2   -0.14    1.60
  12   6  -2    3.68    1.69
  12   5  -2   46.34    3.89
 -12  -5   2   44.83    4.07
 -12  -4   2    3.60    1.72
  12   4  -2    0.30    1.26
 -12  -3   2  113.85    6.35
  12   3  -2  106.31    5.68
  12   2  -2    4.42    1.61
  12   1  -2   75.20    4.58
  12   0  -2    2.76    1.52
  12  -1  -2   66.24    4.52
  12  -2  -2    4.00    1.91
  12  -3  -2  103.50    5.88
  12  -4  -2   -0.17    1.56
  12  -5  -2   48.00    4.19
  12  -6  -2    1.97    2.08
  13   5  -2   39.84    3.93
 -13  -5   2   45.00    4.56
  13   4  -2   81.76    5.28
 -13  -4   2   88.10    5.86
  13   3  -2    6.85    2.04
 -13  -3   2    4.13    2.06
  13   2  -2  497.55   14.73
  13   1  -2    1.06    1.38
  13   0  -2    3.52    1.74
  13  -1  -2   -0.13    1.50
  13  -2  -2  526.88   15.85
  13  -3  -2    3.79    2.12
  13  -4  -2  103.71    6.33
  13  -5  -2   45.71    4.52
  14   3  -2   47.44    4.08
  14   2  -2    9.33    2.41
  14   1  -2   73.94    5.00
  14   0  -2    8.75    2.42
  14  -1  -2   86.52    5.58
  14  -2  -2    9.23    2.42
  14  -3  -2   53.67    4.93
  14  -3   3   76.04    5.51
  14  -2   3    4.26    2.13
  14  -1   3  207.57    8.67
  14   0   3    1.58    1.56
 -14  -1  -3  208.30    9.58
  14   1   3  212.91    8.56
 -14  -2  -3    4.68    2.21
 -14  -3  -3   82.62    6.11
  13  -5   3   19.88    3.28
  13  -4   3  117.73    6.52
  13  -3   3   29.81    3.65
  13  -2   3   34.26    3.73
  13  -1   3    6.64    2.10
 -13   0  -3  122.30    6.67
  13   0   3  127.06    6.19
  13   1   3    7.14    2.03
 -13  -1  -3    8.12    2.31
  13   2   3   33.67    3.24
 -13  -2  -3   31.66    3.88
 -13  -3  -3   24.43    3.57
 -13  -4  -3  105.67    6.57
 -13  -5  -3   20.26    3.50
  12  -6   3  220.92    8.92
  12  -5   3    2.84    1.84
  12  -4   3   17.90    2.92
  12  -3   3   19.88    2.91
  12  -2   3  258.31    9.37
 -12   1  -3   73.19    4.88
  12  -1   3   85.20    4.98
  12   0   3    0.73    1.28
 -12   0  -3   -0.08    1.14
  12   1   3   76.11    4.53
 -12  -1  -3   72.95    4.93
  12   2   3  253.92    8.81
 -12  -2  -3  257.48   10.03
  12   3   3   20.55    2.61
 -12  -3  -3   19.62    3.14
 -12  -4  -3   16.62    2.96
 -12  -5  -3    1.10    1.77
 -12  -6  -3  223.15    9.83
  11  -7   3  275.41   10.12
  11  -6   3   37.64    3.67
  11  -5   3    3.42    1.58
  11  -4   3  126.00    5.87
  11  -3   3  242.50    8.70
  11  -2   3   48.38    3.67
 -11   1  -3  296.53   10.28
  11  -1   3  302.41    9.85
 -11   0  -3   18.42    2.64
  11   0   3   21.38    2.60
 -11  -1  -3  304.47   10.67
  11   1   3  317.71    9.75
  11   2   3   43.82    3.26
 -11  -2  -3   42.69    3.70
  11   3   3  250.87    8.47
 -11  -3  -3  249.50    9.52
 -11  -4  -3  127.29    6.60
 -11  -5  -3    6.27    2.07
 -11  -6  -3   40.01    4.14
 -11  -7  -3  279.04   11.18
  10  -8   3    9.46    2.25
  10  -7   3    2.60    1.63
  10  -6   3  150.78    6.66
  10  -5   3   41.74    3.32
  10  -4   3   69.48    4.15
  10  -3   3  182.63    6.86
  10  -2   3  162.17    6.38
 -10   1  -3   62.32    3.96
  10  -1   3   59.66    3.74
 -10   0  -3    0.92    1.02
  10   0   3    0.86    1.12
 -10  -1  -3   62.57    4.09
  10   1   3   59.70    3.57
  10   2   3  173.03    6.37
 -10  -2  -3  170.59    7.15
  10   3   3  186.37    6.73
 -10  -3  -3  185.62    7.64
 -10  -4  -3   67.69    4.54
  10   4   3   65.93    3.79
 -10  -5  -3   47.22    3.92
 -10  -6  -3  165.23    7.72
 -10  -7  -3    3.56    1.89
 -10  -8  -3    9.47    2.56
   9  -9   3    6.37    2.15
   9  -8   3  239.19    9.10
   9  -7   3   22.85    2.87
   9  -6   3  112.77    5.44
   9  -5   3   25.57    2.67
   9  -4   3  832.36   19.68
   9  -3   3   21.32    2.29
   9  -2   3    5.48    1.46
  -9   2  -3    3.15    1.18
   9  -1   3    4.85    1.41
  -9   1  -3    8.00    1.59
  -9   1  -3    7.92    1.41
  -9   0  -3  148.73    6.08
   9   0   3  140.84    5.59
   9   1   3    6.11    1.43
  -9  -1  -3    8.46    1.75
  -9  -2  -3    6.36    1.55
   9   2   3    5.61    1.34
  -9  -3  -3   17.63    2.46
   9   3   3   24.27    2.21
  -9  -4  -3  817.79   20.96
   9   4   3  816.88   19.00
  -9  -5  -3   28.84    3.14
   9   5   3   26.91    2.42
  -9  -6  -3  118.75    6.20
  -9  -7  -3   19.90    3.06
  -9  -8  -3  231.37    9.60
  -9  -9  -3    9.20    2.50
   8  -9   3    7.24    2.12
   8  -8   3    0.87    1.38
   8  -7   3   19.00    2.60
   8  -6   3   15.21    2.30
   8  -5   3   43.09    3.05
   8  -4   3   11.93    1.79
   8  -3   3  169.01    5.90
   8  -2   3   55.71    3.10
  -8   2  -3   59.53    3.35
  -8   2  -3   56.58    3.17
  -8   1  -3  421.69   11.69
   8  -1   3  434.11   11.08
  -8   1  -3  418.12   10.91
   8   0   3    0.87    0.95
  -8   0  -3    0.19    0.80
  -8   0  -3    0.45    0.73
  -8  -1  -3  413.62   11.73
   8   1   3  422.65   10.85
   8   2   3   63.28    3.21
  -8  -2  -3   57.35    3.54
  -8  -3  -3  168.86    6.63
   8   4   3   11.09    1.54
  -8  -4  -3   12.54    2.11
  -8  -5  -3   43.09    3.44
   8   5   3   47.64    2.95
  -8  -6  -3   15.83    2.51
   8   6   3   18.57    2.10
  -8  -7  -3   15.47    2.60
  -8  -8  -3    1.36    1.54
  -8  -9  -3   11.56    2.54
   7 -10   3   24.14    3.39
   7  -9   3   16.10    2.69
   7  -8   3  121.19    5.88
   7  -7   3  556.80   14.84
   7  -6   3   32.38    2.74
   7  -5   3    1.73    0.96
   7  -4   3  619.11   14.88
   7  -3   3  931.77   20.42
  -7   3  -3  926.00   21.69
   7  -2   3    0.24    0.77
  -7   2  -3    2.44    0.90
  -7   2  -3    1.50    0.83
   7  -1   3   83.77    3.58
  -7   1  -3   84.24    3.54
  -7   1  -3   89.00    3.94
  -7   0  -3  501.97   12.78
   7   0   3  492.15   11.95
  -7   0  -3  483.30   11.65
  -7  -1  -3   82.61    3.98
  -7  -1  -3   81.46    2.96
   7   1   3   86.85    3.62
   7   2   3    1.36    0.75
  -7  -2  -3    1.67    0.95
  -7  -3  -3  902.08   21.68
   7   3   3  916.20   19.76
  -7  -4  -3  603.91   16.10
   7   4   3  625.45   14.30
  -7  -5  -3    1.14    0.98
   7   5   3    1.40    0.90
  -7  -6  -3   35.99    3.19
   7   6   3   40.93    2.72
  -7  -7  -3  587.30   16.53
  -7  -8  -3  122.02    6.20
  -7  -9  -3   26.26    3.22
   6 -10   3  324.99   11.27
   6  -9   3  104.52    5.61
   6  -8   3   16.55    2.47
   6  -7   3   49.90    3.36
   6  -6   3  233.97    7.61
   6  -5   3   86.24    4.00
  -6   4  -3  133.47    5.37
   6  -4   3  131.57    4.80
  -6   3  -3  144.50    5.36
   6  -3   3  150.44    4.97
   6  -2   3 1195.73   24.63
  -6   2  -3 1165.15   25.87
  -6   2  -3 1193.95   26.07
  -6   1  -3  223.16    6.49
  -6   1  -3  229.66    6.82
   6  -1   3  236.90    6.34
  -6   0  -3    0.38    0.60
   6   0   3    0.92    0.77
  -6   0  -3    0.48    0.57
   6   1   3  242.10    6.63
  -6  -1  -3  235.91    7.20
  -6  -1  -3  233.27    6.08
  -6  -2  -3 1246.23   25.01
  -6  -2  -3 1171.53   26.77
   6   2   3 1184.33   24.79
   6   3   3  152.61    4.66
  -6  -3  -3  140.36    5.46
   6   4   3  135.60    4.53
  -6  -4  -3  135.94    5.50
   6   5   3   88.42    3.72
  -6  -5  -3   88.21    4.46
  -6  -6  -3  267.24    9.09
   6   6   3  261.75    7.75
   6   7   3   56.73    3.25
  -6  -7  -3   57.06    3.94
  -6  -8  -3   22.72    2.86
  -6  -9  -3  109.29    5.78
   5 -11   3  211.95    9.04
   5 -10   3   11.80    2.62
   5  -9   3    0.56    1.44
   5  -8   3   15.66    2.35
   5  -7   3   37.92    2.94
   5  -6   3  117.87    4.96
  -5   5  -3    1.97    1.07
   5  -5   3    2.42    0.94
  -5   4  -3   15.12    1.78
   5  -4   3   17.55    1.73
  -5   3  -3  302.69    8.55
   5  -3   3  301.10    7.87
  -5   2  -3  190.57    5.51
   5  -2   3  188.22    5.34
  -5   2  -3  183.95    5.73
  -5   1  -3  958.83   21.08
  -5   1  -3  962.37   21.25
   5  -1   3  990.51   20.10
   5   0   3  550.42   12.10
  -5   0  -3  547.64   12.38
  -5   0  -3  537.22   12.91
   5   1   3  979.16   20.40
  -5  -1  -3  969.30   21.85
  -5  -1  -3 1000.26   20.72
   5   2   3  202.16    5.35
  -5  -2  -3  199.82    4.95
  -5  -2  -3  187.38    6.13
  -5  -3  -3  319.60    9.12
  -5  -3  -3  326.26    7.35
   5   3   3  315.19    7.76
  -5  -4  -3   20.56    2.10
   5   4   3   18.93    1.56
   5   5   3    1.79    0.80
  -5  -5  -3    1.44    0.87
   5   6   3  117.30    4.44
  -5  -6  -3  112.21    5.16
  -5  -7  -3   43.63    3.27
   5   7   3   39.34    2.71
  -5  -8  -3   13.94    2.26
   5   8   3   18.71    2.13
  -5  -9  -3   -0.57    1.09
   4 -11   3    5.36    1.92
   4 -11   3    2.60    2.14
   4 -10   3   32.16    3.54
   4 -10   3   42.57    3.36
   4  -9   3  184.68    6.45
   4  -9   3  192.48    7.63
   4  -8   3   23.80    2.68
   4  -8   3   18.14    2.10
   4  -7   3   67.65    3.84
   4  -7   3   69.94    3.32
   4  -6   3   91.66    3.56
   4  -6   3   90.40    4.13
   4  -5   3   19.72    1.65
  -4   5  -3   15.99    1.95
   4  -5   3   18.02    1.81
   4  -4   3  363.94    9.23
  -4   4  -3  355.83    9.86
   4  -3   3  306.76    7.70
  -4   3  -3  296.08    8.27
   4  -2   3  229.31    5.96
  -4   2  -3  229.91    6.00
  -4   2  -3  232.76    6.49
  -4   1  -3  692.63   15.19
   4  -1   3  663.33   14.18
  -4   1  -3  691.08   15.16
   4   0   3   -0.32    0.40
  -4   0  -3   -0.11    0.43
  -4   0  -3    2.87    0.64
   4   1   3  673.68   14.42
  -4  -1  -3  712.69   14.82
  -4  -1  -3  685.61   15.72
  -4  -2  -3  247.48    7.06
   4   2   3  247.89    5.98
  -4  -2  -3  252.59    5.91
  -4  -3  -3  316.22    7.30
  -4  -3  -3  310.51    8.71
   4   3   3  321.03    7.41
  -4  -4  -3  358.47   10.26
  -4  -4  -3  395.45    8.93
   4   4   3  389.01    9.03
  -4  -5  -3   17.60    1.99
   4   5   3   20.51    1.60
  -4  -5  -3   23.44    1.53
  -4  -6  -3  106.21    4.75
   4   6   3   96.98    3.94
  -4  -7  -3   74.08    4.13
   4   7   3   75.64    3.62
   4   8   3   28.01    2.38
  -4  -8  -3   22.63    2.59
  -4  -9  -3  186.15    7.33
   3 -11   3   -1.08    1.62
   3 -11   3    0.36    1.26
   3 -10   3   44.27    3.80
   3 -10   3   41.94    3.31
   3  -9   3   23.11    2.78
   3  -9   3   23.51    2.40
   3  -8   3  394.73   11.56
   3  -8   3  396.72    9.98
   3  -7   3   50.47    3.28
   3  -7   3   42.57    2.64
   3  -6   3  174.77    5.29
   3  -6   3  177.58    6.12
  -3   5  -3  218.84    7.12
   3  -5   3  221.87    5.76
   3  -5   3  211.35    6.58
   3  -4   3  416.31    8.74
  -3   4  -3  419.84   10.83
   3  -4   3  411.32   10.11
   3  -3   3   60.44    2.56
  -3   3  -3   58.65    2.76
   3  -3   3   59.07    2.16
  -3   2  -3  121.63    4.05
   3  -2   3  134.73    3.82
  -3   2  -3  128.98    3.53
   3  -1   3  647.26   13.48
  -3   1  -3  655.45   14.19
  -3   1  -3  667.38   14.48
  -3   0  -3  384.56    9.00
  -3   0  -3  385.04    8.71
   3   0   3  375.36    8.10
  -3  -1  -3  662.20   13.83
  -3  -1  -3  639.29   14.56
   3   1   3  648.26   13.23
  -3  -2  -3  128.11    3.51
   3   2   3  137.15    3.43
  -3  -2  -3  131.00    4.34
  -3  -3  -3   69.35    3.03
   3   3   3   61.33    2.20
  -3  -3  -3   61.84    2.27
  -3  -4  -3  441.19   10.33
  -3  -4  -3  458.39   11.60
   3   4   3  441.34   10.04
  -3  -5  -3  221.33    6.26
   3   5   3  229.62    6.20
  -3  -5  -3  229.14    7.27
  -3  -6  -3  220.09    6.41
   3   6   3  206.24    6.21
  -3  -6  -3  224.50    7.34
   3   7   3   48.81    2.77
  -3  -7  -3   44.66    3.04
  -3  -8  -3  387.01   11.46
   3   8   3  400.63   10.71
  -3  -9  -3   23.30    2.56
   3   9   3   24.92    2.37
   2 -11   3    2.40    1.62
   2 -11   3    0.29    1.76
   2 -10   3   37.38    3.72
   2 -10   3   39.86    3.22
   2  -9   3  358.02   11.21
   2  -9   3  352.43    9.62
  -2   7  -3   12.96    1.84
  -2   6  -3   75.25    3.58
  -2   5  -3 2453.72   48.26
  -2   5  -3 2386.46   50.76
  -2   4  -3   87.67    3.63
  -2   4  -3   86.78    3.34
  -2   3  -3  502.36   10.84
  -2   3  -3  465.23   11.48
  -2   2  -3  163.08    3.93
  -2   2  -3  166.05    4.77
   2  -2   3  169.18    3.84
   2  -2   3  171.30    4.48
   2  -1   3 6321.40  120.92
   2  -1   3 6366.08  104.35
  -2   1  -3 6474.82  130.08
  -2   1  -3 6409.92  127.17
  -2   0  -3    1.11    0.39
  -2   0  -3    0.27    0.31
   2   0   3    0.66    0.25
  -2  -1  -3 6434.77  126.84
   2   1   3 6388.08  123.21
  -2  -1  -3 6237.04  128.13
  -2  -2  -3  180.40    4.61
   2   2   3  178.18    4.08
   2   3   3  502.82   10.60
  -2  -3  -3  505.16   11.36
  -2  -4  -3   86.90    3.16
   2   4   3   85.06    2.90
   2   5   3 2341.92   45.98
  -2  -5  -3 2347.85   48.53
   2   6   3   72.01    3.13
  -2  -7  -3   15.59    1.89
   2   7   3   12.60    1.57
  -2  -8  -3    2.36    1.24
   2   8   3    5.95    1.34
  -2  -9  -3  352.89   10.83
   2   9   3  375.30   10.48
   2  10   3   43.53    3.20
   1 -12   3   33.08    4.06
   1 -12   3   28.24    3.20
   1 -11   3  123.23    5.61
   1 -11   3  124.96    6.55
  -1  10  -3   56.78    3.88
  -1   9  -3   -0.55    0.95
  -1   8  -3    1.38    0.98
  -1   7  -3  676.55   16.20
  -1   6  -3    1.97    0.86
  -1   5  -3  683.47   16.23
  -1   5  -3  685.87   15.53
  -1   4  -3 1427.98   30.61
  -1   4  -3 1448.19   29.24
  -1   3  -3 2018.36   39.49
  -1   3  -3 2007.95   41.51
  -1   2  -3  878.94   19.00
  -1   2  -3  905.24   18.03
  -1   1  -3 2514.81   48.72
  -1   1  -3 2616.42   51.53
  -1   1  -3 2520.30   51.34
  -1   0  -3 2131.06   42.92
  -1  -1  -3 2661.75   53.52
   1   2   3  945.88   17.99
  -1  -2  -3  891.37   19.34
   1   3   3 2162.15   40.72
  -1  -3  -3 2053.16   43.14
   1   4   3 1478.98   29.31
   1   5   3  687.16   14.81
   1   6   3    2.03    0.80
   1   7   3  675.81   15.56
   1   8   3    1.34    0.94
   1   9   3    0.02    0.98
   1  10   3   69.52    4.04
   0  11  -3   27.77    3.16
   0  10  -3   94.24    4.98
   0   9  -3   13.23    2.03
   0   8  -3  129.15    5.44
   0   7  -3   55.16    3.17
   0   6  -3  829.23   18.70
   0   5  -3   29.88    2.05
   0   5  -3   28.80    2.03
   0  -5   3   26.57    1.25
   0  -4   3   33.83    1.23
   0   4  -3   37.83    2.06
   0   4  -3   32.09    1.89
   0   3  -3  432.34   10.16
   0   3  -3  443.96    9.91
   0   2  -3 2542.85   52.99
   0   2  -3 2721.90   50.80
   0   1  -3  887.21   17.46
   0   1  -3  882.99   18.38
   0   0  -3   -0.12    0.20
   0  -1  -3  846.91   17.78
   0  -2  -3 2631.55   49.88
   0  -2  -3 2612.64   43.01
   0  -2  -3 2580.91   52.87
   0   3   3  440.12    9.29
   0   4   3   33.23    1.66
   0   5   3   26.20    1.68
   0   6   3  855.75   18.52
   0   7   3   60.97    3.11
   0   8   3  120.48    4.77
   0  -9  -3   19.19    2.41
   0  -9  -3   19.82    2.09
   0 -10  -3  103.62    5.38
   0 -10  -3  104.81    4.60
   1  12  -3    8.45    2.25
   1  11  -3   50.97    3.91
   1  10  -3   82.33    4.68
   1   9  -3    2.08    1.21
   1   8  -3  109.46    4.95
   1   7  -3  443.07   11.71
   1   6  -3    2.49    0.92
   1   5  -3   79.93    3.36
  -1  -5   3   75.41    2.53
   1   5  -3   76.49    3.20
   1   4  -3  664.28   14.61
  -1  -4   3  653.04   13.80
   1   4  -3  628.83   14.26
   1   3  -3  224.18    5.85
   1   3  -3  231.92    5.80
  -1  -3   3  231.93    5.31
   1   2  -3   16.10    0.98
   1   2  -3   16.97    1.04
  -1  -2   3   16.30    0.81
   1   1  -3    4.44    0.52
   1   1  -3    4.14    0.50
   1   0  -3 6798.90  131.18
   1   0  -3 6739.88  135.06
   1  -1  -3    4.20    0.62
   1  -1  -3    3.90    0.43
   1  -2  -3   16.14    0.88
   1  -3  -3  227.88    5.52
   1  -3  -3  231.98    4.79
   1  -4  -3  656.34   13.92
   1  -4  -3  646.71   11.99
   1  -5  -3   79.67    3.09
   1  -5  -3   75.10    2.63
   1  -6  -3    2.28    0.83
   1  -6  -3    2.22    0.72
   1  -7  -3  449.10   11.53
   1  -7  -3  466.11   10.10
   1  -8  -3  119.81    4.99
   1  -8  -3  113.58    4.19
   1  -9  -3    1.00    1.00
   1  -9  -3    1.06    1.23
   1 -10  -3   84.73    4.72
   1 -10  -3   78.10    3.94
   1 -11  -3   65.51    3.91
   1 -11  -3   59.75    4.45
   2  11  -3    3.36    1.58
   2  10  -3   12.98    2.19
   2   9  -3  438.45   12.53
   2   8  -3   67.02    3.76
   2   7  -3   10.74    1.63
  -2  -6   3   24.34    1.59
   2   6  -3   25.84    2.12
  -2  -5   3  604.59   13.50
   2   5  -3  611.83   13.94
   2   5  -3  602.16   14.02
  -2  -4   3   11.16    0.97
   2   4  -3    9.92    0.99
   2   4  -3   11.10    1.24
   2   3  -3  202.17    5.40
   2   3  -3  201.74    5.04
  -2  -3   3  201.04    5.10
  -2  -2   3   44.02    1.75
   2   2  -3   45.77    1.58
   2   2  -3   44.02    1.86
   2   1  -3  767.74   15.72
   2   1  -3  786.89   16.16
   2   0  -3   -1.01    0.39
   2   0  -3   -0.81    0.44
   2  -1  -3  742.77   14.98
   2  -2  -3   42.89    1.66
   2  -3  -3  199.05    5.07
   2  -4  -3   11.67    1.13
   2  -5  -3  621.44   14.00
   2  -5  -3  629.92   12.13
   2  -6  -3   23.60    1.56
   2  -6  -3   20.86    1.76
   2  -7  -3    9.64    1.30
   2  -7  -3    7.61    1.36
   2  -8  -3   72.87    3.26
   2  -8  -3   68.21    3.77
   2  -9  -3  438.69   12.37
   2  -9  -3  461.79   10.80
   2 -10  -3   12.91    1.98
   2 -10  -3   10.75    2.22
   2 -11  -3    0.94    1.40
   2 -11  -3    0.49    1.63
   3  11  -3   13.06    2.34
   3  10  -3  232.54    8.64
   3   9  -3    2.84    1.25
   3   8  -3  232.93    7.83
   3   7  -3    5.14    1.29
  -3  -6   3  129.93    4.32
   3   6  -3  122.80    4.85
  -3  -5   3   22.69    1.54
   3   5  -3   17.72    1.72
   3   4  -3  703.07   14.95
   3   4  -3  678.35   15.31
  -3  -4   3  695.17   15.43
  -3  -3   3   49.05    2.15
   3   3  -3   49.11    2.29
   3   3  -3   47.40    1.69
   3   2  -3   37.02    1.33
   3   2  -3   36.95    1.80
  -3  -2   3   37.85    1.83
   3   1  -3   68.92    2.07
   3   1  -3   64.70    2.41
   3   0  -3 1975.23   38.65
   3   0  -3 1976.43   40.15
   3  -1  -3   65.95    2.38
   3  -2  -3   37.66    1.70
   3  -3  -3   51.29    2.18
   3  -4  -3  732.90   15.85
   3  -5  -3   22.36    1.72
   3  -6  -3  134.33    4.81
   3  -7  -3    3.74    1.22
   3  -8  -3  247.04    7.91
   3  -9  -3    5.49    1.69
   3 -10  -3  239.69    8.60
   3 -11  -3   11.94    2.52
   4  11  -3    0.67    1.35
   4  10  -3   12.81    2.33
   4   9  -3  219.41    7.97
   4   8  -3    6.79    1.62
   4   7  -3   85.23    4.22
   4   6  -3  123.47    4.93
  -4  -6   3  127.13    4.50
  -4  -5   3 1122.94   24.51
   4   5  -3 1123.86   24.18
  -4  -4   3   76.35    3.13
   4   4  -3   73.34    3.24
   4   3  -3   10.40    0.67
   4   3  -3   11.72    1.25
  -4  -3   3   10.22    1.15
   4   2  -3  338.45    8.15
   4   2  -3  338.67    7.19
  -4  -2   3  320.91    8.41
   4   1  -3 2578.82   51.65
  -4  -1   3 2552.89   52.69
   4   1  -3 2576.37   50.15
   4   0  -3    1.86    0.70
   4  -1  -3 2499.51   48.75
   4  -2  -3  329.69    7.89
   4  -3  -3   11.17    1.17
   4  -4  -3   74.67    3.09
   4  -5  -3 1148.01   24.27
   4  -6  -3  125.37    4.72
   4  -7  -3   85.43    4.03
   4  -8  -3   12.03    1.95
   4  -9  -3  236.01    8.17
   4 -10  -3   19.33    2.71
   4 -11  -3    2.52    1.89
   5  11  -3   22.97    3.18
   5  10  -3   37.34    3.41
   5   9  -3    6.18    1.75
   5   8  -3  104.13    5.14
   5   7  -3  124.60    5.32
   5   6  -3    1.92    0.95
  -5  -6   3    0.95    0.88
  -5  -5   3  962.25   21.99
   5   5  -3  990.60   21.74
   5   4  -3  125.66    4.67
  -5  -4   3  128.72    4.62
   5   3  -3  189.81    5.76
  -5  -3   3  186.62    5.90
   5   2  -3    1.95    0.78
  -5  -2   3    0.95    0.66
   5   2  -3    1.77    0.35
  -5  -1   3 1146.27   25.00
   5   1  -3 1142.16   23.53
   5   1  -3 1132.05   23.74
   5   0  -3  286.46    7.57
   5  -1  -3 1121.94   23.36
   5  -2  -3    1.88    0.72
   5  -3  -3  194.89    5.70
   5  -4  -3  122.23    4.30
   5  -5  -3 1009.75   21.94
   5  -6  -3    0.22    0.91
   5  -7  -3  124.46    5.13
   5  -8  -3  102.61    4.88
   5  -9  -3    4.93    1.77
   5 -10  -3   45.33    3.75
   5 -11  -3   27.72    3.40
   6  11  -3    1.23    1.47
   6  10  -3  121.04    6.19
   6   9  -3   11.17    2.13
   6   8  -3  168.73    6.79
  -6  -7   3   -0.10    0.89
   6   7  -3    0.58    0.92
  -6  -6   3  765.25   18.54
   6   6  -3  779.35   18.44
  -6  -5   3  100.40    4.32
   6   5  -3   95.63    4.33
   6   4  -3  103.56    4.30
  -6  -4   3  105.91    4.38
  -6  -3   3  376.01   10.23
   6   3  -3  377.10    9.84
   6   2  -3  523.35   12.59
  -6  -2   3  524.22   13.19
   6   1  -3   61.16    2.97
   6   1  -3   54.67    2.03
  -6  -1   3   54.21    2.95
   6   0  -3   -0.01    0.64
   6  -1  -3   47.58    2.63
   6  -2  -3  512.39   12.15
   6  -3  -3  401.61   10.12
   6  -4  -3  119.80    4.55
   6  -5  -3  110.44    4.49
   6  -6  -3  756.04   17.78
   6  -7  -3    0.06    0.97
   6  -8  -3  172.96    6.67
   6  -9  -3   10.96    2.21
   6 -10  -3  124.45    6.14
   6 -11  -3   -0.44    1.55
   7  10  -3   14.37    2.63
   7   9  -3    0.31    1.21
   7   8  -3  168.90    7.10
   7   7  -3  248.66    8.57
  -7  -7   3  241.68    8.18
   7   6  -3  359.14   10.62
  -7  -6   3  348.63   10.36
  -7  -5   3  105.98    4.76
   7   5  -3  111.71    4.89
  -7  -4   3  471.38   12.69
   7   4  -3  469.39   12.21
   7   3  -3  283.54    8.29
  -7  -3   3  290.49    8.78
   7   2  -3   71.46    3.50
  -7  -2   3   70.51    3.68
   7   1  -3  142.61    5.18
  -7  -1   3  148.17    5.58
   7   0  -3    9.82    1.55
   7  -1  -3  149.49    5.37
   7  -2  -3   76.94    3.64
   7  -3  -3  288.19    8.23
   7  -4  -3  475.82   12.08
   7  -5  -3  112.55    4.84
   7  -6  -3  376.74   10.72
   7  -7  -3  246.21    8.20
   7  -8  -3  187.97    7.32
   7  -9  -3    2.08    1.59
   7 -10  -3    9.39    2.42
   8  10  -3    0.32    1.22
   8   9  -3  184.52    7.97
   8   8  -3   35.66    3.46
  -8  -7   3   10.62    2.01
   8   7  -3    7.95    1.85
   8   6  -3    1.79    1.08
  -8  -6   3    1.18    1.09
   8   5  -3  600.95   15.28
  -8  -5   3  569.97   15.49
   8   4  -3   30.83    2.55
  -8  -4   3   39.02    2.94
   8   3  -3  176.94    6.37
  -8  -3   3  188.71    6.90
  -8  -2   3  274.91    8.82
   8   2  -3  261.18    8.13
   8   1  -3  197.03    6.67
   8   0  -3   -0.08    0.70
   8  -1  -3  208.05    7.05
   8  -2  -3  260.10    8.08
   8  -3  -3  191.39    6.60
   8  -4  -3   40.71    2.96
   8  -5  -3  600.04   15.16
   8  -6  -3    0.95    1.29
   8  -7  -3    6.41    1.84
   8  -8  -3   42.66    3.59
   8  -9  -3  186.08    7.74
   8 -10  -3   -0.03    1.68
   9   9  -3    0.47    1.44
   9   8  -3   23.94    3.12
  -9  -7   3    1.29    1.38
   9   7  -3    0.99    1.06
  -9  -6   3   21.44    2.67
   9   6  -3   19.39    2.53
  -9  -5   3   11.70    2.12
   9   5  -3    7.08    1.68
  -9  -4   3  438.43   13.03
   9   4  -3  467.75   12.83
  -9  -3   3   39.23    3.18
   9   3  -3   43.03    3.03
  -9  -2   3  208.13    7.77
   9   2  -3  220.72    7.44
   9   1  -3   12.69    1.92
   9   0  -3  861.35   20.16
   9  -1  -3   11.35    1.96
   9  -2  -3  219.50    7.63
   9  -3  -3   44.84    3.33
   9  -4  -3  458.10   12.68
   9  -5  -3    8.28    1.89
   9  -6  -3   21.22    2.69
   9  -7  -3    1.28    1.59
   9  -8  -3   26.52    3.27
   9  -9  -3    3.07    2.07
  10   8  -3   60.45    4.65
  10   7  -3   49.13    4.05
 -10  -7   3   53.32    4.07
  10   6  -3  104.44    5.67
 -10  -6   3  117.99    5.96
 -10  -5   3  469.28   13.72
  10   5  -3  412.73   12.85
  10   4  -3    2.55    1.28
 -10  -4   3    1.63    1.28
  10   3  -3   12.47    2.13
 -10  -3   3   15.62    2.48
 -10  -2   3  665.36   18.05
  10   2  -3  672.03   16.99
  10   1  -3   85.51    4.52
  10   0  -3    2.85    1.40
  10  -1  -3   78.03    4.49
  10  -2  -3  659.47   17.01
  10  -3  -3   13.58    2.31
  10  -4  -3    1.60    1.45
  10  -5  -3  449.35   13.14
  10  -6  -3  124.68    6.08
  10  -7  -3   50.39    3.99
  10  -8  -3   63.76    4.75
  11   8  -3   30.26    3.59
  11   7  -3  107.36    6.27
 -11  -7   3  120.23    6.47
  11   6  -3    6.73    2.00
 -11  -6   3    5.58    1.90
 -11  -5   3   51.47    4.15
  11   5  -3   50.92    3.92
  11   4  -3    2.00    1.24
 -11  -4   3    1.53    1.38
 -11  -3   3  182.93    7.88
  11   3  -3  181.74    7.38
  11   2  -3   14.61    2.29
  11   1  -3   33.98    3.10
  11   0  -3   99.98    5.18
  11  -1  -3   36.79    3.44
  11  -2  -3   15.44    2.60
  11  -3  -3  183.90    7.68
  11  -4  -3    2.50    1.75
  11  -5  -3   56.06    4.42
  11  -6  -3    6.14    2.20
  11  -7  -3   97.80    5.81
  11  -8  -3   30.49    3.81
 -12  -7   3    9.53    2.51
  12   7  -3    7.97    2.30
 -12  -6   3  140.06    7.30
  12   6  -3  125.85    6.82
 -12  -5   3   44.77    4.37
  12   5  -3   49.22    4.05
 -12  -4   3   21.10    3.23
  12   4  -3   20.49    2.89
  12   3  -3   40.70    3.50
  12   2  -3  466.10   13.74
  12   1  -3   27.82    3.08
  12   0  -3   -0.94    1.02
  12  -1  -3   28.59    3.22
  12  -2  -3  503.64   14.89
  12  -3  -3   44.02    4.14
  12  -4  -3   19.59    3.15
  12  -5  -3   49.47    4.56
  12  -6  -3  161.94    7.98
  13   5  -3   12.98    2.60
 -13  -5   3   10.79    2.79
  13   4  -3   43.11    3.98
  13   3  -3   51.11    4.06
  13   2  -3   35.43    3.55
  13   1  -3   30.63    3.39
  13   0  -3    9.83    2.34
  13  -1  -3   31.59    3.57
  13  -2  -3   40.29    4.10
  13  -3  -3   57.09    4.71
  13  -4  -3   43.38    4.36
  13  -5  -3   12.06    3.19
  14   3  -3   53.56    4.29
  14   2  -3   93.28    5.72
  14   1  -3   61.10    4.62
  14   0  -3   -1.27    1.30
  14  -1  -3   71.41    5.04
  14  -2  -3   91.70    5.88
  14  -3  -3   59.03    5.09
  14  -2   4   24.48    3.53
  14  -1   4    1.51    1.82
 -14   0  -4  249.73   10.45
 -14  -1  -4    0.37    1.58
 -14  -2  -4   25.97    3.85
  13  -5   4    6.09    2.31
  13  -4   4    1.55    1.97
  13  -3   4    4.46    2.15
  13  -2   4  253.21    9.75
  13  -1   4    6.77    2.09
  13   0   4   -0.73    1.31
 -13   0  -4    0.69    1.47
 -13  -1  -4    5.93    2.07
 -13  -2  -4  245.16   10.19
 -13  -3  -4    4.42    2.20
 -13  -4  -4    0.34    1.48
 -13  -5  -4    7.03    2.46
  12  -6   4    1.90    1.62
  12  -5   4    8.79    2.33
  12  -4   4   42.70    3.88
  12  -3   4  223.88    8.64
  12  -2   4    3.21    1.73
  12  -1   4  188.34    7.71
 -12   1  -4  202.74    8.35
  12   0   4  110.97    5.51
 -12   0  -4  112.09    6.06
 -12  -1  -4  197.27    8.47
  12   1   4  200.96    7.54
 -12  -2  -4    3.31    1.79
 -12  -3  -4  235.17    9.72
 -12  -4  -4   40.36    4.20
 -12  -5  -4    9.36    2.49
 -12  -6  -4   -1.04    1.44
  11  -7   4    6.14    2.18
  11  -6   4   51.19    3.93
  11  -5   4   93.95    5.24
  11  -4   4  118.69    5.73
  11  -3   4  179.64    7.18
  11  -2   4  100.29    5.21
 -11   1  -4  143.77    6.59
  11  -1   4  147.47    6.36
  11   0   4   -0.21    0.99
 -11   0  -4   -0.08    1.06
 -11  -1  -4  147.15    6.87
  11   1   4  150.62    6.06
 -11  -2  -4   95.96    5.50
  11   2   4  103.42    4.85
 -11  -3  -4  169.31    7.59
 -11  -4  -4  116.59    6.38
 -11  -5  -4   85.26    5.52
 -11  -6  -4   55.54    4.72
 -11  -7  -4    5.84    2.23
  10  -8   4  157.56    7.23
  10  -7   4    9.67    2.25
  10  -6   4  173.96    7.20
  10  -5   4    0.93    1.32
  10  -4   4  307.27    9.67
  10  -3   4   15.40    2.21
 -10   2  -4   19.39    2.39
  10  -2   4   17.15    2.28
 -10   1  -4    1.86    1.12
  10  -1   4   -0.45    0.98
 -10   0  -4    8.74    1.87
  10   0   4    7.79    1.73
 -10  -1  -4    1.52    1.24
  10   1   4    1.08    1.05
  10   2   4   15.28    1.96
 -10  -2  -4   18.16    2.57
  10   3   4   13.61    1.93
 -10  -3  -4   15.16    2.53
 -10  -4  -4  331.88   11.38
 -10  -5  -4    2.27    1.52
 -10  -6  -4  174.36    8.05
 -10  -7  -4   15.54    3.06
 -10  -8  -4  174.13    8.51
   9  -9   4   23.11    3.28
   9  -8   4    9.56    2.35
   9  -7   4    1.34    1.55
   9  -6   4   23.68    2.70
   9  -5   4   98.48    4.83
   9  -4   4   14.83    2.07
  -9   3  -4  326.01   10.13
   9  -3   4  325.00    9.47
   9  -2   4    7.51    1.60
  -9   2  -4    7.26    1.57
  -9   2  -4    9.84    1.74
   9  -1   4  484.83   12.49
  -9   1  -4  465.37   13.12
  -9   1  -4  477.20   12.42
  -9   0  -4   -0.50    0.84
   9   0   4    1.10    1.04
  -9  -1  -4  463.22   13.28
   9   1   4  478.81   12.19
   9   2   4    5.68    1.30
  -9  -2  -4    4.13    1.43
  -9  -3  -4  308.64    9.95
   9   3   4  274.17    8.37
  -9  -4  -4   13.80    2.39
   9   4   4   15.74    1.83
  -9  -5  -4   88.97    5.26
  -9  -6  -4   28.92    3.37
  -9  -7  -4   -0.74    1.43
  -9  -8  -4    9.38    2.61
  -9  -9  -4   18.69    3.36
   8  -9   4   32.69    3.51
   8  -8   4   86.66    5.07
   8  -7   4  150.97    6.44
   8  -6   4   19.76    2.44
   8  -5   4    3.86    1.34
  -8   4  -4  506.49   14.15
   8  -4   4  513.26   13.06
  -8   3  -4  543.10   14.48
   8  -3   4  551.02   13.50
   8  -2   4    6.19    1.40
  -8   2  -4    6.82    1.43
  -8   2  -4    7.83    1.53
  -8   1  -4  491.02   13.33
  -8   1  -4  528.53   12.91
   8  -1   4  503.76   12.58
   8   0   4  226.96    7.10
  -8   0  -4  234.10    6.76
  -8   0  -4  219.13    7.48
   8   1   4  490.74   12.09
  -8  -1  -4  479.08   13.14
  -8  -2  -4    8.63    1.67
   8   2   4    8.15    1.32
  -8  -3  -4  573.76   15.54
   8   4   4  535.45   12.78
  -8  -4  -4  501.03   14.46
  -8  -5  -4    6.14    1.71
  -8  -6  -4   15.78    2.66
  -8  -7  -4  150.05    7.20
  -8  -8  -4   87.29    5.52
  -8  -9  -4   31.00    3.83
   7 -10   4   62.94    4.68
   7  -9   4    0.24    1.37
   7  -8   4  118.20    5.86
   7  -7   4    2.24    1.42
   7  -6   4  785.79   18.87
   7  -5   4    8.22    1.60
   7  -4   4  365.44    9.86
  -7   4  -4  358.23   10.83
   7  -3   4   26.95    2.20
  -7   3  -4   28.30    2.40
   7  -2   4 1176.73   25.06
  -7   2  -4 1211.32   26.61
  -7   2  -4 1178.96   26.44
  -7   1  -4  104.59    4.10
   7  -1   4  102.85    3.93
  -7   1  -4   94.88    4.17
  -7   0  -4   -0.27    0.56
  -7   0  -4    0.44    0.80
   7   0   4    0.30    0.77
   7   1   4   98.54    3.91
  -7  -1  -4   97.82    4.39
  -7  -1  -4  102.14    3.56
   7   2   4 1112.69   24.12
  -7  -2  -4 1196.34   26.60
   7   3   4   24.44    1.88
  -7  -3  -4   28.57    2.61
   7   4   4  394.13    9.78
  -7  -4  -4  371.81   11.37
   7   5   4    8.75    1.41
  -7  -5  -4   11.42    2.01
  -7  -6  -4  795.80   20.65
  -7  -7  -4   -0.04    1.22
  -7  -8  -4  136.12    6.69
  -7  -9  -4    1.06    1.50
  -7 -10  -4   62.03    4.81
   6 -10   4   15.35    2.96
   6  -9   4    6.20    1.97
   6  -8   4   84.08    4.67
   6  -7   4  487.88   13.30
   6  -6   4   49.52    3.16
   6  -5   4   31.51    2.45
  -6   5  -4   27.65    2.74
   6  -4   4  155.20    5.32
  -6   4  -4  140.07    5.70
  -6   3  -4  923.46   21.32
   6  -3   4  908.65   19.85
   6  -2   4  198.99    5.75
  -6   2  -4  194.96    6.28
  -6   2  -4  192.12    5.98
  -6   1  -4  229.04    6.73
  -6   1  -4  236.30    6.94
   6  -1   4  240.58    6.41
   6   0   4  218.75    6.07
  -6   0  -4  215.31    6.11
  -6   0  -4  211.12    6.56
  -6  -1  -4  230.29    7.20
   6   1   4  232.86    6.51
  -6  -1  -4  249.04    6.35
  -6  -2  -4  204.11    6.74
  -6  -2  -4  201.07    5.35
   6   2   4  197.02    5.64
  -6  -3  -4  857.68   20.99
   6   3   4  917.17   18.82
  -6  -4  -4  161.89    6.32
   6   4   4  164.95    5.04
  -6  -5  -4   32.76    2.81
   6   5   4   33.68    2.19
   6   6   4   60.12    3.13
  -6  -6  -4   51.90    3.72
  -6  -7  -4  519.30   15.04
  -6  -8  -4  100.04    5.52
  -6  -9  -4    7.22    1.97
  -6 -10  -4   24.25    3.24
   5 -11   4    4.65    2.06
   5 -10   4   14.55    2.81
   5  -9   4  284.12    9.90
   5  -8   4    0.86    1.18
   5  -7   4    2.50    1.15
   5  -6   4    1.15    0.95
  -5   5  -4  277.39    8.91
   5  -5   4  278.10    8.13
   5  -4   4    0.92    0.77
  -5   4  -4    1.34    0.88
   5  -3   4  105.03    3.87
  -5   3  -4   99.68    4.19
   5  -2   4  764.85   16.37
  -5   2  -4  758.74   17.04
  -5   2  -4  765.38   17.58
   5  -1   4 1205.08   24.27
  -5   1  -4 1204.00   25.80
  -5   1  -4 1180.28   25.73
  -5   0  -4    0.39    0.50
  -5   0  -4    0.10    0.54
   5   0   4    0.48    0.55
   5   1   4 1145.99   24.17
  -5  -1  -4 1183.11   26.14
  -5  -1  -4 1245.37   25.14
  -5  -2  -4  750.44   18.06
  -5  -2  -4  780.05   16.60
   5   2   4  785.81   16.21
  -5  -3  -4  106.70    3.30
   5   3   4  111.14    3.50
  -5  -3  -4  105.69    4.46
   5   4   4    0.72    0.59
  -5  -4  -4    2.27    0.96
  -5  -5  -4  271.58    8.92
   5   5   4  293.07    7.53
  -5  -6  -4   -0.05    0.88
   5   6   4    1.41    0.83
  -5  -7  -4    3.33    1.35
  -5  -8  -4    0.94    1.32
  -5  -9  -4  271.69    9.77
  -5 -10  -4   22.04    2.92
   4 -11   4    4.90    2.14
   4 -11   4    4.92    1.66
   4 -10   4   62.38    4.54
   4 -10   4   51.39    3.58
   4  -9   4   16.28    2.59
   4  -9   4   17.15    2.20
   4  -8   4  118.43    5.48
   4  -8   4  107.81    4.55
   4  -7   4   47.57    2.77
   4  -7   4   54.21    3.42
   4  -6   4    0.73    0.82
   4  -6   4    0.83    0.72
  -4   6  -4    0.64    0.96
  -4   5  -4   13.73    1.84
   4  -5   4   14.12    1.46
   4  -5   4   14.00    1.67
  -4   4  -4  164.14    5.76
   4  -4   4  161.11    5.23
   4  -4   4  155.47    4.46
   4  -3   4  245.67    6.66
  -4   3  -4  250.43    7.33
   4  -2   4   73.49    2.79
  -4   2  -4   75.40    2.75
  -4   2  -4   76.62    3.19
  -4   1  -4  409.81    9.82
  -4   1  -4  403.60    9.63
   4  -1   4  397.79    8.99
  -4   0  -4  662.93   15.13
   4   0   4  661.71   13.83
  -4   0  -4  679.53   14.80
  -4  -1  -4  392.57    9.85
  -4  -1  -4  401.76    9.06
   4   1   4  377.61    8.68
  -4  -2  -4   81.98    2.69
  -4  -2  -4   79.42    3.45
   4   2   4   80.14    2.58
  -4  -3  -4  275.47    6.61
  -4  -3  -4  258.06    7.82
   4   3   4  268.18    6.35
   4   4   4  158.98    4.62
  -4  -4  -4  165.87    5.94
  -4  -4  -4  171.72    4.76
   4   5   4   17.22    1.51
  -4  -5  -4   14.88    1.92
  -4  -5  -4   16.10    1.42
   4   6   4    1.34    0.78
  -4  -6  -4   -0.27    0.81
  -4  -7  -4   55.71    3.62
   4   7   4   55.43    3.02
  -4  -8  -4  122.98    5.81
  -4  -9  -4   18.75    2.62
   3 -11   4    2.77    1.65
   3 -11   4   -0.31    1.68
   3 -10   4   47.55    4.00
   3 -10   4   60.17    3.74
   3  -9   4  266.43    8.06
   3  -9   4  272.93    9.49
   3  -8   4   37.39    3.09
   3  -8   4   34.12    2.56
   3  -7   4   15.74    2.11
   3  -7   4   14.16    1.75
   3  -6   4   40.64    2.77
  -3   6  -4   37.45    2.92
   3  -6   4   38.13    2.29
  -3   5  -4  241.36    7.59
   3  -5   4  243.25    7.16
   3  -5   4  227.60    6.06
   3  -4   4  197.83    5.89
   3  -4   4  196.41    5.07
  -3   4  -4  190.61    6.22
   3  -3   4   91.87    2.89
  -3   3  -4   96.82    3.74
   3  -3   4   97.07    3.42
  -3   2  -4  316.92    7.24
   3  -2   4  305.36    7.38
   3  -2   4  314.61    6.40
  -3   2  -4  309.03    8.06
  -3   1  -4 4305.33   85.72
   3  -1   4 4134.73   81.11
  -3   1  -4 4360.05   85.61
   3   0   4    0.35    0.34
  -3   0  -4    2.03    0.59
  -3   0  -4    0.14    0.38
  -3  -1  -4 4261.32   84.38
   3   1   4 4109.66   79.38
  -3  -1  -4 4157.27   83.43
  -3  -2  -4  320.35    7.59
  -3  -2  -4  318.28    8.51
   3   2   4  331.54    6.97
  -3  -3  -4  103.38    4.08
   3   3   4  103.88    2.99
  -3  -3  -4  108.24    3.42
  -3  -4  -4  206.47    5.70
  -3  -4  -4  209.47    6.68
   3   4   4  205.50    5.31
  -3  -5  -4  259.54    8.08
   3   5   4  259.09    6.71
  -3  -5  -4  255.19    7.04
  -3  -6  -4   42.43    2.93
   3   6   4   42.32    2.34
  -3  -6  -4   44.23    2.53
  -3  -7  -4   16.42    2.18
   3   7   4   18.99    1.84
  -3  -8  -4   35.20    2.99
   3   8   4   37.40    2.56
  -3  -9  -4  282.38    9.53
   2 -11   4  134.45    6.09
   2 -11   4  156.88    7.50
   2 -10   4    0.01    1.53
   2 -10   4   -0.51    1.22
  -2   8  -4  416.41   11.74
  -2   7  -4  140.32    5.52
  -2   6  -4   56.26    3.40
  -2   6  -4   50.55    2.94
  -2   5  -4  158.24    5.20
  -2   5  -4  151.31    5.55
  -2   4  -4  175.08    5.24
  -2   4  -4  169.29    5.60
  -2   3  -4 1063.67   23.21
  -2   3  -4 1070.67   21.90
  -2   2  -4  788.87   16.31
  -2   2  -4  787.77   17.33
   2  -1   4 4465.72   73.58
  -2   1  -4 4587.25   89.80
   2  -1   4 4460.86   85.30
  -2   1  -4 4447.57   89.83
  -2   0  -4  257.33    6.29
  -2   0  -4  251.20    6.17
   2   0   4  254.50    5.38
  -2  -1  -4 4467.47   89.17
   2   2   4  823.65   16.18
  -2  -2  -4  828.49   17.71
   2   3   4 1087.33   21.17
  -2  -3  -4 1054.66   22.71
   2   4   4  175.84    4.61
  -2  -4  -4  175.79    5.22
  -2  -5  -4  155.47    5.12
   2   5   4  157.93    4.61
  -2  -6  -4   62.48    3.19
   2   6   4   56.70    2.71
  -2  -7  -4  132.13    5.26
   2   7   4  129.17    4.65
  -2  -8  -4  400.17   11.51
   2   8   4  392.42   10.37
  -2  -8  -4  373.62   11.17
  -2  -9  -4    0.82    1.09
  -1  10  -4  161.68    6.99
  -1   9  -4    2.18    1.24
  -1   8  -4   24.17    2.39
  -1   7  -4    4.88    1.27
  -1   6  -4 1840.43   38.09
  -1   6  -4 1863.61   40.04
  -1   5  -4    0.82    0.69
  -1   5  -4    0.19    0.56
  -1   4  -4  722.40   16.55
  -1   4  -4  711.68   15.67
  -1   3  -4  497.24   11.81
  -1   3  -4  506.12   11.20
  -1   2  -4  189.08    4.84
  -1   2  -4  196.71    5.29
  -1   1  -4 3521.40   65.98
  -1   1  -4 3403.05   69.43
  -1   0  -4   -2.74    0.50
  -1  -1  -4 3629.85   72.78
   1   2   4  193.58    4.15
  -1  -2  -4  195.90    5.22
   1   3   4  525.70   10.79
  -1  -3  -4  524.92   12.16
  -1  -4  -4  738.34   16.95
   1   4   4  754.71   15.46
   1   5   4   -0.17    0.47
   1   6   4 1837.04   36.79
   1   7   4    5.92    1.19
   1   8   4   21.65    2.08
   1   9   4    2.88    1.21
   0  11  -4  139.43    6.66
   0  10  -4    6.37    1.78
   0   9  -4    0.29    0.98
   0   8  -4  364.22   10.65
   0   7  -4  260.59    8.00
   0   6  -4   97.97    4.21
   0   6  -4   89.30    3.98
   0   5  -4  195.29    6.14
   0   5  -4  200.55    6.07
   0   4  -4  639.40   14.27
   0   4  -4  646.35   14.80
   0   3  -4  551.44   12.59
   0   3  -4  553.26   12.15
   0   2  -4  692.89   15.39
   0   2  -4  734.88   14.81
   0   1  -4 2396.04   49.22
   0   1  -4 2485.91   46.84
   0   0  -4    3.88    0.60
   0   0  -4    3.54    0.34
   0  -1  -4 2435.87   49.37
   0  -2  -4  726.52   15.98
   0  -2  -4  729.03   14.31
   0  -3  -4  553.62    9.86
   0  -3  -4  562.90   11.45
   0  -3  -4  542.11   12.92
   0  -4  -4  646.95   13.69
   0  -4  -4  650.40   11.82
   0  -7  -4  285.27    7.99
   0  -7  -4  272.68    6.81
   0  -8  -4  397.98   10.80
   0  -8  -4  398.24    9.32
   0  -9  -4    2.16    1.40
   0  -9  -4    6.28    1.43
   1  11  -4    0.19    1.12
   1  10  -4    7.33    1.94
   1   9  -4  165.15    6.60
   1   8  -4   44.97    3.10
   1   7  -4   15.37    1.93
   1   6  -4    0.38    0.74
   1   6  -4    1.52    0.84
  -1  -5   4  324.75    7.49
   1   5  -4  335.19    8.73
   1   5  -4  327.67    8.70
   1   4  -4   42.97    2.16
  -1  -4   4   41.30    1.52
   1   4  -4   44.37    2.25
   1   3  -4  484.26   10.98
   1   3  -4  495.51   11.17
   1   2  -4  152.73    4.15
   1   2  -4  156.28    4.17
   1   1  -4 1887.52   37.99
   1   1  -4 1853.65   36.13
   1   0  -4   -0.32    0.23
   1   0  -4    0.00    0.37
   1  -1  -4 1822.25   36.69
   1  -1  -4 1747.25   34.30
   1  -2  -4  155.83    3.73
   1  -2  -4  161.12    4.75
   1  -3  -4  504.96   10.65
   1  -4  -4   43.28    1.92
   1  -4  -4   39.27    1.63
   1  -5  -4  332.85    8.14
   1  -5  -4  324.66    6.98
   1  -6  -4    1.44    0.65
   1  -6  -4    1.04    0.61
   1  -7  -4   17.12    1.73
   1  -7  -4   15.61    1.49
   1  -8  -4   42.49    2.92
   1  -8  -4   42.23    2.50
   1  -9  -4  192.54    6.88
   1  -9  -4  178.89    5.77
   1 -10  -4    6.56    1.97
   1 -10  -4    6.95    1.63
   2  11  -4    0.45    1.23
   2  10  -4  197.27    7.73
   2   9  -4   15.57    2.27
   2   8  -4  119.15    5.22
   2   7  -4  185.54    6.48
   2   6  -4  233.41    7.27
   2   6  -4  245.73    7.09
   2   5  -4   13.70    1.57
   2   5  -4   14.09    1.37
  -2  -5   4   16.84    1.19
  -2  -4   4 1015.76   21.27
   2   4  -4  995.15   21.59
   2   4  -4 1021.32   21.43
  -2  -3   4    0.13    0.32
   2   3  -4    0.05    0.41
   2   3  -4    0.14    0.36
  -2  -3   4    0.12    0.32
   2   2  -4   26.04    1.31
   2   2  -4   26.30    1.45
   2   1  -4   70.69    2.34
   2   1  -4   72.36    2.32
   2   0  -4 2027.81   41.46
   2   0  -4 2038.47   39.45
   2  -1  -4   69.91    2.24
   2  -1  -4   66.52    2.55
   2  -2  -4   26.52    1.29
   2  -3  -4   -0.22    0.34
   2  -4  -4 1041.67   21.34
   2  -5  -4   15.47    1.42
   2  -6  -4  238.32    6.82
   2  -7  -4  191.08    5.37
   2  -7  -4  195.46    6.27
   2  -8  -4  115.20    4.20
   2  -8  -4  118.24    4.93
   2  -9  -4   11.78    2.07
   2  -9  -4   11.07    1.72
   2 -10  -4  222.72    8.14
   3  11  -4   16.71    2.64
   3  10  -4   99.45    5.39
   3   9  -4  361.59   11.05
   3   8  -4  118.36    5.29
   3   7  -4   51.17    3.16
   3   6  -4  234.04    7.32
   3   5  -4 1496.25   31.14
   3   5  -4 1497.31   30.99
  -3  -5   4 1462.92   31.12
   3   4  -4  131.18    4.52
  -3  -4   4  136.07    4.19
   3   4  -4  138.42    3.97
   3   3  -4    1.17    0.52
   3   3  -4    1.86    0.46
  -3  -3   4    1.09    0.49
   3   2  -4  535.42   11.61
   3   2  -4  546.96   11.94
   3   1  -4 1860.86   37.50
   3   1  -4 1825.89   36.21
   3   0  -4    0.65    0.40
   3   0  -4    1.05    0.44
   3  -1  -4 1714.05   33.90
   3  -1  -4 1735.32   35.81
   3  -2  -4  542.64   11.63
   3  -3  -4    1.29    0.50
   3  -4  -4  141.86    4.36
   3  -5  -4 1496.60   30.55
   3  -6  -4  229.96    6.76
   3  -7  -4   49.26    2.96
   3  -8  -4  121.13    5.06
   3  -9  -4  400.68   11.43
   3 -10  -4   96.75    5.07
   3 -11  -4   21.72    2.93
   4  11  -4  131.68    6.68
   4  10  -4    0.66    1.23
   4   9  -4   53.97    3.71
   4   8  -4  111.07    5.19
   4   7  -4    3.32    1.22
  -4  -6   4   65.82    3.07
   4   6  -4   79.03    3.85
  -4  -5   4   89.87    3.53
   4   5  -4   91.48    3.97
   4   4  -4  763.70   16.34
   4   4  -4  776.98   17.20
  -4  -4   4  764.03   17.35
   4   3  -4  259.55    6.01
   4   3  -4  261.87    7.03
  -4  -3   4  257.94    7.07
   4   2  -4    8.68    1.05
   4   2  -4    7.37    0.66
  -4  -2   4    7.13    1.04
   4   1  -4 1572.16   31.83
   4   1  -4 1608.72   32.59
   4   0  -4   89.78    3.14
   4   0  -4   76.16    2.76
   4  -1  -4 1483.46   29.82
   4  -2  -4    7.01    0.95
   4  -3  -4  278.56    7.09
   4  -4  -4  808.70   17.48
   4  -5  -4   95.25    3.76
   4  -6  -4   70.75    3.38
   4  -7  -4    5.04    1.33
   4  -8  -4  105.27    4.75
   4  -9  -4   54.76    3.62
   4 -10  -4   -0.16    1.35
   4 -11  -4  149.35    6.86
   5  11  -4    0.38    1.16
   5  10  -4   91.45    5.26
   5   9  -4   92.32    5.06
   5   8  -4   30.68    2.98
   5   7  -4   12.02    1.93
  -5  -6   4 1212.30   26.90
   5   6  -4 1226.22   26.84
  -5  -5   4   51.76    2.82
   5   5  -4   49.81    2.96
  -5  -4   4   58.50    2.92
   5   4  -4   54.87    2.96
  -5  -3   4   69.19    3.14
   5   3  -4   63.87    1.92
   5   3  -4   62.62    2.99
  -5  -2   4 1879.18   40.42
   5   2  -4 1942.29   38.81
   5   2  -4 1937.41   38.65
   5   1  -4   34.32    2.03
   5   1  -4   35.58    1.63
   5   0  -4   -0.89    0.45
   5   0  -4   -0.55    0.59
   5  -1  -4   30.57    1.95
   5  -2  -4 1866.25   37.31
   5  -3  -4   64.48    2.86
   5  -4  -4   61.68    2.94
   5  -5  -4   57.86    3.00
   5  -6  -4 1286.39   27.51
   5  -7  -4   12.31    1.86
   5  -8  -4   28.84    2.69
   5  -9  -4  101.75    5.07
   5 -10  -4  109.12    5.55
   5 -11  -4    0.22    1.67
   6  10  -4    2.62    1.57
   6   9  -4    2.58    1.44
   6   8  -4  189.76    7.42
   6   7  -4    9.03    1.87
   6   6  -4    6.53    1.46
  -6  -6   4    5.34    1.33
  -6  -5   4   48.11    2.90
   6   5  -4   45.51    3.00
  -6  -4   4  468.22   12.07
   6   4  -4  450.33   11.76
  -6  -3   4   90.22    4.01
   6   3  -4   98.22    4.09
  -6  -2   4   70.93    3.46
   6   2  -4   68.95    3.29
   6   1  -4  339.22    7.82
   6   1  -4  313.59    8.59
   6   0  -4  384.15    9.33
   6   0  -4  380.51    9.76
   6  -1  -4  331.03    8.85
   6  -2  -4   65.42    3.10
   6  -3  -4   93.59    3.78
   6  -4  -4  498.35   12.25
   6  -5  -4   52.87    3.06
   6  -6  -4    5.56    1.46
   6  -7  -4   11.12    1.93
   6  -8  -4  205.91    7.44
   6  -9  -4    2.76    1.54
   6 -10  -4    8.57    2.18
   7  10  -4   17.18    2.83
   7   9  -4  291.30   10.41
   7   8  -4   70.29    4.50
   7   7  -4    4.56    1.52
  -7  -6   4   44.85    3.06
   7   6  -4   39.04    3.02
  -7  -5   4  579.96   15.14
   7   5  -4  600.14   15.14
  -7  -4   4  111.91    4.79
   7   4  -4  105.86    4.64
   7   3  -4   57.93    3.23
  -7  -3   4   66.91    3.59
  -7  -2   4   78.93    3.94
   7   2  -4   84.17    3.87
   7   1  -4  214.67    6.75
   7   0  -4    0.70    0.74
   7   0  -4    0.37    0.52
   7  -1  -4  214.76    6.85
   7  -2  -4   78.77    3.70
   7  -4  -4  117.55    4.77
   7  -5  -4  583.73   14.53
   7  -6  -4   50.40    3.32
   7  -7  -4    4.35    1.59
   7  -8  -4   69.48    4.19
   7  -9  -4  318.33   10.45
   7 -10  -4   21.74    3.14
   8  10  -4  114.67    6.50
   8   9  -4   29.00    3.35
   8   8  -4   89.05    5.31
  -8  -7   4    1.18    1.20
   8   7  -4   -0.18    1.04
   8   6  -4   94.33    4.95
  -8  -6   4   91.65    4.70
   8   5  -4   10.66    1.85
  -8  -5   4    9.53    1.84
  -8  -4   4  475.29   13.16
   8   4  -4  465.32   12.72
   8   3  -4   36.36    2.74
  -8  -3   4   36.67    2.85
   8   2  -4    0.31    0.79
   8   1  -4  156.71    5.77
   8   0  -4  330.40    9.45
   8  -1  -4  153.02    5.85
   8  -2  -4    0.11    1.04
   8  -3  -4   31.96    2.75
   8  -4  -4  499.99   13.05
   8  -5  -4    7.48    1.66
   8  -6  -4  110.68    5.22
   8  -7  -4    1.28    1.42
   8  -8  -4   88.48    4.90
   8  -9  -4   24.96    3.16
   8 -10  -4  125.48    6.52
   9   9  -4   88.05    5.65
   9   8  -4   62.41    4.62
   9   7  -4    1.97    1.29
  -9  -7   4    1.79    1.34
  -9  -6   4  206.39    7.88
   9   6  -4  199.87    7.97
   9   5  -4  284.06    9.51
  -9  -5   4  284.70    9.65
   9   4  -4    7.66    1.72
  -9  -4   4    8.16    1.84
   9   3  -4  150.32    6.11
  -9  -3   4  158.50    6.56
   9   2  -4   26.23    2.54
   9   1  -4  312.17    9.39
   9   0  -4    1.10    1.10
   9  -1  -4  317.27    9.71
   9  -2  -4   33.52    2.86
   9  -3  -4  151.87    6.21
   9  -4  -4    6.57    1.82
   9  -5  -4  303.01    9.66
   9  -6  -4  215.25    8.03
   9  -7  -4    1.70    1.46
   9  -8  -4   66.65    4.65
   9  -9  -4  113.63    6.19
  10   8  -4   13.20    2.73
 -10  -7   4   87.44    5.19
  10   7  -4   76.82    5.17
 -10  -6   4   44.83    3.68
  10   6  -4   36.53    3.54
 -10  -5   4   58.24    4.18
  10   5  -4   62.74    4.21
 -10  -4   4  101.45    5.37
  10   4  -4   87.83    4.89
  10   3  -4  232.72    8.27
 -10  -3   4  240.06    8.91
  10   2  -4    0.77    1.00
  10   1  -4  389.87   11.34
  10   0  -4   18.22    2.35
  10  -1  -4  398.06   11.73
  10  -2  -4   -0.16    1.16
  10  -3  -4  233.46    8.40
  10  -4  -4  104.20    5.47
  10  -5  -4   56.94    4.11
  10  -6  -4   52.33    4.06
  10  -7  -4   84.78    5.11
  10  -8  -4   14.67    2.86
  11   7  -4    3.98    1.82
 -11  -7   4    2.18    1.78
  11   6  -4  288.05   10.66
 -11  -6   4  289.98   10.73
 -11  -5   4    1.88    1.60
  11   5  -4    2.02    1.34
 -11  -4   4   33.48    3.50
  11   4  -4   27.90    3.10
  11   3  -4  252.08    9.02
  11   2  -4  636.31   16.84
  11   1  -4  136.12    6.13
  11   0  -4    0.71    1.14
  11  -1  -4  144.54    6.45
  11  -2  -4  650.37   17.39
  11  -3  -4  253.85    9.35
  11  -4  -4   29.57    3.43
  11  -5  -4    1.77    1.84
  11  -6  -4  314.43   11.01
  11  -7  -4   -0.48    1.89
 -12  -6   4   43.38    4.33
  12   6  -4   40.73    4.05
 -12  -5   4    2.64    1.86
  12   5  -4    0.86    1.33
  12   4  -4  115.18    6.16
  12   3  -4  207.05    8.29
  12   2  -4   26.40    3.04
  12   1  -4   78.94    4.76
  12   0  -4  194.66    7.85
  12  -1  -4   83.16    4.97
  12  -2  -4   29.79    3.49
  12  -3  -4  218.91    9.02
  12  -4  -4  129.46    6.89
  12  -5  -4    1.36    1.99
  12  -6  -4   47.25    4.64
  13   5  -4  183.74    8.39
  13   4  -4   11.63    2.52
  13   3  -4    5.12    1.82
  13   2  -4   44.71    4.02
  13   1  -4  103.31    5.75
  13   0  -4   -0.51    1.19
  13  -1  -4  104.79    5.88
  13  -2  -4   46.63    4.34
  13  -3  -4    7.57    2.51
  13  -4  -4   16.04    3.39
  13  -5  -4  208.99    9.51
  14   3  -4    4.10    1.80
  14   2  -4    4.41    1.89
  14   1  -4   11.21    2.46
  14   0  -4  290.90   10.68
  14  -1  -4   13.01    2.69
  14  -2  -4    2.29    1.92
  14  -3  -4    5.88    2.55
  14  -2   5   92.35    5.94
 -14   0  -5    1.08    1.63
 -14  -1  -5   -0.55    1.64
 -14  -2  -5   75.63    5.79
  13  -4   5    1.35    1.92
  13  -3   5  250.06    9.64
  13  -2   5   19.70    3.12
  13  -1   5   65.77    4.58
 -13   1  -5   48.68    4.24
 -13   0  -5   93.63    5.84
 -13  -1  -5   54.03    4.58
 -13  -2  -5   15.72    3.06
 -13  -3  -5  227.54    9.98
 -13  -4  -5    1.84    2.09
  12  -6   5   51.55    4.18
  12  -5   5  230.83    8.98
  12  -4   5   12.96    2.61
  12  -3   5   47.64    3.97
  12  -2   5  141.99    6.58
 -12   1  -5  273.81   10.21
  12  -1   5  281.32    9.65
 -12   0  -5    1.03    1.26
  12   0   5   -0.45    1.26
 -12  -1  -5  246.06    9.70
 -12  -2  -5  120.53    6.57
 -12  -3  -5   46.57    4.18
 -12  -4  -5    7.79    2.39
 -12  -5  -5  226.10    9.97
 -12  -6  -5   48.78    4.92
  11  -7   5    0.49    1.46
  11  -6   5   11.59    2.53
  11  -5   5    7.82    2.11
  11  -4   5   69.47    4.32
  11  -3   5   48.38    3.61
  11  -2   5   -0.46    1.27
 -11   2  -5    0.98    1.20
  11  -1   5   11.51    2.15
 -11   1  -5   12.81    2.31
 -11   0  -5  247.41    9.35
  11   0   5  274.17    8.92
  11   1   5   10.31    1.81
 -11  -1  -5   11.78    2.29
 -11  -2  -5    0.09    1.31
 -11  -3  -5   46.03    3.97
 -11  -4  -5   66.61    4.83
 -11  -5  -5    7.62    2.29
 -11  -6  -5   10.25    2.65
 -11  -7  -5    2.63    1.99
  10  -8   5   10.66    2.38
  10  -7   5   33.49    3.45
  10  -6   5    2.17    1.60
  10  -5   5  104.40    5.23
  10  -4   5  168.59    6.63
 -10   3  -5  178.47    7.17
  10  -3   5  171.64    6.57
  10  -2   5   85.43    4.48
 -10   2  -5   84.71    4.63
 -10   2  -5   82.51    4.58
 -10   1  -5  141.47    6.24
  10  -1   5  154.46    6.08
  10   0   5    0.75    1.11
 -10   0  -5    0.27    0.99
  10   1   5  133.67    5.48
 -10  -1  -5  150.60    6.47
 -10  -2  -5   75.10    4.59
 -10  -3  -5  166.81    7.35
 -10  -4  -5  166.09    7.44
 -10  -5  -5  112.24    6.23
 -10  -6  -5    0.85    1.56
 -10  -7  -5   42.96    4.49
 -10  -8  -5   13.58    3.02
   9  -9   5    2.83    1.84
   9  -8   5   71.88    4.77
   9  -7   5   72.77    4.63
   9  -6   5    3.56    1.60
   9  -5   5   14.83    2.23
   9  -4   5   56.39    3.52
  -9   4  -5   63.44    4.21
  -9   3  -5  241.29    8.48
   9  -3   5  242.21    7.75
  -9   2  -5   -0.36    1.16
   9  -2   5    0.37    0.97
  -9   2  -5   -0.12    0.81
  -9   1  -5  123.10    4.99
   9  -1   5  126.70    5.10
  -9   1  -5  109.56    5.14
   9   0   5    4.86    1.51
  -9   0  -5    3.44    1.31
  -9  -1  -5  107.58    5.21
   9   1   5  122.13    4.83
  -9  -2  -5    0.02    1.01
   9   2   5   -0.03    0.76
  -9  -3  -5  234.11    8.65
  -9  -4  -5   60.63    4.21
  -9  -5  -5    9.77    2.18
  -9  -6  -5    6.90    2.00
  -9  -7  -5   75.82    5.20
  -9  -8  -5   72.89    5.37
  -9  -9  -5    3.39    1.85
   8  -9   5   32.01    3.60
   8  -8   5  116.74    5.90
   8  -7   5   21.01    2.70
   8  -6   5  487.71   13.35
   8  -5   5   44.64    3.12
  -8   5  -5   36.02    3.43
  -8   4  -5    0.32    1.19
   8  -4   5    1.17    1.05
  -8   3  -5  158.82    6.26
   8  -3   5  160.46    5.70
   8  -2   5  421.87   11.36
  -8   2  -5  476.05   12.42
  -8   2  -5  479.16   12.50
  -8   1  -5  132.61    5.08
   8  -1   5  131.44    4.93
  -8   1  -5  123.58    5.18
   8   0   5   -0.55    0.87
  -8   0  -5    0.22    0.81
  -8   0  -5    0.38    0.72
  -8  -1  -5  123.84    5.28
   8   1   5  123.43    4.68
  -8  -2  -5  487.44   13.70
   8   2   5  499.73   12.05
  -8  -3  -5  168.67    6.73
   8   3   5  164.62    5.46
  -8  -4  -5    0.26    1.09
  -8  -5  -5   29.42    3.18
  -8  -6  -5  521.56   15.57
  -8  -7  -5   14.43    2.71
  -8  -8  -5  132.74    7.06
  -8  -9  -5   35.73    4.08
   7 -10   5   12.50    2.71
   7  -9   5    7.18    2.17
   7  -8   5   64.79    4.33
   7  -7   5  740.70   18.56
   7  -6   5   40.81    3.13
  -7   5  -5   39.58    3.38
   7  -5   5   46.32    2.97
   7  -4   5   62.08    3.26
  -7   4  -5   54.98    3.65
   7  -3   5  881.90   18.85
  -7   3  -5  791.22   20.04
  -7   3  -5  854.04   19.51
  -7   2  -5    8.66    1.39
   7  -2   5    8.35    1.35
  -7   2  -5    8.03    1.50
  -7   1  -5   84.64    3.86
   7  -1   5   85.70    3.56
  -7   1  -5   85.76    3.74
   7   0   5   42.22    2.53
  -7   0  -5   43.76    2.86
  -7   0  -5   44.66    2.47
  -7  -1  -5   91.62    3.47
   7   1   5   85.26    3.58
  -7  -1  -5   82.92    4.07
  -7  -2  -5    8.56    1.64
   7   2   5    8.34    1.18
   7   3   5  895.29   19.18
  -7  -3  -5  897.87   21.84
  -7  -4  -5   63.78    3.90
  -7  -5  -5   50.30    3.68
  -7  -6  -5   37.94    3.38
  -7  -7  -5  796.90   21.42
  -7  -8  -5   73.69    4.95
  -7  -9  -5   12.70    2.70
  -7 -10  -5   18.39    3.22
   6 -10   5    1.75    1.64
   6  -9   5   66.04    4.44
   6  -8   5  146.71    6.42
   6  -7   5   44.75    3.34
  -6   6  -5   99.65    5.32
   6  -6   5   99.73    4.64
  -6   5  -5  501.76   14.02
   6  -5   5  500.65   12.73
   6  -4   5   25.37    2.15
  -6   4  -5   27.19    2.47
   6  -3   5   90.77    3.72
  -6   3  -5   88.31    3.54
  -6   3  -5   88.32    4.15
   6  -2   5  557.40   12.70
  -6   2  -5  550.27   13.78
  -6   2  -5  553.88   13.37
  -6   1  -5  150.83    5.05
  -6   1  -5  142.47    5.02
   6  -1   5  146.90    4.55
   6   0   5   -0.46    0.62
  -6   0  -5    0.18    0.60
  -6   0  -5   -0.36    0.60
  -6  -1  -5  147.95    4.63
  -6  -1  -5  144.88    5.39
   6   1   5  155.23    4.75
  -6  -2  -5  558.02   12.60
   6   2   5  549.93   12.27
  -6  -2  -5  537.55   14.05
  -6  -3  -5   96.00    4.56
   6   3   5   99.21    3.42
   6   4   5   31.38    1.99
  -6  -4  -5   29.51    2.61
  -6  -5  -5  508.52   14.28
  -6  -6  -5   96.75    5.18
  -6  -7  -5   46.41    3.77
  -6  -8  -5  149.67    7.02
  -6  -9  -5   67.68    4.81
  -6 -10  -5    0.01    1.48
   5  -9   5   47.81    3.81
   5  -9   5   56.37    3.47
   5  -8   5   99.23    5.17
   5  -8   5   91.67    4.26
   5  -7   5    1.91    0.93
   5  -7   5    1.01    1.09
   5  -6   5  147.15    5.73
  -5   6  -5  148.62    6.44
   5  -5   5    0.83    0.82
  -5   5  -5    1.60    1.17
   5  -4   5  354.07    9.33
  -5   4  -5  356.59   10.27
   5  -3   5  139.66    4.60
  -5   3  -5  135.18    5.13
  -5   3  -5  132.78    4.25
   5  -2   5    0.43    0.57
  -5   2  -5    2.42    0.88
  -5   2  -5    0.49    0.52
  -5   1  -5    1.50    0.72
   5  -1   5    3.30    0.75
  -5   1  -5    3.25    0.85
   5   0   5 1061.95   22.03
  -5   0  -5 1104.94   23.45
  -5   0  -5 1088.27   23.90
  -5  -1  -5    3.21    0.80
  -5  -1  -5    1.96    0.80
   5   1   5    2.66    0.71
  -5  -2  -5    1.66    0.90
  -5  -2  -5    0.05    0.52
   5   2   5    0.63    0.43
  -5  -3  -5  144.44    4.24
   5   3   5  138.13    3.99
  -5  -3  -5  138.36    5.43
  -5  -4  -5  382.32   11.13
  -5  -4  -5  393.64    9.33
   5   4   5  384.94    9.07
  -5  -5  -5    0.23    0.95
   5   5   5    1.24    0.70
  -5  -6  -5  159.31    6.65
  -5  -7  -5    1.22    1.22
  -5  -8  -5  102.48    5.59
  -5  -9  -5   55.76    4.17
  -5 -10  -5  120.63    6.34
   4 -11   5   23.68    3.02
   4 -11   5   27.51    3.66
   4 -10   5    5.11    1.66
   4 -10   5    3.91    1.91
   4  -9   5  150.38    6.81
   4  -9   5  163.04    6.00
   4  -8   5  196.65    6.44
   4  -8   5  181.21    7.27
   4  -7   5   14.66    1.83
  -4   7  -5   14.14    2.34
   4  -7   5   14.77    2.13
   4  -6   5  104.47    4.04
  -4   6  -5  116.24    5.39
   4  -6   5  112.03    4.84
  -4   5  -5  349.17   10.73
   4  -5   5  403.23   10.25
   4  -5   5  387.38    8.76
  -4   4  -5   11.57    1.64
   4  -4   5    9.38    1.19
   4  -4   5    9.09    1.34
  -4   3  -5  355.91    9.74
   4  -3   5  372.03    9.01
  -4   3  -5  362.38    8.55
   4  -2   5  393.58    9.10
  -4   2  -5  392.34    9.25
  -4   2  -5  385.97   10.02
  -4   1  -5  955.19   20.50
   4  -1   5  922.82   19.16
  -4   1  -5  959.26   20.74
  -4   0  -5   -0.70    0.39
   4   0   5   -0.20    0.40
  -4   0  -5    0.77    0.61
  -4  -1  -5  957.33   20.14
  -4  -1  -5  951.67   20.98
   4   1   5  906.45   18.90
  -4  -2  -5  397.30   10.75
   4   2   5  427.44    8.97
  -4  -2  -5  419.67    9.73
  -4  -3  -5  366.47   10.34
  -4  -3  -5  388.31    9.13
   4   3   5  389.87    8.46
  -4  -4  -5   10.98    1.20
   4   4   5   12.03    1.07
  -4  -4  -5   11.75    1.74
   4   5   5  429.99    9.97
  -4  -5  -5  417.08   11.93
  -4  -5  -5  427.82   10.49
  -4  -6  -5  111.32    5.22
  -4  -7  -5   17.84    2.37
  -4  -8  -5  203.32    7.98
  -4  -9  -5  153.97    6.95
  -4 -10  -5    3.66    1.71
   3 -11   5   46.14    3.75
   3 -11   5   43.42    4.23
   3 -10   5    4.81    1.68
   3 -10   5    4.73    2.07
   3  -9   5   29.70    3.20
   3  -9   5   30.67    2.82
   3  -8   5  182.06    7.26
   3  -8   5  204.24    6.52
   3  -7   5   77.94    3.61
  -3   7  -5   83.41    4.64
   3  -7   5   81.90    4.30
   3  -6   5  137.59    4.67
  -3   6  -5  148.17    5.95
   3  -6   5  138.02    5.43
   3  -5   5   31.94    2.26
   3  -5   5   27.02    1.88
  -3   5  -5   30.54    2.47
  -3   4  -5  143.92    5.28
   3  -4   5  146.07    4.89
   3  -4   5  148.74    4.26
   3  -3   5 1271.07   22.46
  -3   3  -5 1243.52   26.05
  -3   3  -5 1300.26   27.77
   3  -3   5 1280.09   26.06
  -3   2  -5  455.22   11.14
  -3   2  -5  465.57   10.21
   3  -2   5  451.18   10.23
   3  -2   5  461.85    8.86
  -3   1  -5 2262.69   46.57
   3  -1   5 2224.46   43.76
  -3   1  -5 2322.41   46.35
  -3   0  -5  124.63    3.93
  -3   0  -5  119.90    3.77
   3   0   5  123.13    3.12
  -3  -1  -5 2269.88   46.16
  -3  -1  -5 2278.95   46.91
   3   1   5 2252.34   43.51
   3   2   5  478.94    9.55
  -3  -2  -5  462.59   10.73
  -3  -2  -5  463.05   11.63
  -3  -3  -5 1334.72   29.79
   3   3   5 1374.55   26.69
  -3  -3  -5 1382.89   28.72
  -3  -4  -5  157.14    4.86
   3   4   5  154.39    4.21
   3   5   5   29.56    1.75
  -3  -5  -5   30.63    2.03
  -3  -6  -5  150.18    5.23
  -3  -6  -5  154.41    6.15
   3   6   5  153.67    4.82
  -3  -7  -5   83.84    4.50
  -3  -8  -5  192.40    7.54
  -3  -9  -5   26.80    2.97
  -3 -10  -5    6.51    1.74
   2 -11   5    1.35    1.97
   2 -11   5   -0.24    1.34
   2 -10   5   24.45    3.19
   2 -10   5   23.49    2.68
  -2   8  -5  174.99    6.71
  -2   7  -5   51.87    3.54
  -2   7  -5   38.03    2.79
  -2   6  -5 1160.25   26.77
  -2   6  -5 1177.71   25.35
  -2   5  -5    7.00    1.40
  -2   5  -5    7.11    1.25
  -2   4  -5   76.01    3.14
  -2   4  -5   76.45    3.46
  -2   3  -5   38.73    2.24
  -2   3  -5   44.59    2.10
  -2   2  -5 3417.92   65.89
  -2   2  -5 3536.64   68.93
  -2   2  -5 3353.49   69.56
  -2   1  -5  381.43    9.17
  -2   1  -5  387.31    8.70
   2  -1   5  383.67    7.14
   2  -1   5  378.89    8.26
   2   0   5    0.65    0.29
  -2   0  -5   -0.19    0.41
  -2  -1  -5  390.51    9.13
  -2  -2  -5 3622.28   73.03
  -2  -3  -5   44.65    2.20
   2   3   5   44.57    1.56
  -2  -4  -5   79.12    3.24
   2   4   5   82.79    2.64
   2   5   5    6.42    0.88
  -2  -5  -5    6.16    1.18
   2   6   5 1204.45   24.90
  -2  -6  -5 1208.09   26.87
  -2  -7  -5   42.72    2.93
   2   7   5   48.16    2.59
  -2  -8  -5  185.60    6.88
  -2  -9  -5    0.09    1.09
  -1  10  -5   16.29    2.42
  -1   9  -5   91.43    4.80
  -1   8  -5  174.91    6.61
  -1   7  -5  270.73    8.81
  -1   7  -5  271.02    8.39
  -1   6  -5  116.95    4.81
  -1   6  -5  136.43    5.25
  -1   5  -5   37.69    2.46
  -1   5  -5   38.56    2.36
  -1   4  -5  590.74   14.03
  -1   4  -5  582.53   13.29
  -1   3  -5 1327.21   26.46
  -1   3  -5 1278.23   27.75
  -1   2  -5   69.48    2.60
  -1   2  -5   57.33    1.66
  -1   2  -5   54.36    2.16
  -1   1  -5  255.14    6.58
  -1   1  -5  269.13    5.91
  -1   0  -5  118.82    2.73
  -1   0  -5  122.75    3.64
  -1  -1  -5  268.90    6.77
  -1  -2  -5   56.52    2.41
  -1  -3  -5 1299.51   27.53
   1   3   5 1285.20   25.03
  -1  -4  -5  610.90   14.22
   1   4   5  585.00   12.37
   1   5   5   38.00    1.83
  -1  -5  -5   36.02    2.40
   1   6   5  148.22    4.64
  -1  -6  -5  149.65    5.66
   1   7   5  278.34    7.72
  -1  -7  -5  291.66    9.12
  -1  -8  -5  185.94    7.23
  -1  -9  -5  104.49    5.52
   0  11  -5    4.25    1.75
   0  10  -5    3.58    1.51
   0   9  -5  219.62    7.95
   0   8  -5   11.23    1.86
   0   7  -5    1.89    1.01
   0   7  -5    0.93    0.82
   0   6  -5    3.03    1.09
   0   6  -5    1.88    0.91
   0   5  -5 1219.24   26.04
   0   5  -5 1255.08   27.23
   0   4  -5   19.77    1.62
   0   4  -5   25.27    1.72
   0   3  -5   86.29    3.15
   0   3  -5   80.15    2.97
   0   2  -5   25.34    1.39
   0   2  -5   22.24    1.43
   0   1  -5  839.39   16.60
   0   1  -5  816.12   17.68
   0   0  -5   -0.63    0.22
   0   0  -5   -0.34    0.37
   0  -1  -5  867.91   18.73
   0  -2  -5   23.05    0.85
   0  -2  -5   24.67    1.58
   0  -3  -5   87.33    2.45
   0  -3  -5   87.51    3.45
   0  -4  -5   23.66    1.34
   0  -4  -5   25.07    1.19
   0  -4  -5   28.82    2.07
   0  -5  -5 1283.07   26.12
   0  -5  -5 1286.27   22.53
   0  -5  -5 1310.67   28.83
   0  -6  -5    2.44    0.79
   0  -6  -5    1.87    0.71
   0  -7  -5    1.06    0.79
   0  -7  -5    0.18    0.66
   0  -8  -5    9.55    1.67
   0  -8  -5    9.81    1.43
   0 -10  -5    1.54    1.63
   1  11  -5   21.38    2.82
   1  10  -5   57.06    4.12
   1   9  -5    1.94    1.15
   1   8  -5   79.74    4.27
   1   7  -5   16.60    1.97
   1   7  -5   14.79    1.90
   1   6  -5   89.29    3.98
   1   6  -5   97.69    4.05
   1   5  -5   24.94    1.90
   1   5  -5   24.48    1.91
   1   4  -5  636.07   14.21
   1   4  -5  620.83   14.39
   1   3  -5  132.61    4.11
   1   3  -5  128.19    4.01
   1   2  -5  103.07    3.25
   1   2  -5  107.40    3.37
   1   1  -5   65.05    2.17
   1   1  -5   68.90    2.44
   1   0  -5 2302.29   46.71
   1   0  -5 2285.29   43.93
   1  -1  -5   62.15    2.52
   1  -1  -5   66.77    1.97
   1  -2  -5  103.32    2.69
   1  -2  -5  102.67    3.68
   1  -3  -5  122.00    4.44
   1  -3  -5  131.20    3.40
   1  -4  -5  641.72   15.58
   1  -4  -5  638.30   13.52
   1  -5  -5   23.16    1.58
   1  -6  -5  100.90    3.76
   1  -6  -5  102.98    3.29
   1  -7  -5   21.67    1.88
   1  -7  -5   20.86    1.64
   1  -8  -5   84.67    4.02
   1  -8  -5   85.03    3.43
   1  -9  -5    4.41    1.44
   1  -9  -5    1.75    1.06
   2  11  -5    5.23    1.90
   2  10  -5   19.72    2.63
   2   9  -5  298.16    9.81
   2   8  -5  113.58    5.15
   2   7  -5   33.77    2.57
   2   6  -5  368.08   10.06
   2   6  -5  371.55    9.82
   2   5  -5  726.69   16.52
   2   5  -5  706.90   16.43
  -2  -5   5  731.04   15.65
   2   4  -5  541.60   12.54
   2   4  -5  548.26   12.69
  -2  -4   5  542.04   12.02
   2   3  -5  101.16    3.54
   2   3  -5  101.25    3.28
   2   2  -5  596.82   12.79
   2   2  -5  584.81   12.95
   2   1  -5  937.11   19.59
   2   1  -5  909.85   18.70
   2   0  -5    0.13    0.40
   2   0  -5    0.28    0.33
   2  -1  -5  860.53   18.83
   2  -1  -5  863.51   17.47
   2  -2  -5  575.91   13.44
   2  -2  -5  566.23   11.85
   2  -3  -5   98.48    4.00
   2  -3  -5  103.54    3.05
   2  -4  -5  551.09   12.04
   2  -5  -5  722.36   15.65
   2  -6  -5  375.44    9.44
   2  -7  -5   41.04    2.54
   2  -8  -5  119.33    4.86
   2  -9  -5  310.38    9.39
   3  11  -5   67.29    4.57
   3  10  -5   62.84    4.32
   3   9  -5   28.28    2.87
   3   8  -5  172.07    6.66
   3   7  -5   14.78    1.95
   3   6  -5  234.95    7.45
   3   6  -5  237.68    6.88
   3   5  -5   16.69    1.48
   3   5  -5   17.72    1.78
  -3  -5   5   18.41    1.37
  -3  -4   5  332.69    8.28
   3   4  -5  341.85    8.19
   3   4  -5  323.81    8.66
   3   3  -5  445.56   10.21
   3   3  -5  458.27   10.71
   3   2  -5   97.68    3.00
   3   2  -5   95.98    3.33
   3   1  -5 1132.63   23.91
   3   1  -5 1154.39   23.21
   3   0  -5  541.36   12.27
   3   0  -5  536.33   11.74
   3  -1  -5 1084.56   23.41
   3  -1  -5 1089.96   22.11
   3  -2  -5   93.94    3.75
   3  -2  -5   98.83    3.13
   3  -3  -5  461.86   10.31
   3  -4  -5  343.93    8.33
   3  -5  -5   18.34    1.52
   3  -6  -5  236.91    6.88
   3  -7  -5   17.20    1.85
   3  -8  -5  172.36    6.15
   3  -9  -5   35.32    2.90
   3 -10  -5   68.48    4.30
   4  11  -5    2.82    1.46
   4  10  -5  184.87    7.77
   4   9  -5    1.24    0.96
   4   8  -5  159.64    6.52
   4   7  -5   24.22    2.41
   4   6  -5  876.69   20.23
   4   5  -5    5.31    1.20
  -4  -5   5    5.91    1.03
  -4  -4   5  166.65    5.23
   4   4  -5  172.47    5.58
   4   4  -5  163.79    4.57
   4   3  -5    3.56    0.86
   4   3  -5    4.71    0.68
   4   2  -5 3535.63   72.06
   4   2  -5 3663.14   69.87
   4   1  -5  278.82    7.21
   4   1  -5  285.84    7.00
   4   0  -5   -1.61    0.49
   4   0  -5   -1.23    0.56
   4  -1  -5  256.58    6.82
   4  -1  -5  270.57    7.20
   4  -2  -5 3446.66   66.64
   4  -3  -5    2.84    0.76
   4  -4  -5  170.65    5.15
   4  -5  -5    5.52    1.08
   4  -6  -5  877.27   19.43
   4  -7  -5   27.96    2.33
   4  -8  -5  161.50    6.06
   4  -9  -5    0.20    1.21
   4 -10  -5  217.04    8.06
   5  11  -5   48.76    4.12
   5  10  -5   19.46    2.77
   5   9  -5   29.15    3.07
   5   8  -5   96.22    5.02
   5   7  -5   13.45    2.03
   5   6  -5   26.01    2.43
  -5  -5   5  107.39    4.25
   5   5  -5  112.10    4.70
   5   4  -5  539.70   13.26
  -5  -4   5  544.20   13.33
   5   3  -5  298.95    8.05
  -5  -3   5  297.71    8.21
   5   3  -5  279.30    6.72
   5   2  -5  151.33    4.94
   5   2  -5  150.48    4.09
   5   1  -5  700.97   15.86
   5   1  -5  731.77   15.73
   5   0  -5 2197.58   43.87
   5   0  -5 2218.74   45.39
   5  -1  -5  708.62   15.87
   5  -1  -5  717.41   16.40
   5  -2  -5  151.71    4.87
   5  -3  -5  280.81    7.46
   5  -4  -5  565.73   13.21
   5  -5  -5  122.62    4.57
   5  -6  -5   26.59    2.28
   5  -7  -5   14.28    1.96
   5  -8  -5   93.78    4.56
   5  -9  -5   39.88    3.18
   5 -10  -5   24.39    2.92
   6  10  -5   60.04    4.40
   6   9  -5  262.44    9.59
   6   8  -5    2.99    1.30
   6   7  -5    2.58    1.34
   6   6  -5  104.62    4.87
  -6  -6   5  102.63    4.48
   6   5  -5  774.23   18.34
  -6  -5   5  757.84   18.29
  -6  -4   5   11.50    1.59
   6   4  -5    9.55    1.52
  -6  -3   5   96.56    4.12
   6   3  -5   90.20    3.97
   6   2  -5   12.84    1.54
   6   1  -5 1757.12   35.93
   6   1  -5 1717.53   35.54
   6   0  -5    0.01    0.49
   6   0  -5    0.11    0.65
   6  -1  -5 1679.20   35.65
   6  -1  -5 1679.78   34.52
   6  -2  -5   11.09    1.48
   6  -3  -5   99.94    4.03
   6  -4  -5   10.01    1.48
   6  -5  -5  815.76   18.60
   6  -6  -5  108.29    4.68
   6  -7  -5    1.08    1.13
   6  -8  -5    3.89    1.50
   6  -9  -5  289.20    9.54
   6 -10  -5   66.21    4.47
   7  10  -5   61.43    4.61
   7   9  -5    3.80    1.59
   7   8  -5  260.98    9.51
   7   7  -5    3.68    1.32
   7   6  -5   93.03    4.83
  -7  -6   5  101.59    4.64
   7   5  -5    0.69    0.91
  -7  -5   5    0.44    0.91
   7   4  -5  394.66   11.06
  -7  -4   5  406.25   11.38
   7   3  -5   54.33    3.15
  -7  -3   5   55.21    3.32
   7   2  -5  188.06    6.35
   7   1  -5  186.08    6.19
   7   0  -5  543.15   12.87
   7   0  -5  547.04   13.36
   7  -1  -5  191.91    6.41
   7  -1  -5  191.09    6.09
   7  -2  -5  212.18    6.81
   7  -3  -5   46.93    3.00
   7  -4  -5  418.14   11.08
   7  -5  -5    0.52    0.96
   7  -6  -5  112.95    4.98
   7  -7  -5    3.47    1.49
   7  -8  -5  254.50    8.74
   7  -9  -5    4.74    1.79
   7 -10  -5   64.58    4.60
   8   9  -5  130.55    6.76
   8   8  -5   39.73    3.79
   8   7  -5    8.40    1.94
  -8  -6   5  225.48    7.94
   8   6  -5  215.37    8.15
   8   5  -5  112.53    5.33
  -8  -5   5  112.43    5.27
   8   4  -5  269.16    8.75
  -8  -4   5  281.84    9.07
   8   3  -5   34.88    2.68
   8   2  -5   10.63    1.75
   8   1  -5   37.63    2.73
   8   0  -5   -0.39    0.84
   8  -1  -5   33.18    2.34
   8  -1  -5   39.64    2.97
   8  -2  -5   15.57    2.05
   8  -3  -5   40.44    3.02
   8  -4  -5  294.88    9.04
   8  -5  -5  128.13    5.47
   8  -6  -5  246.05    8.33
   8  -7  -5    8.77    2.04
   8  -8  -5   41.03    3.56
   8  -9  -5  172.04    7.42
   9   9  -5   18.55    3.04
   9   8  -5    8.20    2.21
   9   7  -5   99.84    5.63
   9   6  -5    9.72    2.04
  -9  -6   5    9.24    2.02
   9   5  -5   17.53    2.40
  -9  -5   5   18.11    2.51
  -9  -4   5   66.03    4.07
   9   4  -5   56.34    3.76
   9   3  -5  204.66    7.36
   9   2  -5   66.91    3.83
   9   1  -5  294.20    9.17
   9   0  -5  442.82   12.10
   9  -1  -5  286.20    9.11
   9  -2  -5   65.87    4.05
   9  -3  -5  230.20    7.99
   9  -4  -5   66.29    4.07
   9  -5  -5   19.43    2.60
   9  -6  -5    9.56    2.13
   9  -7  -5  119.19    5.89
   9  -8  -5   12.89    2.60
   9  -9  -5   21.04    3.21
  10   8  -5   54.67    4.51
  10   7  -5    9.75    2.30
  10   6  -5  280.01   10.22
 -10  -6   5  275.13    9.96
 -10  -5   5   -0.66    1.06
  10   5  -5    1.96    1.21
  10   4  -5   24.54    2.82
  10   3  -5  124.61    5.75
  10   2  -5  324.40   10.22
  10   1  -5  325.96   10.13
  10   0  -5    1.41    1.21
  10  -1  -5  321.60   10.13
  10  -2  -5  331.34   10.55
  10  -3  -5  146.66    6.53
  10  -4  -5   25.86    2.98
  10  -5  -5    0.30    1.55
  10  -6  -5  316.47   10.72
  10  -7  -5   11.03    2.57
  10  -8  -5   60.55    4.66
  11   7  -5   83.04    5.63
 -11  -6   5    7.28    2.13
  11   6  -5    7.18    2.12
  11   5  -5   39.97    3.74
  11   4  -5  199.77    8.13
  11   3  -5  198.23    7.80
  11   2  -5    2.82    1.44
  11   1  -5  199.59    7.70
  11   0  -5  330.34   10.57
  11  -1  -5  196.52    7.66
  11  -2  -5    3.06    1.72
  11  -3  -5  203.24    8.29
  11  -4  -5  199.19    8.27
  11  -5  -5   35.29    3.82
  11  -6  -5    4.95    2.44
  11  -7  -5   93.33    5.88
  12   6  -5   24.19    3.31
  12   5  -5  194.26    8.55
  12   4  -5   17.16    2.79
  12   3  -5   63.56    4.45
  12   2  -5    1.64    1.37
  12   1  -5  156.75    6.92
  12   0  -5    0.25    1.14
  12  -1  -5  155.75    7.00
  12  -2  -5    0.77    1.56
  12  -3  -5   64.83    4.91
  12  -4  -5   20.20    3.38
  12  -5  -5  197.44    8.85
  12  -6  -5   26.62    3.79
  13   5  -5   15.62    2.89
  13   4  -5  179.63    8.23
  13   3  -5    3.42    1.72
  13   2  -5   42.06    3.93
  13   1  -5    5.59    1.82
  13   0  -5   66.27    4.60
  13  -1  -5    4.95    1.92
  13  -2  -5   51.41    4.51
  13  -3  -5    8.17    2.60
  13  -4  -5  169.48    8.40
  13  -5  -5   22.40    3.82
  14   3  -5   87.95    5.64
  14   2  -5   21.45    3.26
  14   1  -5   50.89    4.31
  14   0  -5    1.59    1.54
  14  -1  -5   53.16    4.42
  14  -2  -5   23.92    3.51
 -14   0  -6    6.01    2.14
  13  -4   6   52.42    4.48
  13  -3   6   67.27    4.99
 -13   1  -6  177.82    8.25
 -13   0  -6   -0.74    1.30
 -13  -1  -6  146.18    7.52
 -13  -2  -6  139.18    7.52
 -13  -3  -6   61.45    5.02
 -13  -4  -6   57.21    5.14
  12  -6   6   25.27    3.36
  12  -5   6   -0.73    1.54
  12  -4   6  105.00    5.75
  12  -3   6    3.15    1.79
 -12   2  -6   35.33    3.52
  12  -2   6   34.21    3.52
 -12   1  -6   15.34    2.62
 -12   0  -6  322.02   11.36
 -12  -1  -6   19.27    3.02
 -12  -2  -6   29.68    3.58
 -12  -3  -6    2.37    1.78
 -12  -4  -6   82.41    5.67
 -12  -5  -6   -1.99    1.37
  11  -7   6    4.34    1.97
  11  -6   6    6.95    2.18
  11  -5   6  212.15    8.16
  11  -4   6   16.91    2.50
  11  -3   6  124.58    5.76
 -11   2  -6   46.16    3.64
  11  -2   6   52.33    3.72
 -11   1  -6  180.70    7.53
  11  -1   6  177.74    7.01
 -11   0  -6   -0.39    1.12
 -11  -1  -6  173.04    7.51
 -11  -2  -6   44.46    3.83
 -11  -3  -6  120.24    6.48
 -11  -4  -6   13.62    2.80
 -11  -5  -6  205.23    9.10
 -11  -6  -6    5.33    2.33
 -11  -7  -6    3.98    2.10
  10  -8   6   20.84    3.05
  10  -7   6   68.65    4.64
  10  -6   6   20.07    2.80
  10  -5   6    3.11    1.53
  10  -4   6   10.93    2.02
 -10   4  -6    7.41    2.18
  10  -3   6  241.37    7.98
 -10   3  -6  227.83    8.62
 -10   2  -6    3.87    1.42
 -10   2  -6    2.21    1.59
  10  -2   6    1.02    1.26
  10  -1   6  177.92    6.61
 -10   1  -6  172.76    6.99
 -10   0  -6   12.52    2.14
  10   0   6   14.85    2.09
 -10  -1  -6  165.93    7.00
 -10  -2  -6    2.45    1.48
 -10  -3  -6  244.07    9.26
 -10  -4  -6   11.68    2.50
 -10  -5  -6    2.68    1.84
 -10  -6  -6   22.29    3.45
 -10  -7  -6   71.71    5.50
 -10  -8  -6   27.54    4.02
   9  -8   6   47.25    4.01
   9  -7   6   37.70    3.54
   9  -6   6  199.80    7.56
   9  -5   6    9.23    1.93
  -9   5  -6   12.45    2.52
   9  -4   6    8.87    1.82
  -9   4  -6    9.62    2.18
   9  -3   6  142.63    5.57
  -9   3  -6  149.98    6.33
  -9   2  -6  631.65   16.39
  -9   2  -6  653.01   16.60
   9  -2   6  633.80   15.43
  -9   1  -6    2.47    1.24
   9  -1   6    1.70    1.04
  -9   1  -6    2.04    1.20
  -9   0  -6    0.29    0.94
   9   0   6    0.37    1.00
   9   1   6    2.48    1.08
  -9  -1  -6    1.60    1.26
  -9  -2  -6  607.04   16.47
  -9  -3  -6  149.56    6.76
  -9  -4  -6   11.05    2.26
  -9  -5  -6   10.37    2.30
  -9  -6  -6  190.05    8.56
  -9  -7  -6   34.45    4.11
  -9  -8  -6   55.06    4.98
   8  -9   6   26.39    3.29
   8  -8   6   36.03    3.57
   8  -7   6  412.76   12.25
  -8   6  -6  107.80    6.04
   8  -6   6  112.34    5.22
  -8   5  -6  119.37    6.09
   8  -5   6  122.00    5.25
  -8   4  -6   65.49    4.07
   8  -4   6   63.43    3.47
   8  -3   6  282.09    8.30
  -8   3  -6  290.51    9.34
  -8   2  -6   18.50    2.02
   8  -2   6   17.77    1.90
  -8   2  -6   14.31    2.06
  -8   1  -6  167.43    5.99
   8  -1   6  165.45    5.59
  -8   1  -6  156.37    6.01
   8   0   6  188.38    6.22
  -8   0  -6  191.75    6.84
  -8   0  -6  195.63    6.32
   8   1   6  156.69    5.39
  -8  -1  -6  167.35    6.41
  -8  -2  -6   16.53    2.24
  -8  -3  -6  292.87    9.89
  -8  -4  -6   58.29    4.08
  -8  -5  -6  111.79    5.85
  -8  -6  -6  123.44    6.46
  -8  -7  -6  475.56   15.12
  -8  -8  -6   39.35    4.19
  -8  -9  -6   31.45    3.94
   7 -10   6    9.17    2.49
   7  -9   6   79.77    5.11
   7  -8   6   42.47    3.63
   7  -7   6   44.05    3.45
  -7   6  -6  373.17   12.29
   7  -6   6  390.89   11.15
  -7   5  -6  209.61    8.02
   7  -5   6  202.59    6.96
   7  -4   6   10.97    1.68
  -7   4  -6   10.54    2.02
  -7   3  -6   32.69    2.78
  -7   3  -6   31.31    2.26
   7  -3   6   35.20    2.38
  -7   2  -6   20.07    2.09
  -7   2  -6   20.25    1.94
   7  -2   6   21.00    1.86
   7  -1   6  121.89    4.32
  -7   1  -6  117.71    4.76
  -7   1  -6  128.26    4.84
  -7   0  -6    0.76    0.72
   7   0   6    1.01    0.81
  -7   0  -6    0.15    0.75
  -7  -1  -6  129.18    4.56
  -7  -1  -6  130.68    5.27
   7   1   6  123.93    4.41
   7   2   6   22.15    1.71
  -7  -2  -6   21.91    2.39
  -7  -3  -6   32.82    2.85
  -7  -4  -6    9.64    1.97
  -7  -5  -6  214.61    8.34
  -7  -6  -6  394.05   12.71
  -7  -7  -6   44.29    3.87
  -7  -8  -6   40.02    4.03
  -7  -9  -6   91.01    5.95
  -7 -10  -6   11.19    2.73
   6 -10   6   46.86    4.09
   6  -9   6   40.53    3.75
   6  -8   6  404.68   12.24
   6  -7   6   35.58    3.05
  -6   7  -6   41.39    3.86
  -6   6  -6   16.37    2.56
  -6   5  -6   23.56    2.67
   6  -5   6   24.54    2.29
  -6   4  -6  341.70   10.04
   6  -4   6  297.21    8.68
  -6   3  -6   83.05    3.43
   6  -3   6   80.68    3.51
  -6   3  -6   86.23    4.12
  -6   2  -6    9.54    1.27
  -6   2  -6    7.83    1.41
   6  -2   6    8.42    1.21
   6  -1   6   17.92    1.57
  -6   1  -6   16.29    1.70
  -6   1  -6   18.01    1.73
  -6   0  -6   81.30    3.65
  -6   0  -6   79.07    3.36
   6   0   6   73.69    3.06
  -6  -1  -6   15.66    1.84
   6   1   6   19.70    1.56
  -6  -1  -6   17.23    1.54
   6   2   6    8.63    1.03
  -6  -2  -6    8.53    1.55
  -6  -2  -6    9.29    1.21
  -6  -3  -6   90.52    3.40
  -6  -3  -6   87.83    4.45
  -6  -4  -6  352.50   10.86
  -6  -5  -6   22.76    2.64
  -6  -6  -6   19.16    2.68
  -6  -7  -6   40.65    3.62
  -6  -8  -6  410.68   13.39
  -6  -9  -6   40.20    4.04
  -6 -10  -6   51.86    4.49
   5 -10   6   85.47    5.48
   5  -9   6  191.47    6.74
   5  -9   6  176.83    7.61
   5  -8   6   10.23    1.78
   5  -8   6   15.28    2.40
   5  -7   6   20.41    2.48
  -5   7  -6   17.24    2.66
   5  -7   6   18.70    2.09
  -5   6  -6  108.87    5.41
   5  -6   6  107.48    4.85
  -5   5  -6   85.45    4.48
   5  -5   6   88.67    4.02
   5  -4   6   16.97    1.72
  -5   4  -6   11.78    1.85
  -5   3  -6  571.46   13.31
   5  -3   6  582.24   13.36
  -5   3  -6  597.76   14.73
   5  -2   6  388.51    9.34
  -5   2  -6  391.34   10.46
  -5   2  -6  394.50    9.71
   5  -1   6    3.20    0.76
  -5   1  -6    7.47    1.13
  -5   1  -6    1.97    0.80
  -5   0  -6    4.55    1.00
  -5   0  -6   -0.36    0.54
   5   0   6    0.61    0.50
  -5  -1  -6    2.65    0.91
  -5  -1  -6    2.80    0.82
   5   1   6    4.09    0.78
  -5  -2  -6  385.49   10.84
  -5  -2  -6  406.67    9.76
   5   2   6  405.71    8.90
  -5  -3  -6  624.33   14.22
   5   3   6  651.49   13.25
  -5  -3  -6  596.09   15.74
  -5  -4  -6   18.81    1.58
  -5  -4  -6   15.04    2.07
  -5  -5  -6   91.63    4.81
  -5  -6  -6  132.84    6.17
  -5  -7  -6   24.38    2.96
  -5  -8  -6   10.91    2.30
  -5  -9  -6  189.49    8.23
  -5 -10  -6   95.87    5.76
   4 -11   6   35.80    3.95
   4 -11   6   40.66    3.59
   4 -10   6   30.70    3.07
   4 -10   6   28.69    3.49
   4  -9   6   29.28    3.27
   4  -9   6   34.99    2.98
   4  -8   6  153.22    5.63
   4  -8   6  151.69    6.48
   4  -7   6   63.70    3.27
   4  -7   6   62.61    3.76
  -4   7  -6   62.48    4.17
   4  -6   6  141.11    5.52
  -4   6  -6  148.80    6.22
   4  -6   6  139.11    4.75
  -4   5  -6   44.16    3.09
   4  -5   6   42.09    2.34
   4  -5   6   42.21    2.72
  -4   4  -6  156.62    5.83
   4  -4   6  160.18    4.56
   4  -4   6  156.88    5.25
  -4   3  -6  189.37    6.25
   4  -3   6  190.76    5.61
  -4   3  -6  187.88    5.03
  -4   2  -6  140.58    4.20
  -4   2  -6  141.97    4.92
   4  -2   6  136.13    4.21
  -4   1  -6   53.23    2.66
   4  -1   6   53.19    2.14
  -4   1  -6   61.91    2.59
   4   0   6   30.04    1.42
  -4   0  -6   25.68    1.74
  -4   0  -6   26.83    1.83
  -4  -1  -6   56.69    2.49
   4   1   6   55.14    2.04
  -4  -1  -6   55.90    2.84
  -4  -2  -6  148.10    5.33
   4   2   6  150.65    3.71
  -4  -2  -6  147.75    4.55
  -4  -3  -6  201.28    5.70
   4   3   6  204.07    4.86
  -4  -3  -6  195.11    6.70
  -4  -4  -6  173.23    6.48
  -4  -4  -6  176.60    5.36
   4   4   6  175.47    4.64
  -4  -5  -6   51.70    3.47
  -4  -5  -6   45.35    2.54
  -4  -6  -6  162.70    6.70
  -4  -7  -6   64.71    4.19
  -4  -8  -6  163.64    7.13
  -4  -9  -6   28.83    3.25
  -4 -10  -6   25.54    3.25
   3 -11   6   18.71    2.60
   3 -11   6   14.19    2.79
   3 -10   6   44.36    4.07
   3 -10   6   40.57    3.41
   3  -9   6   30.58    3.25
   3  -9   6   21.77    2.49
   3  -8   6  245.63    8.82
   3  -8   6  268.70    7.79
  -3   7  -6    6.16    1.79
   3  -7   6    6.52    1.41
   3  -7   6    4.85    1.47
   3  -6   6  719.91   15.17
   3  -6   6  752.15   17.75
  -3   6  -6  760.07   18.86
  -3   5  -6    8.17    1.52
   3  -5   6    6.65    1.21
   3  -5   6    7.24    1.42
  -3   4  -6   59.72    3.19
   3  -4   6   56.39    2.87
   3  -4   6   59.92    2.50
  -3   3  -6  444.10   11.19
   3  -3   6  431.15   10.24
  -3   3  -6  428.37    9.46
   3  -3   6  424.56    8.81
   3  -2   6 3611.21   70.78
  -3   2  -6 3802.63   74.15
  -3   2  -6 3719.36   75.02
   3  -2   6 3612.70   61.06
  -3   1  -6   18.08    1.28
  -3   1  -6   17.78    1.46
   3  -1   6   19.54    1.18
  -3   0  -6   -0.36    0.48
   3   0   6    0.71    0.39
  -3   0  -6   -0.63    0.44
  -3  -1  -6   17.38    1.54
  -3  -1  -6   17.42    1.36
   3   1   6   16.46    0.88
   3   2   6 3969.22   73.72
  -3  -2  -6 3774.13   77.95
   3   3   6  453.05    9.40
  -3  -3  -6  455.56   10.94
  -3  -4  -6   67.19    2.99
   3   4   6   68.36    2.33
  -3  -5  -6    6.42    1.16
  -3  -6  -6  794.17   18.53
  -3  -7  -6    6.34    1.40
  -3  -7  -6    6.21    1.61
  -3  -8  -6  260.45    9.25
  -3  -9  -6   24.70    3.00
  -3 -10  -6   37.00    3.54
   2 -11   6  153.58    7.62
   2 -11   6  154.74    6.49
   2 -10   6  111.40    6.06
   2 -10   6  103.33    5.04
  -2   9  -6    9.46    1.93
  -2   8  -6   47.20    3.33
  -2   7  -6  283.65    8.71
  -2   7  -6  277.96    9.33
  -2   6  -6    5.02    1.43
  -2   6  -6    2.68    1.04
  -2   5  -6  288.38    8.10
  -2   5  -6  299.98    8.88
  -2   4  -6   27.44    1.91
  -2   4  -6   35.54    2.36
  -2   3  -6  474.22   10.76
  -2   3  -6  465.98   11.67
  -2   2  -6  642.33   13.45
  -2   2  -6  628.77   13.35
  -2   2  -6  618.97   14.54
   2  -1   6 1210.18   20.69
  -2   1  -6 1220.22   25.36
   2  -1   6 1209.87   24.00
  -2   1  -6 1220.56   25.91
  -2   0  -6    5.63    0.88
   2   0   6    6.50    0.56
  -2  -1  -6 1189.48   25.18
  -2  -2  -6  653.43   14.80
   2   3   6  495.90    9.96
  -2  -3  -6  491.78   11.84
   2   4   6   28.71    1.35
  -2  -4  -6   30.75    2.04
  -2  -5  -6  304.72    8.45
   2   5   6  294.35    7.06
  -2  -6  -6    2.69    1.08
  -2  -7  -6  287.09    8.86
  -2  -8  -6   53.90    3.51
  -2 -10  -6   93.12    5.17
  -1  11  -6    1.67    1.36
  -1  10  -6    7.42    1.97
  -1   9  -6  479.17   13.47
  -1   8  -6    4.59    1.38
  -1   7  -6   91.64    4.65
  -1   7  -6   92.61    4.41
  -1   6  -6  508.23   12.88
  -1   6  -6  509.89   13.50
  -1   5  -6 1331.91   29.41
  -1   5  -6 1329.15   27.93
  -1   4  -6   89.94    3.54
  -1   4  -6   95.64    3.89
  -1   3  -6  447.37   10.37
  -1   3  -6  446.16   11.01
  -1   2  -6  179.18    5.29
  -1   2  -6  176.01    4.74
  -1   1  -6  452.58    9.48
  -1   1  -6  438.31   10.49
  -1   0  -6    0.19    0.23
  -1   0  -6    0.47    0.43
  -1  -1  -6  446.98   10.53
  -1  -2  -6  175.99    5.25
  -1  -3  -6  476.52    9.65
  -1  -3  -6  476.89   11.62
  -1  -4  -6   92.75    3.84
  -1  -4  -6   95.21    2.44
  -1  -4  -6   95.98    2.81
  -1  -5  -6 1371.87   23.82
  -1  -5  -6 1383.93   27.63
  -1  -5  -6 1392.05   30.38
  -1  -6  -6  515.08   13.65
  -1  -6  -6  528.14   10.32
  -1  -6  -6  524.19   11.94
  -1  -7  -6   96.38    4.67
  -1  -8  -6    7.56    1.83
  -1  -9  -6  550.83   15.68
   0  11  -6    4.47    1.78
   0  10  -6   84.41    4.86
   0   9  -6    8.04    1.91
   0   8  -6  467.36   12.83
   0   7  -6   31.72    2.56
   0   7  -6   26.57    2.55
   0   6  -6  155.10    5.61
   0   6  -6  156.44    5.77
   0   5  -6  112.44    4.39
   0   5  -6  105.86    4.17
   0   4  -6  946.12   21.36
   0   4  -6  973.32   20.52
   0   3  -6  265.41    6.78
   0   3  -6  255.53    7.02
   0   2  -6  106.94    3.65
   0   2  -6  109.36    3.36
   0   1  -6  205.64    5.60
   0   1  -6  209.25    4.97
   0   0  -6   56.45    1.68
   0   0  -6   55.87    2.35
   0  -1  -6  222.18    6.08
   0  -2  -6  107.00    2.56
   0  -2  -6  111.10    3.88
   0  -3  -6  277.72    7.66
   0  -3  -6  265.93    5.85
   0  -4  -6 1022.31   20.54
   0  -4  -6 1030.97   23.19
   0  -5  -6  105.20    4.54
   0  -5  -6  110.86    3.47
   0  -5  -6  104.69    2.95
   0  -6  -6  156.64    4.79
   0  -6  -6  157.37    6.12
   0  -6  -6  156.69    4.13
   0  -7  -6   35.82    3.05
   0  -7  -6   33.68    1.89
   0  -7  -6   33.34    2.20
   0  -8  -6  489.88   14.33
   0  -9  -6   10.17    2.37
   0 -10  -6   96.50    5.98
   1  11  -6   41.35    3.81
   1  10  -6   49.81    3.84
   1   9  -6  298.48    9.75
   1   8  -6  279.94    9.09
   1   7  -6    6.40    1.47
   1   7  -6    2.81    1.18
   1   6  -6  606.74   14.80
   1   6  -6  581.39   14.40
   1   5  -6  292.72    8.11
   1   5  -6  285.50    8.06
   1   4  -6  255.06    7.04
   1   4  -6  253.14    7.07
   1   3  -6  281.70    7.34
   1   3  -6  280.67    7.20
   1   2  -6  161.22    4.70
   1   2  -6  160.46    4.49
   1   1  -6   11.16    0.87
   1   1  -6   12.23    1.11
   1   0  -6    0.00    0.45
   1   0  -6   -0.26    0.25
   1  -1  -6   13.01    0.81
   1  -1  -6   15.00    1.27
   1  -2  -6  171.90    5.28
   1  -2  -6  166.15    4.03
   1  -3  -6  281.49    6.35
   1  -3  -6  289.15    8.08
   1  -4  -6  262.41    6.24
   1  -4  -6  255.95    7.84
   1  -5  -6  308.37    7.45
   1  -5  -6  298.03    9.21
   1  -6  -6  608.35   16.14
   1  -6  -6  616.44   13.77
   1  -7  -6    3.53    1.02
   1  -7  -6    5.97    1.77
   1  -8  -6  336.12   11.37
   1  -9  -6  372.03   12.76
   1 -10  -6   58.14    4.91
   1 -11  -6   57.82    5.48
   2  11  -6   40.11    3.85
   2  10  -6   25.18    2.95
   2   9  -6    5.24    1.58
   2   8  -6   48.35    3.32
   2   7  -6  249.82    7.79
   2   7  -6  232.92    7.82
   2   6  -6  100.87    4.42
   2   6  -6  106.71    4.29
   2   5  -6   55.04    2.72
   2   5  -6   53.41    2.89
   2   4  -6   78.48    3.36
   2   4  -6   83.80    3.21
   2   3  -6  222.25    6.18
   2   3  -6  225.27    6.05
   2   2  -6  481.64   11.11
   2   2  -6  481.32   10.84
   2   1  -6    9.24    0.88
   2   1  -6   11.89    1.08
   2   0  -6  778.22   17.22
   2   0  -6  782.87   15.98
   2  -1  -6    9.23    1.10
   2  -1  -6   10.30    0.88
   2  -2  -6  466.51   10.02
   2  -2  -6  461.80   11.47
   2  -3  -6  225.99    6.94
   2  -3  -6  223.52    5.49
   2  -4  -6   77.19    2.79
   2  -4  -6   87.99    4.08
   2  -5  -6   56.30    2.49
   2  -6  -6  100.23    3.75
   2  -7  -6  246.91    7.14
   2  -8  -6   60.29    3.36
   2 -11  -6   54.63    5.65
   3  11  -6    0.35    1.12
   3  10  -6  102.86    5.64
   3   9  -6   14.24    2.20
   3   8  -6  103.07    5.00
   3   7  -6    0.30    0.77
   3   6  -6  519.70   13.37
   3   6  -6  530.34   12.88
   3   5  -6   11.31    1.55
   3   5  -6   10.83    1.26
   3   4  -6    3.66    0.78
   3   4  -6    3.94    0.97
   3   3  -6  104.63    3.84
   3   3  -6  107.03    3.48
   3   2  -6 1727.76   35.46
   3   2  -6 1711.23   34.35
   3   1  -6    2.01    0.56
   3   1  -6    1.80    0.61
   3   0  -6    0.88    0.46
   3   0  -6    0.18    0.43
   3  -1  -6    1.42    0.55
   3  -1  -6    2.42    0.77
   3  -2  -6 1738.44   34.40
   3  -2  -6 1745.10   37.01
   3  -3  -6  113.12    3.51
   3  -3  -6  106.31    4.44
   3  -4  -6    3.27    0.76
   3  -5  -6   13.46    1.34
   3  -6  -6  526.97   12.44
   3  -7  -6    1.41    0.95
   3  -8  -6  101.21    4.49
   4  11  -6   80.01    5.24
   4  10  -6   35.95    3.51
   4   9  -6   11.54    2.17
   4   8  -6   12.97    2.10
   4   7  -6    8.32    1.73
   4   6  -6   24.12    2.39
  -4  -5   6  147.65    4.87
   4   5  -6  146.34    5.45
   4   4  -6  440.45   11.09
   4   4  -6  427.87   10.12
   4   3  -6  174.70    5.52
   4   3  -6  175.15    4.84
   4   2  -6  671.41   14.91
   4   2  -6  664.06   14.71
   4   1  -6 1337.91   28.30
   4   1  -6 1355.19   27.52
   4   0  -6 1611.13   32.19
   4   0  -6 1589.74   33.51
   4  -1  -6 1257.75   27.59
   4  -1  -6 1310.62   26.35
   4  -2  -6  624.07   13.85
   4  -2  -6  629.51   15.11
   4  -3  -6  178.08    6.23
   4  -3  -6  171.01    5.04
   4  -4  -6  486.72   11.37
   4  -5  -6  148.48    4.91
   4  -6  -6   23.98    1.98
   4  -7  -6   10.68    1.67
   4  -8  -6   12.60    1.89
   4  -9  -6   12.27    2.03
   5  11  -6   15.01    2.79
   5  10  -6   14.83    2.58
   5   9  -6  194.89    7.95
   5   8  -6    7.38    1.83
   5   7  -6    2.25    1.14
   5   6  -6  121.69    5.29
  -5  -5   6  836.73   19.10
   5   5  -6  810.86   19.19
   5   4  -6   95.51    4.14
   5   3  -6   99.62    4.04
   5   3  -6  101.46    3.20
   5   2  -6   84.45    2.94
   5   2  -6   81.72    3.43
   5   1  -6 1045.33   22.36
   5   1  -6 1065.36   22.64
   5   0  -6   -0.08    0.49
   5   0  -6    0.32    0.55
   5  -1  -6 1046.78   23.48
   5  -1  -6 1082.46   22.64
   5  -2  -6   86.03    3.49
   5  -2  -6   83.70    3.80
   5  -3  -6  101.80    3.84
   5  -4  -6   96.86    3.83
   5  -5  -6  861.17   19.10
   5  -6  -6  125.69    4.87
   5  -7  -6    2.49    1.24
   5  -8  -6   10.05    1.90
   5  -9  -6  220.46    7.80
   6  10  -6   38.39    3.78
   6   9  -6    3.42    1.56
   6   8  -6  165.87    7.05
   6   7  -6   29.48    2.94
   6   6  -6  233.06    8.09
  -6  -5   6   35.14    2.54
   6   5  -6   31.42    2.63
   6   4  -6  739.42   17.50
   6   3  -6   16.57    1.79
   6   2  -6  308.77    7.54
   6   2  -6  306.44    8.54
   6   1  -6   35.90    1.96
   6   1  -6   33.12    2.28
   6   0  -6 1277.32   27.01
   6   0  -6 1296.57   27.58
   6  -1  -6   34.07    2.27
   6  -1  -6   35.25    2.39
   6  -2  -6  309.00    8.57
   6  -2  -6  313.69    9.05
   6  -3  -6   25.15    2.11
   6  -4  -6  758.24   17.27
   6  -5  -6   35.85    2.58
   6  -6  -6  242.44    7.67
   6  -7  -6   29.09    2.64
   6  -8  -6  194.58    7.11
   6  -9  -6   -0.08    1.31
   6 -10  -6   49.14    3.89
   7  10  -6   14.85    2.74
   7   9  -6   90.34    5.51
   7   8  -6   67.07    4.56
   7   7  -6    5.89    1.70
   7   6  -6   69.42    4.20
   7   5  -6  206.59    7.49
  -7  -5   6  215.45    7.36
   7   4  -6   99.50    4.68
   7   3  -6   26.16    2.39
   7   2  -6   17.73    1.94
   7   1  -6  182.59    6.19
   7   0  -6    0.81    0.77
   7   0  -6   -0.24    0.56
   7  -1  -6  180.02    5.93
   7  -1  -6  182.01    6.19
   7  -2  -6   19.39    2.01
   7  -2  -6   21.43    2.16
   7  -3  -6   25.94    2.36
   7  -4  -6  101.25    4.52
   7  -5  -6  208.23    7.01
   7  -6  -6   71.43    3.93
   7  -7  -6    8.25    1.90
   7  -8  -6   76.58    4.45
   7  -9  -6   84.80    4.91
   7 -10  -6   20.32    2.99
   8   9  -6   -0.17    1.29
   8   8  -6   15.61    2.75
   8   7  -6  256.33    9.50
   8   6  -6    2.35    1.21
  -8  -6   6    1.54    1.20
   8   5  -6   11.92    2.09
  -8  -5   6   13.40    2.07
   8   4  -6   87.79    4.50
   8   3  -6  508.07   13.44
   8   2  -6   24.66    2.37
   8   1  -6  216.05    7.22
   8   0  -6  641.18   15.60
   8  -1  -6  209.10    6.66
   8  -1  -6  208.07    7.11
   8  -2  -6   24.48    2.53
   8  -2  -6   28.93    2.46
   8  -3  -6  512.40   13.44
   8  -4  -6  100.84    4.86
   8  -5  -6   10.72    2.03
   8  -6  -6   -1.05    1.16
   8  -7  -6  272.51    9.15
   8  -8  -6   17.61    2.69
   8  -9  -6    1.36    1.77
   9   9  -6    0.47    1.39
   9   8  -6   49.03    4.18
   9   7  -6    8.04    2.07
   9   6  -6  216.21    8.64
  -9  -6   6  240.82    8.61
   9   5  -6   79.01    4.64
   9   4  -6   58.31    3.80
   9   3  -6    3.76    1.38
   9   2  -6  202.89    7.34
   9   1  -6  409.97   11.55
   9   0  -6    0.83    1.05
   9  -1  -6  384.52   11.02
   9  -2  -6  201.04    7.34
   9  -3  -6    3.89    1.63
   9  -4  -6   64.19    4.02
   9  -5  -6   90.89    4.96
   9  -6  -6  250.55    8.86
   9  -7  -6    6.36    2.02
   9  -8  -6   48.38    4.08
   9  -9  -6    1.53    1.85
  10   8  -6   17.46    2.95
  10   7  -6  120.73    6.64
  10   6  -6   14.84    2.58
  10   5  -6   67.03    4.45
  10   4  -6  259.69    9.25
  10   3  -6  151.06    6.45
  10   2  -6    0.08    1.05
  10   1  -6  277.95    9.19
  10   0  -6  698.80   17.59
  10  -1  -6  280.93    9.27
  10  -2  -6   -1.62    1.16
  10  -3  -6  179.41    7.40
  10  -4  -6  282.98    9.79
  10  -5  -6   80.62    4.98
  10  -6  -6   13.87    2.63
  10  -7  -6  124.46    6.47
  10  -8  -6   19.25    3.19
  11   7  -6    5.84    1.97
  11   6  -6    0.45    1.16
  11   5  -6  213.11    8.78
  11   4  -6   27.74    3.15
  11   3  -6   95.27    5.20
  11   2  -6   20.59    2.64
  11   1  -6  552.41   15.21
  11   0  -6    0.47    1.28
  11  -1  -6  545.78   15.11
  11  -2  -6   20.32    2.84
  11  -3  -6  111.19    5.97
  11  -4  -6   30.70    3.47
  11  -5  -6  230.68    9.21
  11  -6  -6    3.96    2.37
  11  -7  -6    6.44    2.55
  12   6  -6    5.06    2.00
  12   5  -6   16.00    2.84
  12   4  -6   79.31    5.14
  12   3  -6   22.57    2.95
  12   2  -6    2.15    1.43
  12   1  -6    3.69    1.60
  12   0  -6  179.69    7.51
  12  -1  -6    5.28    1.97
  12  -2  -6    3.31    1.96
  12  -3  -6   22.29    3.33
  12  -4  -6   93.54    6.02
  12  -5  -6   17.92    3.39
  12  -6  -6    4.70    2.50
  13   5  -6   67.11    5.14
  13   4  -6   15.05    2.75
  13   3  -6   22.62    3.08
  13   2  -6   90.37    5.49
  13   1  -6    0.79    1.29
  13   0  -6   -1.92    1.29
  13  -1  -6    2.77    1.85
  13  -2  -6   90.21    5.77
  13  -3  -6   21.87    3.64
  13  -4  -6   11.26    3.03
  14   2  -6    7.10    2.29
  14   1  -6   42.16    4.07
  14   0  -6   28.70    3.59
  14  -1  -6   55.42    4.70
  14  -2  -6   11.44    2.94
 -13   1  -7    0.97    1.46
 -13   0  -7  413.66   13.91
 -13  -1  -7   -0.08    1.61
 -13  -2  -7    0.33    1.73
 -13  -3  -7   53.57    4.72
  12  -5   7  344.22   11.43
  12  -4   7   51.91    4.08
  12  -3   7    5.36    2.00
 -12   1  -7   93.25    5.48
 -12   0  -7    1.35    1.50
 -12  -1  -7   90.46    5.53
 -12  -2  -7   25.78    3.46
 -12  -3  -7    5.54    2.14
 -12  -4  -7   49.27    4.49
 -12  -5  -7  328.11   12.70
  11  -6   7   25.09    3.18
  11  -5   7   30.07    3.25
  11  -4   7    3.08    1.62
 -11   4  -7    2.39    2.05
  11  -3   7   57.29    3.87
  11  -2   7   29.71    2.99
 -11   1  -7    1.55    1.30
 -11   0  -7  240.65    9.12
 -11  -1  -7    1.36    1.42
 -11  -2  -7   26.64    3.29
 -11  -3  -7   58.10    4.56
 -11  -4  -7    1.07    1.63
 -11  -5  -7   30.91    3.91
 -11  -6  -7   24.32    3.73
  10  -7   7    2.60    1.76
  10  -6   7   12.63    2.39
 -10   5  -7   18.48    3.08
  10  -5   7   18.70    2.58
 -10   4  -7    4.90    2.04
  10  -4   7    3.63    1.57
 -10   3  -7   37.77    3.50
  10  -3   7   34.91    2.90
  10  -2   7  604.24   15.36
 -10   2  -7  618.89   16.46
 -10   2  -7  597.28   16.27
 -10   1  -7   61.15    3.99
 -10   0  -7   -0.60    0.92
 -10  -1  -7   60.98    4.17
 -10  -2  -7  611.29   17.13
 -10  -3  -7   33.14    3.47
 -10  -4  -7    3.08    1.85
 -10  -5  -7   20.36    3.33
 -10  -6  -7   16.96    3.21
 -10  -7  -7    0.02    1.47
   9  -8   7   41.66    3.94
   9  -7   7   89.44    5.11
  -9   6  -7   62.36    4.89
   9  -6   7   70.47    4.27
  -9   5  -7   88.03    5.50
   9  -5   7   93.74    4.72
  -9   4  -7   22.11    2.88
   9  -4   7   21.99    2.44
  -9   3  -7  484.61   13.98
   9  -3   7  494.11   12.72
  -9   2  -7    0.48    1.29
  -9   2  -7    0.85    0.95
   9  -2   7   -0.19    1.02
   9  -1   7  487.55   12.56
  -9   1  -7  493.39   13.36
  -9   1  -7  493.95   13.59
  -9   0  -7   10.76    1.96
  -9  -1  -7  500.77   14.12
  -9  -2  -7    0.12    1.23
  -9  -3  -7  483.24   14.40
  -9  -4  -7   24.24    3.11
  -9  -5  -7  100.82    5.89
  -9  -6  -7   67.65    5.07
  -9  -7  -7   91.28    5.96
  -9  -8  -7   45.16    4.73
   8  -9   7   63.36    4.65
   8  -8   7   52.19    4.08
   8  -7   7    1.02    1.40
  -8   6  -7  106.86    6.08
   8  -6   7  112.84    5.28
   8  -5   7   87.87    4.37
  -8   5  -7   76.12    4.89
  -8   4  -7  165.73    6.97
   8  -4   7  157.22    5.83
   8  -3   7  163.25    5.69
  -8   3  -7  152.08    6.43
  -8   2  -7  468.56   12.86
  -8   2  -7  473.74   12.54
   8  -2   7  445.52   11.52
  -8   1  -7  419.44   11.51
   8  -1   7  446.66   10.80
  -8   1  -7  386.34   11.42
   8   0   7    0.23    0.96
  -8   0  -7   -1.06    0.75
  -8   0  -7   -0.49    0.83
  -8  -1  -7  455.23   12.88
  -8  -2  -7  487.96   13.82
  -8  -3  -7  153.83    6.65
  -8  -4  -7  166.66    7.26
  -8  -5  -7   94.24    5.49
  -8  -6  -7  111.89    6.25
  -8  -7  -7    1.99    1.84
  -8  -8  -7   47.60    4.70
  -8  -9  -7   52.52    4.72
   7  -9   7    7.56    2.16
   7  -8   7  293.70   10.04
  -7   7  -7  102.00    5.93
   7  -7   7   99.49    5.12
  -7   6  -7  188.82    8.11
   7  -6   7  200.69    7.25
  -7   5  -7   17.85    2.60
   7  -5   7   19.42    2.19
  -7   4  -7  390.74   11.70
   7  -4   7  382.31   10.35
  -7   3  -7   92.78    4.63
   7  -3   7   86.85    3.83
  -7   2  -7  147.97    5.83
  -7   2  -7  163.55    5.60
   7  -2   7  154.97    5.17
  -7   1  -7   63.56    3.44
   7  -1   7   64.91    3.02
  -7   1  -7   62.40    3.39
  -7   0  -7  635.23   15.07
  -7   0  -7  613.32   15.52
   7   0   7  593.85   13.95
  -7  -1  -7   58.39    3.52
  -7  -1  -7   61.88    3.09
  -7  -2  -7  171.17    5.48
  -7  -2  -7  162.70    6.43
  -7  -3  -7  102.87    5.14
  -7  -4  -7  393.93   12.22
  -7  -5  -7   19.21    2.71
  -7  -6  -7  192.38    8.28
  -7  -7  -7  122.68    6.65
  -7  -8  -7  289.05   11.16
  -7  -9  -7   14.29    2.98
   6 -10   7  112.27    6.25
   6  -9   7  144.90    6.90
   6  -8   7   20.49    2.79
  -6   7  -7   39.35    3.80
   6  -7   7   42.60    3.35
   6  -6   7  221.26    7.60
  -6   6  -7  229.62    8.69
  -6   5  -7  335.99   10.93
   6  -5   7  355.32    9.83
  -6   4  -7  342.01   10.53
   6  -4   7  339.02    9.30
  -6   3  -7    6.48    1.48
   6  -3   7    8.59    1.36
  -6   2  -7  584.72   14.86
   6  -2   7  585.01   13.34
  -6   2  -7  596.08   14.14
  -6   1  -7   93.90    3.95
   6  -1   7   91.44    3.42
  -6   1  -7   95.37    4.07
   6   0   7    0.21    0.65
  -6   0  -7    0.61    0.77
  -6   0  -7    0.31    0.76
  -6  -1  -7   99.83    4.41
   6   1   7   93.99    3.44
  -6  -1  -7  101.40    3.91
  -6  -2  -7  596.29   15.59
  -6  -2  -7  609.91   14.23
  -6  -3  -7    8.84    1.25
  -6  -3  -7    8.62    1.77
  -6  -4  -7  335.39   10.67
  -6  -5  -7  362.96   11.61
  -6  -6  -7  238.11    9.15
  -6  -7  -7   43.46    3.83
  -6  -8  -7   24.70    3.34
  -6  -9  -7  161.66    7.88
  -6 -10  -7  106.77    6.47
   5 -10   7   34.80    3.33
   5 -10   7   29.41    3.59
   5  -9   7   36.94    3.70
   5  -9   7   32.40    3.05
   5  -8   7    8.30    1.75
   5  -8   7   12.33    2.33
  -5   8  -7    8.63    2.36
   5  -7   7  231.90    8.15
  -5   7  -7  235.00    9.08
   5  -7   7  238.34    7.10
  -5   6  -7    0.97    1.26
   5  -6   7    0.18    0.78
   5  -6   7    0.67    1.04
   5  -5   7    3.40    1.21
  -5   5  -7    2.29    1.26
   5  -4   7    9.98    1.50
  -5   4  -7   10.86    1.83
   5  -3   7  366.24    9.23
  -5   3  -7  365.94   10.35
   5  -2   7    0.44    0.65
  -5   2  -7    0.00    0.75
  -5   2  -7    0.24    0.60
   5  -1   7   11.79    1.16
  -5   1  -7   11.50    1.39
  -5   1  -7   12.40    1.52
   5   0   7  388.34    8.86
  -5   0  -7  401.57   10.12
  -5   0  -7  383.44   10.28
  -5  -1  -7   12.01    1.35
   5   1   7   11.89    1.08
  -5  -1  -7   13.42    1.65
  -5  -2  -7    2.28    1.04
  -5  -2  -7    0.39    0.76
  -5  -3  -7  404.47   11.60
  -5  -3  -7  402.67   10.08
  -5  -4  -7   13.07    1.44
  -5  -4  -7    8.88    1.73
  -5  -5  -7    2.45    1.25
  -5  -6  -7    0.80    1.19
  -5  -7  -7  238.19    9.15
  -5  -8  -7    9.64    2.23
  -5  -9  -7   35.38    3.78
  -5 -10  -7   30.88    3.77
   4 -10   7   29.25    3.04
   4 -10   7   30.40    3.51
   4  -9   7   21.86    2.58
   4  -9   7   20.55    2.96
   4  -8   7   40.42    2.80
  -4   8  -7   37.98    3.71
   4  -8   7   35.12    3.25
   4  -7   7    7.00    1.41
   4  -7   7    7.43    1.76
  -4   7  -7    6.25    1.87
  -4   6  -7  116.77    5.59
   4  -6   7  121.34    5.08
   4  -6   7  120.76    4.37
   4  -5   7   12.77    1.49
  -4   5  -7   13.97    2.01
   4  -5   7   14.16    1.78
   4  -4   7    0.13    0.61
  -4   4  -7   -0.28    0.71
   4  -4   7    0.19    0.72
  -4   3  -7   91.80    2.99
   4  -3   7   86.27    2.94
   4  -3   7   84.43    3.39
  -4   3  -7   80.38    3.89
   4  -2   7 4211.92   81.59
  -4   2  -7 4241.94   86.57
  -4   2  -7 4300.93   85.64
  -4   1  -7  167.58    5.11
   4  -1   7  161.57    4.43
  -4   1  -7  168.79    5.42
  -4   0  -7   -0.43    0.55
   4   0   7    0.16    0.47
  -4   0  -7   -0.83    0.55
  -4  -1  -7  173.79    5.21
  -4  -1  -7  161.16    5.56
   4   1   7  163.28    4.15
  -4  -2  -7 4380.14   88.81
   4   2   7 4497.00   83.65
  -4  -2  -7 4330.40   90.01
  -4  -3  -7   88.91    3.47
  -4  -3  -7   90.09    4.33
  -4  -4  -7    0.71    0.71
  -4  -4  -7    0.20    0.80
  -4  -5  -7   10.99    1.95
  -4  -5  -7   15.10    1.63
  -4  -6  -7  124.99    5.90
  -4  -7  -7    6.75    1.91
  -4  -8  -7   38.16    3.48
  -4  -9  -7   24.50    3.12
  -4 -10  -7   30.36    3.51
   3 -11   7   71.43    5.11
   3 -11   7   69.50    4.37
   3 -10   7    3.22    1.71
   3 -10   7    3.53    1.47
   3  -9   7    8.83    2.16
   3  -9   7   10.41    1.85
  -3   8  -7   15.16    2.59
   3  -8   7   16.23    2.12
   3  -8   7   15.02    2.36
   3  -7   7  125.71    4.73
  -3   7  -7  120.68    5.77
   3  -7   7  116.42    5.36
  -3   6  -7   54.52    3.55
   3  -6   7   45.59    3.10
   3  -6   7   49.76    2.76
   3  -5   7  192.72    5.44
   3  -5   7  175.20    6.11
  -3   5  -7  183.04    6.67
  -3   4  -7   25.49    2.11
   3  -4   7   23.99    1.67
   3  -4   7   23.96    1.93
   3  -3   7  114.36    3.98
  -3   3  -7  115.35    4.52
   3  -3   7  113.17    3.45
  -3   3  -7  115.79    3.20
   3  -2   7  189.45    4.54
   3  -2   7  195.13    5.31
  -3   2  -7  201.18    5.23
  -3   2  -7  196.75    6.13
  -3   1  -7  443.74   11.17
  -3   1  -7  466.74   10.77
   3  -1   7  456.15    9.87
   3   0   7  147.82    3.61
  -3   0  -7  146.36    4.76
  -3   0  -7  147.63    4.72
  -3  -1  -7  456.69   11.09
  -3  -1  -7  471.65   11.66
   3   1   7  463.78    9.41
  -3  -2  -7  245.91    6.78
  -3  -3  -7  116.06    4.15
  -3  -4  -7   24.82    1.89
  -3  -5  -7  187.29    6.12
  -3  -6  -7   58.75    3.26
  -3  -7  -7  111.05    4.80
  -3  -8  -7   15.26    2.44
  -3  -9  -7   10.26    2.22
  -3 -10  -7    6.14    2.00
   2 -11   7   50.40    3.68
   2 -11   7   48.87    4.22
   2 -10   7   87.07    5.38
   2 -10   7   76.46    4.35
  -2   9  -7  219.85    8.19
  -2   8  -7   10.62    1.97
  -2   8  -7   13.45    2.38
  -2   7  -7   38.36    3.20
  -2   7  -7   38.50    2.85
  -2   6  -7  493.06   12.57
  -2   6  -7  493.55   13.53
  -2   5  -7  396.87   10.28
  -2   5  -7  396.64   11.07
  -2   4  -7   19.24    1.91
  -2   4  -7   21.51    1.71
  -2   3  -7  106.99    2.71
  -2   3  -7  103.13    4.12
  -2   3  -7  105.24    3.63
  -2   2  -7  828.54   17.10
  -2   2  -7  786.21   18.18
  -2   2  -7  797.83   16.70
   2  -1   7  454.55    9.84
  -2   1  -7  456.07   11.11
   2  -1   7  465.33    8.52
   2   0   7    0.01    0.29
  -2   0  -7    0.03    0.49
  -2  -1  -7  465.26   11.11
  -2  -2  -7  823.94   18.38
  -2  -3  -7  120.12    4.35
  -2  -4  -7   19.92    1.79
  -2  -5  -7  424.84   11.22
  -2  -6  -7  504.08   13.14
  -2  -7  -7   43.24    3.05
  -2  -8  -7   11.20    2.01
  -2 -10  -7   75.75    4.78
  -1  11  -7    3.73    1.66
  -1  10  -7   43.56    3.65
  -1   9  -7    0.68    0.99
  -1   8  -7  508.03   13.98
  -1   8  -7  540.89   15.02
  -1   7  -7   15.63    2.03
  -1   7  -7   17.38    2.30
  -1   6  -7  229.28    7.23
  -1   6  -7  212.91    7.46
  -1   5  -7    0.60    0.66
  -1   5  -7    1.83    0.91
  -1   4  -7  837.67   18.22
  -1   4  -7  827.06   19.29
  -1   3  -7   28.73    1.97
  -1   3  -7   30.75    1.83
  -1   2  -7   61.38    2.79
  -1   2  -7   58.04    2.32
  -1   1  -7  118.03    3.30
  -1   1  -7  123.93    4.11
  -1   0  -7   47.91    1.47
  -1   0  -7   45.98    2.25
  -1  -1  -7  117.62    3.99
  -1  -2  -7   56.20    2.70
  -1  -3  -7   29.81    0.97
  -1  -3  -7   30.37    2.10
  -1  -4  -7  848.12   19.56
  -1  -5  -7    0.93    0.89
  -1  -6  -7  240.42    7.90
  -1  -7  -7   15.81    2.15
  -1  -8  -7  563.32   15.61
  -1  -9  -7    1.41    1.40
   0  11  -7   73.07    4.81
   0  10  -7   56.16    3.98
   0   9  -7  143.38    6.36
   0   8  -7   71.44    4.14
   0   8  -7   87.38    4.71
   0   7  -7   19.51    2.33
   0   7  -7   18.97    2.14
   0   6  -7  152.91    5.72
   0   6  -7  138.68    5.41
   0   5  -7  263.80    7.68
   0   5  -7  273.96    8.03
   0   4  -7  182.47    5.89
   0   4  -7  188.25    5.67
   0   3  -7 1050.86   21.58
   0   3  -7 1014.81   22.64
   0   2  -7  235.96    5.98
   0   2  -7  235.36    6.55
   0   1  -7   68.10    2.85
   0   1  -7   74.31    2.39
   0   0  -7    0.48    0.27
   0   0  -7    0.19    0.52
   0  -1  -7   71.84    1.84
   0  -1  -7   74.62    3.07
   0  -2  -7  251.81    7.15
   0  -3  -7 1091.67   23.98
   0  -3  -7 1065.12   20.97
   0  -4  -7  205.46    4.91
   0  -4  -7  206.53    6.71
   0  -5  -7  268.67    6.53
   0  -5  -7  271.58    8.41
   0  -6  -7  133.11    5.64
   0  -7  -7   20.50    2.48
   0  -8  -7   86.89    4.97
   0  -9  -7  160.83    7.35
   0 -10  -7   60.15    4.68
   1  11  -7   69.85    4.75
   1  10  -7   80.60    4.98
   1   9  -7   18.96    2.41
   1   8  -7   69.82    4.12
   1   8  -7   74.48    4.31
   1   7  -7  620.89   15.10
   1   7  -7  557.17   15.05
   1   6  -7  281.49    8.43
   1   6  -7  274.08    8.30
   1   5  -7  408.37   10.50
   1   5  -7  398.68   10.54
   1   4  -7  251.90    7.04
   1   4  -7  243.59    7.02
   1   3  -7  402.77    9.64
   1   3  -7  400.92   10.00
   1   2  -7  128.55    4.21
   1   2  -7  129.96    3.95
   1   1  -7  491.53   10.62
   1   1  -7  490.74   11.58
   1   0  -7   90.59    3.36
   1   0  -7   88.63    2.60
   1  -1  -7  500.81   12.22
   1  -1  -7  517.34   10.49
   1  -2  -7  125.34    4.48
   1  -2  -7  127.13    3.32
   1  -3  -7  421.47    8.96
   1  -3  -7  423.43   11.08
   1  -4  -7  259.18    6.20
   1  -4  -7  267.44    8.13
   1  -5  -7  434.73    9.86
   1  -5  -7  437.43   12.15
   1  -6  -7  305.33    7.82
   1  -6  -7  322.87   10.06
   1  -7  -7  711.12   18.85
   1  -8  -7   76.70    4.96
   1  -9  -7   23.24    3.32
   1 -10  -7   81.51    5.81
   1 -11  -7   97.31    6.75
   2  11  -7    2.56    1.58
   2  10  -7  110.39    5.79
   2   9  -7   25.23    2.82
   2   8  -7  127.38    5.66
   2   7  -7    7.17    1.53
   2   7  -7    4.92    1.38
   2   6  -7  728.34   17.52
   2   6  -7  749.20   17.55
   2   5  -7    4.96    1.11
   2   5  -7    4.19    0.99
   2   4  -7   92.51    3.76
   2   4  -7   91.68    3.56
   2   3  -7   48.04    2.41
   2   3  -7   47.80    2.36
   2   2  -7  126.31    4.14
   2   2  -7  130.32    4.05
   2   1  -7  234.47    5.92
   2   1  -7  238.45    6.46
   2   0  -7    0.24    0.54
   2   0  -7    0.12    0.31
   2  -1  -7  220.82    6.58
   2  -1  -7  237.41    5.61
   2  -2  -7  126.10    3.59
   2  -2  -7  119.25    4.45
   2  -3  -7   49.06    1.95
   2  -3  -7   46.85    2.79
   2  -4  -7   86.58    4.22
   2  -4  -7   93.40    3.03
   2  -5  -7    8.54    1.73
   2  -5  -7    4.82    0.88
   2  -6  -7  793.33   20.15
   2  -6  -7  778.54   17.06
   2  -7  -7    9.73    2.23
   2  -8  -7  151.11    7.30
   2  -9  -7   25.03    3.51
   2 -10  -7  145.30    8.05
   2 -11  -7    4.49    2.85
   3  11  -7  164.75    7.65
   3  10  -7   49.37    3.90
   3   9  -7    0.93    1.09
   3   8  -7   80.33    4.51
   3   7  -7  655.37   16.50
   3   6  -7    6.23    1.46
   3   6  -7    9.09    1.35
   3   5  -7  489.27   12.42
   3   5  -7  487.03   11.91
   3   4  -7  260.75    7.26
   3   4  -7  289.76    7.89
   3   3  -7   86.69    3.47
   3   3  -7   83.05    3.18
   3   2  -7  114.04    3.81
   3   2  -7  110.94    3.81
   3   1  -7  578.48   13.50
   3   1  -7  600.27   13.00
   3   0  -7  132.15    4.50
   3   0  -7  139.03    4.09
   3  -1  -7  580.27   13.72
   3  -1  -7  568.16   12.48
   3  -2  -7  110.82    3.56
   3  -2  -7  106.67    4.27
   3  -3  -7   79.97    3.84
   3  -3  -7   82.24    2.93
   3  -4  -7  286.46    9.04
   3  -4  -7  293.45    7.30
   3  -5  -7  537.03   12.33
   3  -5  -7  546.53   14.86
   3  -6  -7    6.88    1.84
   3  -6  -7    7.15    1.20
   3  -7  -7  631.96   14.78
   3  -9  -7   -1.47    1.20
   3 -10  -7   54.65    5.41
   3 -11  -7  228.75   11.29
   4  11  -7   10.11    2.40
   4  10  -7    3.52    1.63
   4   9  -7  445.27   13.37
   4   8  -7   62.87    3.99
   4   7  -7  100.50    4.93
   4   6  -7   15.31    2.00
   4   4  -7  371.73    9.26
   4   4  -7  385.41   10.14
   4   3  -7  296.76    7.66
   4   3  -7  312.01    8.35
   4   2  -7  154.78    4.97
   4   2  -7  157.40    4.75
   4   1  -7  619.57   14.13
   4   1  -7  610.24   13.75
   4   0  -7    0.18    0.57
   4   0  -7    0.10    0.51
   4  -1  -7  602.99   14.53
   4  -1  -7  623.20   13.65
   4  -2  -7  150.28    5.34
   4  -2  -7  142.90    4.61
   4  -3  -7  323.39    9.43
   4  -3  -7  310.36    7.97
   4  -4  -7  409.29    9.76
   4  -4  -7  387.40   11.51
   4  -5  -7  565.51   15.57
   4  -5  -7  566.53   13.15
   4  -6  -7   19.60    1.84
   4  -7  -7  103.33    4.38
   4  -8  -7   73.18    3.82
   4 -11  -7    7.27    3.15
   5  10  -7   83.99    5.25
   5   9  -7    5.67    1.80
   5   8  -7  188.09    7.60
   5   7  -7   38.08    3.16
   5   6  -7   -0.40    0.82
   5   5  -7   21.04    2.21
   5   4  -7  902.03   20.47
   5   3  -7   36.41    2.40
   5   3  -7   41.34    2.00
   5   2  -7   16.45    1.65
   5   2  -7   20.23    1.53
   5   1  -7   17.98    1.54
   5   1  -7   16.96    1.60
   5   0  -7 1297.13   27.06
   5   0  -7 1317.36   28.17
   5  -1  -7   20.64    1.71
   5  -1  -7   18.00    1.73
   5  -2  -7   20.97    1.78
   5  -2  -7   17.21    1.87
   5  -3  -7   41.68    2.94
   5  -3  -7   38.09    2.35
   5  -4  -7  928.90   22.75
   5  -4  -7  947.68   20.36
   5  -5  -7   21.22    1.93
   5  -6  -7    1.29    1.05
   5  -7  -7   46.16    3.01
   5  -8  -7  215.36    7.30
   6  10  -7   39.24    3.83
   6   9  -7  148.57    7.08
   6   8  -7   25.72    2.93
   6   7  -7   -0.55    0.94
   6   6  -7   49.04    3.50
   6   5  -7   98.06    4.75
   6   4  -7   72.73    3.82
   6   3  -7   36.49    2.52
   6   2  -7  134.86    4.28
   6   2  -7  143.18    5.08
   6   1  -7   78.65    3.21
   6   1  -7   80.92    3.63
   6   0  -7    0.12    0.65
   6   0  -7    0.88    0.74
   6  -1  -7   74.48    3.41
   6  -1  -7   70.17    3.35
   6  -2  -7  149.35    5.30
   6  -2  -7  144.44    5.49
   6  -3  -7   33.39    2.42
   6  -3  -7   42.14    3.00
   6  -4  -7   71.70    3.51
   6  -5  -7  104.63    4.47
   6  -6  -7   53.28    3.26
   6  -7  -7    0.18    1.15
   6  -8  -7   31.75    2.90
   6  -9  -7  171.91    6.91
   7  10  -7    0.49    1.46
   7   9  -7    1.74    1.35
   7   8  -7   67.62    4.61
   7   7  -7  302.62   10.34
   7   6  -7  103.49    5.25
   7   5  -7  108.28    5.18
   7   4  -7   87.23    4.40
   7   3  -7   20.04    2.20
   7   2  -7  348.07    9.79
   7   1  -7   56.84    3.19
   7   0  -7  149.82    4.95
   7   0  -7  130.42    5.11
   7  -1  -7   59.59    3.11
   7  -1  -7   57.19    3.23
   7  -2  -7  358.96   10.32
   7  -2  -7  364.85   10.09
   7  -3  -7   22.44    2.41
   7  -3  -7   20.84    2.24
   7  -4  -7   88.58    4.32
   7  -5  -7  115.33    4.99
   7  -6  -7  112.06    5.06
   7  -7  -7  322.95    9.88
   7  -8  -7   76.96    4.56
   7  -9  -7    1.39    1.70
   8   9  -7   21.01    3.07
   8   8  -7   11.04    2.47
   8   7  -7   10.21    2.20
   8   6  -7  453.64   13.57
   8   5  -7   50.10    3.65
   8   4  -7  334.48   10.34
   8   3  -7   18.65    2.24
   8   2  -7    5.43    1.42
   8   1  -7   17.96    2.13
   8   0  -7    1.23    1.01
   8  -1  -7   18.30    1.88
   8  -1  -7   15.42    1.98
   8  -2  -7    5.19    1.35
   8  -2  -7    5.08    1.62
   8  -3  -7   18.38    2.32
   8  -3  -7   16.59    2.22
   8  -4  -7  327.32    9.91
   8  -5  -7   54.07    3.62
   8  -6  -7  485.38   13.33
   8  -7  -7    7.31    1.99
   8  -8  -7    9.71    2.26
   8  -9  -7   25.70    3.22
   9   8  -7  121.88    6.76
   9   7  -7  148.59    7.16
   9   6  -7    5.89    1.91
   9   5  -7   87.82    5.01
   9   4  -7  309.81   10.11
   9   3  -7  187.00    7.15
   9   2  -7   10.56    1.94
   9   1  -7  537.39   14.16
   9   0  -7   22.87    2.48
   9  -1  -7  559.83   14.55
   9  -2  -7    9.63    1.80
   9  -2  -7   10.28    2.03
   9  -3  -7  197.66    7.47
   9  -3  -7  201.76    7.62
   9  -4  -7  343.83   10.71
   9  -5  -7  104.42    5.43
   9  -6  -7    8.36    2.22
   9  -7  -7  169.46    7.25
   9  -8  -7  117.16    6.12
  10   8  -7    1.36    1.46
  10   7  -7   21.22    3.16
  10   6  -7    4.36    1.76
  10   5  -7  145.66    6.84
  10   4  -7   19.89    2.65
  10   3  -7  409.30   12.29
  10   2  -7   40.69    3.37
  10   1  -7  566.20   15.12
  10   0  -7    0.62    1.28
  10  -1  -7  543.38   14.64
  10  -2  -7   41.98    3.50
  10  -3  -7  439.56   12.99
  10  -3  -7  430.56   12.84
  10  -4  -7   14.01    2.48
  10  -4  -7   18.46    2.76
  10  -5  -7  165.37    7.31
  10  -6  -7   10.04    2.53
  10  -7  -7   28.65    3.51
  10  -8  -7    0.12    1.82
  11   7  -7   10.57    2.56
  11   6  -7   12.41    2.64
  11   5  -7   17.37    2.84
  11   4  -7  237.70    9.18
  11   3  -7    7.57    1.97
  11   2  -7    7.50    2.01
  11   1  -7    4.66    1.62
  11   0  -7  425.25   12.59
  11  -1  -7    2.51    1.41
  11  -2  -7    4.28    1.79
  11  -3  -7    6.17    2.24
  11  -4  -7  263.79    9.96
  11  -5  -7   21.58    3.32
  11  -6  -7   15.89    3.14
  11  -7  -7   12.61    3.10
  12   6  -7   23.47    3.50
  12   5  -7   83.08    5.47
  12   4  -7    2.34    1.50
  12   3  -7    2.29    1.44
  12   2  -7   88.83    5.30
  12   1  -7   45.84    3.87
  12   0  -7   -0.03    1.41
  12  -1  -7   49.96    3.94
  12  -2  -7   98.91    5.71
  12  -3  -7    2.96    2.13
  12  -4  -7    2.71    2.05
  12  -5  -7   80.78    5.66
  12  -6  -7   28.16    4.05
  13   4  -7    1.12    1.36
  13   3  -7   91.58    5.54
  13   2  -7    8.63    2.30
  13   1  -7   68.46    4.87
  13   0  -7    3.86    1.97
  13  -1  -7   73.73    5.13
  13  -2  -7    8.03    2.49
  13  -3  -7   98.59    6.18
  13  -4  -7    2.50    2.31
  14   0  -7    0.08    1.73
  14  -1  -7    4.03    2.03
 -13   0  -8    0.57    1.50
 -13  -1  -8   89.95    5.97
 -13  -2  -8   71.58    5.30
  12  -5   8   82.12    5.15
 -12   1  -8    7.09    2.12
 -12   0  -8   96.52    5.74
 -12  -1  -8    8.95    2.32
 -12  -2  -8   -0.71    1.46
 -12  -3  -8   34.91    4.07
 -12  -4  -8   31.42    4.02
 -12  -5  -8   80.43    6.17
  11  -6   8   52.54    4.21
  11  -5   8    2.28    1.67
 -11   4  -8    3.87    2.18
  11  -4   8    2.57    1.66
 -11   1  -8    6.28    1.95
 -11   0  -8    1.78    1.40
 -11  -1  -8    2.15    1.47
 -11  -2  -8  398.15   13.21
 -11  -3  -8   36.15    3.88
 -11  -4  -8    1.94    1.83
 -11  -5  -8    4.13    2.30
 -11  -6  -8   67.80    5.49
  10  -7   8   63.88    4.48
  10  -6   8   47.80    3.77
 -10   5  -8   77.91    5.45
  10  -5   8   73.96    4.41
  10  -4   8   20.81    2.53
 -10   4  -8   21.36    3.06
 -10   3  -8   51.67    4.09
  10  -3   8   44.34    3.26
 -10   2  -8    7.48    2.17
 -10   1  -8   76.89    4.47
 -10   0  -8   23.37    2.77
 -10  -1  -8   68.47    4.42
 -10  -2  -8    8.72    2.10
 -10  -3  -8   53.25    4.17
 -10  -4  -8   24.75    3.45
 -10  -5  -8   77.83    5.47
 -10  -6  -8   46.72    4.69
 -10  -7  -8   65.76    5.39
   9  -8   8    9.08    2.18
   9  -7   8    5.28    1.97
   9  -6   8   26.84    2.97
  -9   6  -8   32.64    3.86
   9  -5   8  226.18    7.88
  -9   5  -8  229.47    9.20
   9  -4   8   33.87    2.78
  -9   4  -8   37.84    3.63
  -9   3  -8   43.26    3.59
   9  -3   8   49.91    3.13
   9  -2   8  609.26   14.68
  -9   2  -8  585.39   16.03
  -9   1  -8   19.11    2.40
  -9   1  -8   23.69    2.50
  -9   0  -8   -0.03    0.94
  -9  -1  -8   20.77    2.61
  -9  -2  -8  600.70   16.72
  -9  -3  -8   45.82    3.70
  -9  -4  -8   39.26    3.90
  -9  -5  -8  217.45    9.16
  -9  -6  -8   37.14    4.17
  -9  -7  -8    3.85    2.27
  -9  -8  -8   11.00    2.90
   8  -9   8    1.49    1.71
   8  -8   8   99.84    5.57
  -8   7  -8    3.45    2.14
   8  -7   8    2.24    1.54
   8  -6   8   69.30    4.15
  -8   6  -8   71.89    5.06
   8  -5   8    5.02    1.46
  -8   5  -8    3.76    1.69
  -8   4  -8  293.63   10.13
   8  -4   8  299.98    8.80
  -8   3  -8  223.51    8.17
   8  -3   8  217.71    6.93
   8  -2   8   13.39    1.75
  -8   2  -8   11.69    1.76
  -8   2  -8   12.64    2.05
  -8   1  -8   64.38    3.72
  -8   1  -8   64.71    3.65
  -8   0  -8  336.71   10.18
  -8   0  -8  335.14    9.76
  -8  -1  -8   71.92    4.12
  -8  -2  -8   11.91    2.13
  -8  -3  -8  227.77    8.63
  -8  -4  -8  317.70   11.03
  -8  -5  -8    4.87    1.96
  -8  -6  -8   68.90    5.10
  -8  -7  -8    2.68    1.83
  -8  -8  -8  126.23    7.38
  -8  -9  -8   -0.09    1.67
   7  -9   8   75.87    4.99
   7  -8   8    4.15    1.79
  -7   7  -8   16.73    3.07
   7  -7   8   21.29    2.68
   7  -6   8   51.08    3.55
  -7   6  -8   57.16    4.32
  -7   5  -8  390.53   12.39
   7  -5   8  389.21   10.85
   7  -4   8  106.42    4.48
  -7   4  -8  100.64    5.27
  -7   3  -8   78.75    4.35
   7  -3   8   74.30    3.55
   7  -2   8  328.40    8.65
  -7   2  -8  324.23    9.84
  -7   2  -8  331.30    9.32
   7  -1   8  281.61    7.30
  -7   1  -8  272.74    8.14
  -7   1  -8  231.63    7.95
  -7   0  -8    0.42    0.81
  -7   0  -8    0.10    0.85
  -7  -1  -8  280.85    9.07
  -7  -1  -8  294.66    8.43
  -7  -2  -8  341.10    9.31
  -7  -2  -8  339.38   10.58
  -7  -3  -8   73.01    4.32
  -7  -4  -8  109.71    5.72
  -7  -5  -8  398.65   12.86
  -7  -6  -8   56.91    4.42
  -7  -7  -8   23.01    3.35
  -7  -8  -8    2.64    1.93
  -7  -9  -8   77.67    5.76
   6 -10   8   23.63    3.45
   6  -9   8    7.37    2.12
  -6   8  -8   11.86    2.71
   6  -8   8    9.85    2.30
   6  -7   8  436.34   12.44
  -6   7  -8  417.59   13.66
   6  -6   8  197.88    7.06
  -6   6  -8  191.18    8.02
   6  -5   8   98.86    4.47
  -6   5  -8  102.91    5.37
  -6   4  -8   57.21    3.80
   6  -4   8   52.03    3.02
  -6   3  -8  207.11    7.30
   6  -3   8  209.94    6.33
  -6   2  -8   86.29    3.64
  -6   2  -8   82.38    4.09
   6  -2   8   76.74    3.24
  -6   1  -8    1.19    0.83
   6  -1   8    2.00    0.84
  -6   1  -8    1.43    0.91
   6   0   8  111.54    3.84
  -6   0  -8  115.40    4.75
  -6   0  -8  119.17    4.63
  -6  -1  -8    1.48    0.98
  -6  -1  -8    1.19    0.86
  -6  -2  -8   80.94    3.54
  -6  -3  -8  227.99    6.81
  -6  -4  -8   62.12    4.06
  -6  -5  -8  105.26    5.62
  -6  -6  -8  202.23    8.42
  -6  -7  -8  451.62   14.46
  -6  -8  -8   12.17    2.74
  -6  -9  -8   11.73    2.79
  -6 -10  -8   25.83    3.62
   5 -10   8   88.95    4.80
   5 -10   8   83.35    5.45
   5  -9   8    2.20    1.45
   5  -9   8    1.29    1.66
   5  -8   8  135.83    6.24
  -5   8  -8  127.17    6.80
   5  -8   8  125.72    5.24
  -5   7  -8   19.83    2.86
   5  -7   8   18.57    2.46
   5  -7   8   16.77    2.13
  -5   6  -8  136.66    6.39
   5  -6   8  140.59    4.96
   5  -6   8  152.77    5.94
   5  -5   8    1.00    0.97
  -5   5  -8    0.51    0.99
   5  -4   8  364.88    9.72
  -5   4  -8  368.06   10.87
   5  -3   8   22.83    1.91
  -5   2  -8 1901.49   39.23
  -5   2  -8 1846.32   40.10
   5  -2   8 1863.20   37.25
  -5   1  -8    3.94    1.01
  -5   1  -8    1.19    0.86
   5  -1   8    2.89    0.76
  -5   0  -8    0.65    0.72
   5   0   8    0.72    0.54
  -5   0  -8    0.17    0.61
  -5  -1  -8    1.83    0.83
  -5  -1  -8    3.41    1.11
  -5  -2  -8 1941.51   40.59
  -5  -2  -8 1918.25   41.88
  -5  -3  -8   27.63    2.53
  -5  -3  -8   28.27    2.04
  -5  -4  -8  397.98   10.18
  -5  -4  -8  384.16   11.75
  -5  -5  -8   -0.19    0.95
  -5  -6  -8  148.32    6.77
  -5  -7  -8   19.17    2.89
  -5  -8  -8  141.32    7.08
  -5  -9  -8    5.60    2.07
  -5 -10  -8   80.52    5.62
   4 -10   8   16.04    2.90
   4 -10   8   12.06    2.27
   4  -9   8    1.89    1.33
   4  -9   8    1.01    1.57
   4  -8   8   35.98    3.31
   4  -8   8   33.08    2.76
  -4   8  -8   31.57    3.58
   4  -7   8  220.26    7.79
   4  -7   8  211.85    6.63
  -4   7  -8  226.44    8.65
  -4   6  -8    2.75    1.37
   4  -6   8    2.51    1.20
   4  -6   8    3.56    1.06
   4  -5   8   45.46    2.44
  -4   5  -8   41.68    3.16
   4  -5   8   49.54    2.96
  -4   4  -8   13.92    1.90
   4  -4   8   12.34    1.37
   4  -4   8   10.26    1.46
   4  -3   8  765.14   14.43
   4  -3   8  757.64   16.69
  -4   3  -8  753.44   18.27
   4  -2   8    0.62    0.61
  -4   2  -8    4.55    1.16
  -4   2  -8    1.25    0.66
  -4   1  -8  316.37    8.21
  -4   1  -8  301.71    8.54
   4  -1   8  303.26    7.18
   4   0   8   46.81    1.83
  -4   0  -8   49.42    2.69
  -4   0  -8   44.64    2.54
  -4  -1  -8  327.43    8.76
  -4  -1  -8  327.03    9.21
  -4  -2  -8    0.56    0.78
  -4  -2  -8    1.57    0.82
  -4  -3  -8  776.74   19.28
  -4  -3  -8  793.12   17.97
  -4  -4  -8   11.99    1.49
  -4  -4  -8   10.27    1.83
  -4  -5  -8   50.97    2.93
  -4  -5  -8   50.68    3.62
  -4  -6  -8    1.70    1.31
  -4  -7  -8  222.05    8.79
  -4  -8  -8   38.59    3.80
  -4  -9  -8    0.41    1.43
  -4 -10  -8   14.59    2.83
   3 -10   8   14.88    2.45
   3 -10   8   17.51    3.00
   3  -9   8   65.26    4.56
   3  -9   8   69.37    3.99
  -3   8  -8    0.47    1.21
   3  -8   8    0.39    1.27
   3  -8   8    1.49    1.14
   3  -7   8   85.19    4.52
  -3   7  -8   87.35    5.01
   3  -7   8   90.92    4.02
   3  -6   8    3.70    1.12
   3  -6   8    2.01    1.17
  -3   6  -8    2.02    1.27
   3  -5   8  303.59    8.92
  -3   5  -8  335.22    9.91
   3  -5   8  311.31    7.75
   3  -4   8    6.14    1.06
   3  -4   8    6.29    1.20
  -3   4  -8    5.73    1.40
   3  -3   8   87.71    3.43
  -3   3  -8   90.62    4.02
   3  -3   8   86.32    2.96
  -3   2  -8 2776.40   54.38
  -3   2  -8 2663.53   55.45
   3  -2   8 2612.06   44.74
   3  -2   8 2626.00   51.87
  -3   1  -8 1035.28   23.13
  -3   1  -8 1066.04   22.59
   3  -1   8 1019.16   20.84
  -3   0  -8    1.08    0.68
  -3   0  -8    0.40    0.59
   3   0   8   -0.02    0.33
  -3  -1  -8 1051.13   23.06
  -3  -2  -8 2716.81   55.91
  -3  -3  -8   90.17    3.67
  -3  -4  -8    9.27    1.42
  -3  -5  -8  376.48   10.34
  -3  -6  -8    2.37    1.13
  -3  -7  -8   89.81    4.40
  -3  -8  -8    3.22    1.57
  -3  -9  -8   66.24    4.63
  -3 -10  -8   10.84    2.49
   2 -11   8   13.56    2.57
   2 -11   8   13.08    2.87
  -2   9  -8    1.57    1.62
  -2   9  -8    0.07    0.96
  -2   8  -8  130.67    5.84
  -2   8  -8  140.22    6.56
  -2   7  -8   20.00    2.22
  -2   7  -8   19.64    2.51
  -2   6  -8  110.35    4.68
  -2   6  -8  114.39    5.29
  -2   5  -8   44.61    2.66
  -2   5  -8   36.22    2.79
  -2   4  -8  371.32   10.37
  -2   4  -8  367.32    9.39
  -2   3  -8   11.27    1.51
  -2   3  -8   11.26    1.20
  -2   2  -8   33.71    1.75
  -2   2  -8   34.95    1.68
  -2   2  -8   33.86    2.21
  -2   1  -8   17.54    1.56
   2   0   8 3297.96   62.31
  -2   0  -8 3243.27   66.71
  -2  -1  -8   17.37    1.58
  -2  -2  -8   30.25    2.02
  -2  -3  -8   10.25    1.42
  -2  -4  -8  387.64   10.43
  -2  -5  -8   39.40    2.76
  -2  -6  -8  105.46    4.76
  -2  -7  -8   19.30    2.30
  -2  -8  -8  141.22    6.06
  -2 -10  -8   59.87    4.40
  -2 -11  -8    9.20    2.40
  -1  11  -8   13.17    2.53
  -1  10  -8   30.80    3.28
  -1   9  -8   42.09    3.76
  -1   9  -8   34.70    3.02
  -1   8  -8   86.45    4.63
  -1   8  -8   90.21    5.01
  -1   7  -8   20.47    2.32
  -1   7  -8   16.46    2.33
  -1   6  -8    1.62    0.92
  -1   6  -8    1.13    1.06
  -1   5  -8  215.11    6.63
  -1   5  -8  209.63    7.04
  -1   4  -8    4.50    0.96
  -1   4  -8    5.26    1.25
  -1   3  -8    3.20    0.80
  -1   3  -8    2.49    0.94
  -1   2  -8  957.21   21.58
  -1   2  -8  975.84   19.94
  -1   1  -8  565.48   11.78
  -1   1  -8  551.07   13.28
  -1   0  -8    0.51    0.62
  -1   0  -8    3.29    0.43
  -1  -1  -8  550.01   13.10
  -1  -2  -8  995.55   22.21
  -1  -3  -8    5.30    1.16
  -1  -4  -8    3.58    1.09
  -1  -5  -8  236.49    7.64
  -1  -6  -8    1.47    1.05
  -1  -7  -8   25.66    2.72
  -1  -8  -8   99.44    5.26
  -1  -9  -8   41.20    3.63
   0  11  -8   91.01    5.47
   0  10  -8   18.42    2.68
   0   9  -8   -0.50    0.91
   0   8  -8   12.37    2.03
   0   8  -8   12.70    2.23
   0   7  -8  692.97   17.15
   0   7  -8  705.11   17.90
   0   6  -8  256.48    7.80
   0   6  -8  225.51    7.74
   0   5  -8   52.20    3.07
   0   5  -8   58.59    3.04
   0   4  -8  150.45    5.33
   0   4  -8  155.54    5.06
   0   3  -8 1071.12   22.21
   0   3  -8 1051.44   23.50
   0   2  -8  283.47    7.84
   0   2  -8  295.07    7.16
   0   1  -8  175.30    5.45
   0   1  -8  183.87    4.68
   0   0  -8  277.93    5.99
   0   0  -8  254.10    7.24
   0  -1  -8  183.69    4.04
   0  -1  -8  184.34    5.75
   0  -2  -8  306.13    8.57
   0  -2  -8  313.54    6.34
   0  -3  -8 1090.12   24.46
   0  -4  -8  159.73    5.81
   0  -5  -8   54.46    3.37
   0  -6  -8  269.40    8.92
   0  -7  -8  729.92   18.99
   0  -8  -8   14.13    2.43
   0  -9  -8   -0.35    1.34
   0 -10  -8   20.26    3.33
   1  11  -8    0.22    1.39
   1  10  -8   32.61    3.38
   1   9  -8    5.29    1.71
   1   8  -8   17.13    2.27
   1   8  -8   16.41    2.34
   1   7  -8   13.61    1.95
   1   7  -8   16.69    2.18
   1   6  -8   37.42    2.67
   1   6  -8   39.44    2.76
   1   5  -8    0.08    0.59
   1   5  -8    0.43    0.75
   1   4  -8  303.50    8.49
   1   4  -8  307.88    8.26
   1   3  -8   14.72    1.40
   1   3  -8   13.57    1.46
   1   2  -8  478.02   11.60
   1   2  -8  471.50   10.80
   1   1  -8    3.79    0.63
   1   1  -8    2.44    0.78
   1   0  -8   -1.20    0.48
   1   0  -8   -0.83    0.30
   1  -1  -8    2.10    0.42
   1  -1  -8    3.27    0.90
   1  -2  -8  491.28   12.38
   1  -2  -8  490.76   10.21
   1  -3  -8   13.54    1.66
   1  -3  -8   13.03    1.00
   1  -4  -8  313.03    9.53
   1  -4  -8  333.36    7.37
   1  -5  -8   -0.36    0.85
   1  -6  -8   39.92    3.20
   1  -7  -8   16.94    2.56
   1  -8  -8   19.20    2.83
   1  -9  -8    8.45    2.29
   1 -10  -8   49.49    4.72
   1 -11  -8    4.89    2.61
   2  11  -8   79.03    5.25
   2  10  -8    2.64    1.61
   2   9  -8    1.86    1.41
   2   8  -8    0.22    1.05
   2   7  -8 1086.48   24.71
   2   7  -8 1081.59   25.07
   2   6  -8  111.77    4.58
   2   6  -8   97.58    4.53
   2   5  -8  162.52    5.42
   2   5  -8  137.62    5.32
   2   4  -8   19.92    1.82
   2   4  -8   17.87    1.65
   2   3  -8 1213.91   25.67
   2   3  -8 1255.73   26.79
   2   2  -8   10.61    1.27
   2   2  -8    9.96    1.12
   2   1  -8  235.34    6.57
   2   1  -8  224.46    5.88
   2   0  -8  419.95    9.15
   2   0  -8  394.34   10.26
   2  -1  -8  225.81    6.81
   2  -1  -8  234.24    5.65
   2  -2  -8   13.29    1.56
   2  -2  -8   13.07    1.12
   2  -3  -8 1240.08   28.11
   2  -3  -8 1271.85   25.15
   2  -4  -8   20.91    2.23
   2  -4  -8   20.19    1.33
   2  -5  -8  170.59    4.91
   2  -5  -8  180.60    6.89
   2  -6  -8  111.56    5.54
   2  -7  -8 1228.36   29.75
   2  -8  -8    0.50    1.35
   2  -9  -8    6.42    2.22
   2 -10  -8    3.81    2.35
   2 -11  -8   98.55    7.06
   3  10  -8   -0.07    0.95
   3   9  -8  183.44    7.57
   3   8  -8    1.27    1.09
   3   7  -8  101.55    4.91
   3   6  -8    6.28    1.54
   3   5  -8  680.26   16.20
   3   5  -8  707.54   16.58
   3   4  -8  123.96    4.42
   3   4  -8  130.92    4.80
   3   3  -8  116.31    4.13
   3   3  -8  114.55    4.24
   3   2  -8  344.63    8.78
   3   2  -8  355.52    9.01
   3   1  -8 1101.72   24.13
   3   1  -8 1116.04   22.88
   3   0  -8    0.00    0.56
   3   0  -8    0.14    0.45
   3  -1  -8 1108.64   22.68
   3  -1  -8 1113.82   24.67
   3  -2  -8  331.93    9.44
   3  -2  -8  351.39    8.30
   3  -3  -8  118.07    4.92
   3  -3  -8  114.28    3.76
   3  -4  -8  133.05    4.18
   3  -4  -8  139.93    5.76
   3  -5  -8  766.11   16.49
   3  -5  -8  751.37   19.36
   3  -6  -8    9.10    2.02
   3  -6  -8    5.06    1.12
   3  -7  -8  115.74    6.23
   3  -8  -8    0.06    1.54
   3  -9  -8  226.41   10.02
   3 -10  -8   -0.06    2.09
   3 -11  -8    0.14    2.23
   4  10  -8  156.08    7.32
   4   9  -8   26.23    3.05
   4   8  -8  117.57    5.71
   4   7  -8   -0.32    0.94
   4   6  -8  112.59    5.07
   4   5  -8   57.07    3.34
   4   4  -8  785.14   18.55
   4   4  -8  839.77   18.32
   4   3  -8  134.00    4.87
   4   3  -8  139.23    4.52
   4   2  -8    0.63    0.67
   4   2  -8    0.70    0.62
   4   1  -8   25.14    1.82
   4   1  -8   24.68    1.71
   4   0  -8 3863.37   75.01
   4   0  -8 3896.47   79.05
   4  -1  -8   22.44    1.91
   4  -1  -8   24.19    1.69
   4  -2  -8    0.81    0.74
   4  -2  -8    4.24    0.95
   4  -3  -8  140.64    5.60
   4  -3  -8  143.48    4.65
   4  -4  -8  901.09   21.83
   4  -4  -8  886.19   19.13
   4  -5  -8   63.96    4.18
   4  -5  -8   60.84    2.91
   4  -6  -8  130.20    6.28
   4  -6  -8  124.03    4.61
   4  -7  -8    0.14    1.22
   4  -8  -8  135.55    7.33
   4  -9  -8   29.55    4.06
   4 -10  -8  197.58   10.05
   5  10  -8  145.33    7.11
   5   9  -8  151.99    7.09
   5   8  -8  119.64    5.97
   5   7  -8   30.42    2.95
   5   6  -8   46.96    3.37
   5   5  -8  270.96    8.54
   5   4  -8  125.34    5.08
   5   3  -8  203.71    5.96
   5   3  -8  218.45    6.75
   5   2  -8  945.18   20.65
   5   2  -8  925.40   20.55
   5   1  -8  556.18   13.01
   5   1  -8  539.12   13.09
   5   0  -8    0.11    0.53
   5   0  -8    0.99    0.74
   5  -1  -8  541.68   13.40
   5  -1  -8  530.92   12.57
   5  -2  -8  925.65   21.29
   5  -2  -8  886.27   19.70
   5  -3  -8  211.37    7.45
   5  -3  -8  221.23    6.53
   5  -4  -8  127.53    4.63
   5  -4  -8  131.03    5.81
   5  -5  -8  294.81   10.03
   5  -5  -8  281.96    8.00
   5  -6  -8   52.13    3.03
   5  -6  -8   46.38    3.92
   5  -7  -8   41.15    2.86
   5  -7  -8   30.68    3.65
   5  -8  -8  127.38    7.19
   5  -9  -8  191.45    9.55
   5 -10  -8  188.13   10.04
   6  10  -8    7.24    2.17
   6   9  -8   14.95    2.67
   6   8  -8   32.43    3.29
   6   7  -8  129.18    6.13
   6   6  -8   25.83    2.74
   6   5  -8   97.61    4.81
   6   4  -8   29.11    2.53
   6   3  -8  292.81    8.72
   6   2  -8   25.82    2.15
   6   2  -8   28.49    1.91
   6   1  -8  384.71    9.70
   6   1  -8  353.02    9.74
   6   0  -8    2.04    0.88
   6   0  -8    1.43    0.79
   6  -1  -8  359.17    9.88
   6  -1  -8  357.09    9.47
   6  -2  -8   27.41    2.24
   6  -2  -8   27.07    2.36
   6  -3  -8  311.19    8.82
   6  -3  -8  317.73    9.80
   6  -4  -8   31.58    2.89
   6  -4  -8   26.38    2.31
   6  -5  -8  105.50    4.53
   6  -5  -8   95.51    5.35
   6  -6  -8   26.31    2.48
   6  -6  -8   26.79    3.26
   6  -7  -8  148.09    7.51
   6  -7  -8  142.99    5.72
   6  -8  -8   40.61    4.39
   6  -9  -8   16.90    3.52
   6 -10  -8    5.84    2.82
   7   9  -8   -0.01    1.26
   7   8  -8   23.06    3.02
   7   7  -8   10.41    2.22
   7   6  -8  120.79    5.81
   7   5  -8   17.59    2.37
   7   4  -8  132.96    5.64
   7   3  -8    2.21    1.14
   7   2  -8   71.35    3.67
   7   1  -8    1.59    1.03
   7   0  -8   -0.69    0.69
   7   0  -8   -0.37    0.79
   7  -1  -8    3.89    1.27
   7  -1  -8    1.33    0.92
   7  -2  -8   79.03    4.02
   7  -2  -8   78.36    3.98
   7  -3  -8    3.49    1.33
   7  -3  -8    1.30    1.23
   7  -4  -8  145.79    5.73
   7  -4  -8  146.78    6.49
   7  -5  -8   20.49    2.36
   7  -5  -8   24.30    3.02
   7  -6  -8  132.88    6.84
   7  -6  -8  136.74    5.66
   7  -7  -8    6.48    1.79
   7  -8  -8   24.67    2.78
   8   9  -8   12.03    2.68
   8   8  -8   42.36    4.10
   8   7  -8  306.10   10.81
   8   6  -8   89.56    5.24
   8   5  -8   67.07    4.28
   8   4  -8  232.02    8.21
   8   3  -8  111.78    5.18
   8   2  -8    0.92    0.92
   8   1  -8    4.39    1.38
   8   0  -8  159.70    5.96
   8  -1  -8    6.36    1.40
   8  -1  -8    4.88    1.50
   8  -2  -8    1.80    1.30
   8  -2  -8    1.83    1.19
   8  -3  -8  114.65    5.42
   8  -3  -8  117.30    5.31
   8  -4  -8  251.91    9.12
   8  -4  -8  247.99    8.36
   8  -5  -8   81.97    5.12
   8  -5  -8   74.86    4.38
   8  -6  -8   93.42    4.92
   8  -6  -8   94.10    5.80
   8  -7  -8  336.50   10.59
   8  -8  -8   43.80    3.68
   9   8  -8    5.18    1.79
   9   7  -8   47.04    4.06
   9   6  -8    2.38    1.39
   9   5  -8  337.69   11.24
   9   4  -8    5.88    1.68
   9   3  -8  223.35    8.10
   9   2  -8   73.60    4.22
   9   1  -8   71.25    4.09
   9   0  -8    0.34    1.07
   9  -1  -8   77.13    4.20
   9  -2  -8   77.61    4.29
   9  -2  -8   75.86    4.35
   9  -3  -8  223.77    8.23
   9  -3  -8  234.94    8.29
   9  -4  -8    7.39    1.97
   9  -4  -8    3.74    1.76
   9  -5  -8  329.86   11.53
   9  -5  -8  333.27   10.73
   9  -6  -8    2.52    1.80
   9  -6  -8    2.37    1.86
   9  -7  -8   53.99    4.25
   9  -8  -8   11.15    2.67
  10   7  -8   24.84    3.27
  10   6  -8    6.47    2.02
  10   5  -8   30.44    3.37
  10   4  -8  596.55   16.54
  10   3  -8    9.04    2.08
  10   2  -8   47.26    3.57
  10   1  -8    1.01    1.29
  10   0  -8  810.73   19.92
  10  -1  -8    1.36    1.28
  10  -2  -8   45.47    3.58
  10  -3  -8    9.22    2.10
  10  -3  -8   11.27    2.31
  10  -4  -8  636.40   17.20
  10  -4  -8  624.05   17.61
  10  -5  -8   31.39    3.48
  10  -5  -8   31.29    3.56
  10  -6  -8    6.19    2.29
  10  -6  -8    5.86    2.31
  10  -7  -8   30.92    4.12
  10  -7  -8   36.06    3.97
  11   6  -8  124.60    6.82
  11   5  -8  101.93    5.99
  11   4  -8   13.30    2.50
  11   3  -8   36.78    3.55
  11   2  -8   34.63    3.39
  11   1  -8   29.49    3.14
  11   0  -8   -0.39    1.21
  11  -1  -8   27.14    3.05
  11  -2  -8   38.80    3.61
  11  -3  -8   46.95    4.09
  11  -4  -8   15.65    2.95
  11  -5  -8  117.14    6.54
  11  -5  -8  115.37    6.50
  11  -6  -8  134.72    7.08
  11  -6  -8  115.17    6.87
  12   5  -8   71.44    5.16
  12   4  -8   14.02    2.66
  12   3  -8   21.47    3.01
  12   2  -8    0.05    1.39
  12   1  -8   66.52    4.64
  12   0  -8    4.86    1.93
  12  -1  -8   67.11    4.57
  12  -2  -8    0.33    1.46
  12  -3  -8   28.84    3.59
  12  -4  -8   14.64    3.17
  12  -5  -8   80.36    5.78
  13   3  -8    3.56    1.92
  13   2  -8  114.65    6.33
  13   1  -8    7.21    2.30
  13   0  -8    0.82    1.71
  13  -1  -8    5.80    2.18
  13  -2  -8  104.02    6.08
  13  -3  -8    3.72    2.21
  13  -4  -8   54.90    5.07
 -13   0  -9   98.85    6.16
 -13  -1  -9   76.12    5.52
 -12   0  -9   -0.01    1.45
 -12  -1  -9   36.05    3.85
 -12  -2  -9  330.79   12.17
 -12  -3  -9   48.75    4.75
 -12  -4  -9  159.06    8.45
 -11   5  -9   40.04    4.44
 -11   4  -9   12.59    2.91
 -11   0  -9   51.10    3.96
 -11  -1  -9   56.97    4.34
 -11  -2  -9  124.61    6.65
 -11  -3  -9   58.12    4.70
 -11  -4  -9   10.37    2.72
 -11  -5  -9   43.05    4.67
  10  -7   9   13.00    2.51
 -10   6  -9   57.95    5.11
  10  -6   9   53.61    3.95
  10  -5   9  290.25    9.68
 -10   5  -9  307.31   11.47
 -10   4  -9    4.64    2.13
 -10   3  -9   41.33    3.80
 -10   2  -9  328.33   10.93
 -10   1  -9  242.77    8.73
 -10   0  -9    0.40    1.20
 -10  -1  -9  247.27    9.24
 -10  -2  -9  317.94   11.06
 -10  -3  -9   35.36    3.83
 -10  -4  -9    4.19    1.88
 -10  -5  -9  293.28   11.52
 -10  -6  -9   63.92    5.24
 -10  -7  -9   13.23    3.15
   9  -7   9    4.84    1.88
  -9   7  -9    5.48    2.47
  -9   6  -9  113.45    6.69
   9  -6   9  114.07    5.58
  -9   5  -9   57.97    4.58
   9  -5   9   54.07    3.62
  -9   4  -9  241.92    9.32
   9  -4   9  236.54    7.88
  -9   3  -9    3.04    1.69
  -9   2  -9   12.99    2.29
  -9   1  -9   24.01    2.54
  -9   1  -9   25.76    2.71
  -9   0  -9  226.53    8.21
  -9  -1  -9   25.44    2.85
  -9  -2  -9   12.06    2.32
  -9  -3  -9    1.50    1.41
  -9  -4  -9  244.61    9.65
  -9  -5  -9   58.76    4.69
  -9  -6  -9  102.96    6.49
  -9  -7  -9    4.51    2.28
   8  -8   9    9.05    2.32
   8  -7   9   11.66    2.32
  -8   7  -9   14.89    3.19
   8  -6   9    6.87    1.83
  -8   6  -9    6.26    2.25
  -8   5  -9  110.64    6.05
   8  -5   9  110.03    5.02
  -8   4  -9   -0.88    1.26
   8  -4   9    1.00    1.07
  -8   3  -9  171.17    7.15
   8  -3   9  176.86    6.02
  -8   2  -9  152.58    6.35
  -8   1  -9  117.62    5.14
  -8   1  -9  117.33    5.32
  -8   0  -9    0.44    1.08
  -8   0  -9   -0.35    1.01
  -8  -1  -9  118.30    4.97
  -8  -1  -9  116.86    5.49
  -8  -2  -9  156.53    6.77
  -8  -3  -9  188.80    7.78
  -8  -4  -9    0.66    1.20
  -8  -5  -9  115.36    6.45
  -8  -6  -9    9.04    2.49
  -8  -7  -9   16.06    3.21
  -8  -8  -9   10.25    2.77
   7  -9   9    8.63    2.25
   7  -8   9   52.57    4.04
  -7   8  -9   44.91    4.59
  -7   7  -9  233.34    9.77
   7  -7   9  234.92    8.44
   7  -6   9   10.84    2.08
  -7   6  -9   11.44    2.49
   7  -5   9  120.17    5.11
  -7   5  -9  114.35    5.98
   7  -4   9  108.22    4.52
  -7   4  -9   99.02    5.32
  -7   3  -9   85.27    4.64
   7  -3   9   87.18    3.81
   7  -2   9   26.40    2.11
  -7   2  -9   23.48    2.55
  -7   1  -9  273.30    8.36
  -7   1  -9  260.93    8.45
  -7   0  -9   15.54    2.03
  -7   0  -9   19.34    2.14
  -7  -1  -9  259.89    8.67
  -7  -1  -9  265.58    8.06
  -7  -2  -9   22.05    2.12
  -7  -2  -9   26.94    2.81
  -7  -3  -9   84.55    4.88
  -7  -4  -9  102.63    5.56
  -7  -5  -9  113.52    6.12
  -7  -6  -9   14.41    2.66
  -7  -7  -9  275.59   10.95
  -7  -8  -9   47.48    4.72
  -7  -9  -9    8.53    2.55
   6  -9   9    1.52    1.78
   6  -8   9   35.60    3.53
  -6   8  -9   42.63    4.33
   6  -7   9    4.88    1.76
  -6   7  -9    6.14    2.06
   6  -6   9  307.17    9.53
  -6   6  -9  319.64   11.04
   6  -5   9    5.22    1.42
  -6   5  -9    5.28    1.74
  -6   4  -9   61.23    4.03
   6  -4   9   71.75    3.51
   6  -3   9  162.05    5.35
  -6   3  -9  154.41    6.32
  -6   2  -9  248.22    7.32
  -6   2  -9  240.32    8.02
   6  -2   9  258.85    6.94
  -6   1  -9   82.36    4.08
  -6   1  -9   91.44    4.04
  -6   0  -9    0.42    0.83
  -6   0  -9   -0.49    0.74
  -6  -1  -9   95.62    4.05
  -6  -1  -9   76.90    4.13
  -6  -2  -9  249.73    8.56
  -6  -2  -9  262.87    7.69
  -6  -3  -9  172.18    5.79
  -6  -3  -9  156.51    6.73
  -6  -4  -9   69.25    4.46
  -6  -5  -9    6.40    1.91
  -6  -6  -9  319.63   11.36
  -6  -7  -9    5.43    1.99
  -6  -8  -9   45.03    4.51
  -6  -9  -9    0.92    1.77
   5 -10   9    2.67    1.89
   5 -10   9    6.76    1.97
   5  -9   9    4.20    1.92
   5  -9   9    2.82    1.52
  -5   9  -9    1.99    1.96
   5  -8   9   30.46    3.18
  -5   8  -9   37.15    3.96
   5  -8   9   34.06    2.91
  -5   7  -9  705.48   19.40
   5  -7   9  691.82   17.61
   5  -7   9  680.50   15.19
   5  -6   9    0.31    1.09
  -5   6  -9   -0.22    1.29
   5  -6   9    1.25    1.04
  -5   5  -9   87.24    4.84
   5  -5   9   81.83    4.04
  -5   4  -9   10.30    1.95
   5  -4   9   13.30    1.66
  -5   3  -9  407.53   11.56
   5  -3   9  402.98   10.07
  -5   2  -9  103.75    3.89
  -5   2  -9  103.28    4.58
   5  -2   9   98.71    3.62
  -5   1  -9   44.25    2.58
  -5   1  -9   43.99    2.82
   5  -1   9   48.11    2.14
  -5   0  -9   48.31    2.84
  -5   0  -9   44.96    2.77
  -5  -1  -9   43.99    2.92
  -5  -1  -9   44.71    2.68
  -5  -2  -9   98.01    4.66
  -5  -2  -9   94.63    4.00
  -5  -3  -9  450.89   11.54
  -5  -4  -9   13.19    2.25
  -5  -4  -9   16.11    1.79
  -5  -5  -9   89.83    5.06
  -5  -6  -9   -0.35    1.12
  -5  -7  -9  727.07   20.18
  -5  -8  -9   30.43    3.67
  -5  -9  -9    3.44    2.00
  -5 -10  -9    4.42    2.01
   4 -10   9    3.29    1.43
   4 -10   9    4.96    1.94
  -4   9  -9  113.73    6.57
   4  -9   9  115.93    5.25
   4  -9   9  118.97    6.16
   4  -8   9   13.32    2.36
   4  -8   9   10.34    1.81
  -4   8  -9   12.48    2.53
  -4   7  -9   66.71    4.57
   4  -7   9   61.80    3.94
   4  -7   9   67.32    3.50
  -4   6  -9   42.72    3.53
   4  -6   9   43.06    2.61
   4  -6   9   46.60    3.15
   4  -5   9  154.43    4.90
   4  -5   9  162.58    5.78
  -4   5  -9  154.26    6.39
  -4   4  -9   36.49    2.95
   4  -4   9   36.67    2.42
   4  -4   9   37.95    2.12
   4  -3   9  155.63    5.00
  -4   3  -9  160.32    5.93
   4  -3   9  151.88    4.30
  -4   2  -9  980.28   20.68
   4  -2   9  938.15   19.63
  -4   2  -9  896.26   21.62
   4  -1   9  185.32    4.89
  -4   1  -9  181.09    6.12
  -4   1  -9  190.77    5.83
  -4   0  -9    1.42    0.82
  -4   0  -9    0.62    0.78
  -4  -1  -9  198.70    6.65
  -4  -1  -9  197.22    6.27
  -4  -2  -9  979.10   22.82
  -4  -2  -9  951.94   21.69
  -4  -3  -9  163.22    6.43
  -4  -3  -9  169.42    5.64
  -4  -4  -9   41.16    2.61
  -4  -5  -9  180.33    6.09
  -4  -5  -9  161.68    7.00
  -4  -6  -9   49.15    3.81
  -4  -6  -9   42.71    2.97
  -4  -7  -9   69.61    4.72
  -4  -8  -9   15.09    2.81
  -4  -9  -9  103.73    6.17
  -4 -10  -9    2.23    1.93
   3 -10   9  113.85    6.29
   3 -10   9  120.53    5.57
   3  -9   9    8.29    2.14
   3  -9   9    9.00    1.86
  -3   9  -9    5.26    2.16
   3  -8   9  243.66    7.59
   3  -8   9  239.12    8.78
  -3   8  -9  236.02    9.27
   3  -7   9   -0.64    1.08
   3  -7   9    2.52    1.19
  -3   7  -9   -0.66    1.27
   3  -6   9   38.18    2.91
  -3   6  -9   42.52    3.37
   3  -6   9   39.52    2.53
   3  -5   9   52.08    3.12
  -3   5  -9   51.96    3.49
   3  -5   9   56.35    2.76
   3  -4   9  464.18   10.09
   3  -4   9  474.38   11.76
  -3   4  -9  480.79   12.94
   3  -3   9   15.79    1.36
  -3   3  -9   18.24    1.97
   3  -3   9   17.39    1.59
  -3   2  -9   31.50    2.39
   3  -2   9   31.12    1.58
   3  -2   9   34.33    1.88
  -3   2  -9   35.75    1.87
  -3   1  -9  308.91    8.00
  -3   1  -9  293.65    8.46
   3  -1   9  291.81    6.91
  -3   0  -9 1820.19   38.08
  -3   0  -9 1758.64   37.94
  -3  -1  -9  301.81    8.38
  -3  -2  -9   33.56    2.27
  -3  -3  -9   16.33    1.73
  -3  -4  -9  510.28   13.04
  -3  -5  -9   52.38    3.12
  -3  -6  -9   45.40    3.12
  -3  -7  -9    1.49    1.23
  -3  -9  -9    8.39    2.18
  -3 -10  -9  115.67    6.53
  -2   9  -9  156.53    7.42
  -2   9  -9  146.41    6.62
  -2   8  -9   82.51    5.03
  -2   8  -9   84.85    4.63
  -2   7  -9   88.75    4.93
  -2   7  -9   86.85    4.42
  -2   6  -9   68.01    4.04
  -2   6  -9   63.24    3.46
  -2   5  -9   76.69    3.64
  -2   5  -9   89.51    4.40
  -2   4  -9    2.24    0.87
  -2   4  -9    4.39    1.29
  -2   3  -9  103.70    4.39
  -2   3  -9  106.01    3.74
  -2   2  -9  787.56   16.90
  -2   2  -9  780.95   16.30
  -2   2  -9  751.03   18.08
  -2   1  -9  988.98   22.24
   2   0   9   -0.14    0.35
  -2   0  -9    1.03    0.77
  -2  -1  -9 1003.38   22.43
  -2  -2  -9  772.91   17.90
  -2  -3  -9  105.71    4.34
  -2  -4  -9    3.98    1.20
  -2  -5  -9   91.43    4.32
  -2  -6  -9   80.13    4.19
  -2  -7  -9   94.56    4.80
  -2  -8  -9   94.87    5.05
  -1  10  -9   38.39    3.64
  -1   9  -9   -0.55    1.35
  -1   9  -9    0.26    1.03
  -1   8  -9  105.85    5.20
  -1   8  -9  109.60    5.68
  -1   7  -9  618.86   15.92
  -1   7  -9  645.13   17.00
  -1   6  -9   67.53    3.70
  -1   6  -9   78.48    4.23
  -1   5  -9   80.74    4.07
  -1   5  -9   69.85    3.45
  -1   4  -9   13.38    1.48
  -1   4  -9   14.42    1.79
  -1   3  -9 1108.76   22.75
  -1   3  -9 1056.45   24.27
  -1   2  -9  231.05    7.07
  -1   2  -9  237.34    6.11
  -1   1  -9  730.95   17.00
  -1   1  -9  724.21   15.02
  -1   0  -9   96.94    3.92
  -1   0  -9  100.62    2.65
  -1  -1  -9  723.89   16.89
  -1  -2  -9  235.85    7.16
  -1  -3  -9 1144.89   25.76
  -1  -4  -9   18.49    2.03
  -1  -5  -9   89.65    4.35
  -1  -6  -9   74.20    4.12
  -1  -7  -9  658.39   17.36
  -1  -8  -9  114.19    5.72
  -1  -9  -9    0.60    1.48
   0  10  -9   84.39    5.13
   0   9  -9   42.44    3.51
   0   9  -9   43.80    3.87
   0   8  -9   49.32    3.47
   0   8  -9   45.20    3.58
   0   7  -9   -0.37    1.05
   0   7  -9   -0.40    0.71
   0   6  -9   42.72    2.87
   0   6  -9   43.71    3.09
   0   5  -9  196.65    6.61
   0   5  -9  171.02    5.98
   0   4  -9  228.68    7.20
   0   4  -9  223.57    6.65
   0   3  -9  239.61    6.58
   0   3  -9  235.03    7.21
   0   2  -9  558.98   13.74
   0   2  -9  569.91   12.52
   0   1  -9  136.79    3.85
   0   1  -9  134.60    4.75
   0   0  -9    0.44    0.36
   0   0  -9   -0.24    0.60
   0  -1  -9  137.96    3.23
   0  -1  -9  136.99    4.85
   0  -2  -9  578.60   14.24
   0  -3  -9  257.12    7.92
   0  -4  -9  234.49    7.66
   0  -5  -9  213.46    7.47
   0  -6  -9   47.44    3.45
   0  -7  -9    0.78    1.31
   0  -8  -9   50.95    4.03
   0  -9  -9   49.93    4.21
   0 -10  -9   97.72    6.26
   1  10  -9   -0.28    1.22
   1   9  -9   14.04    2.26
   1   8  -9    0.76    1.21
   1   8  -9    1.39    1.12
   1   7  -9  489.24   13.51
   1   7  -9  484.95   13.16
   1   6  -9    0.94    1.03
   1   6  -9    0.07    0.84
   1   5  -9    0.98    0.83
   1   5  -9    0.56    0.83
   1   4  -9   55.25    2.99
   1   4  -9   54.45    2.86
   1   3  -9  966.49   21.68
   1   3  -9  950.36   20.48
   1   2  -9   42.83    2.15
   1   2  -9   43.46    2.52
   1   1  -9   54.82    2.80
   1   1  -9   55.60    2.24
   1   0  -9   88.38    3.65
   1   0  -9   84.82    2.69
   1  -1  -9   57.10    2.98
   1  -1  -9   55.52    1.89
   1  -2  -9   43.17    2.67
   1  -2  -9   45.20    1.64
   1  -3  -9  970.80   22.51
   1  -4  -9   72.70    3.88
   1  -5  -9    1.15    1.14
   1  -6  -9    1.18    1.14
   1  -7  -9  560.07   15.99
   1  -8  -9    3.50    1.70
   1  -9  -9   22.42    3.25
   1 -10  -9    0.66    1.79
   1 -11  -9  141.79    8.23
   2  10  -9   15.86    2.61
   2   9  -9   43.06    3.60
   2   8  -9   38.03    3.20
   2   7  -9   83.97    4.40
   2   7  -9   91.34    4.57
   2   6  -9    3.77    1.15
   2   6  -9    3.35    1.20
   2   5  -9  383.24   10.53
   2   5  -9  393.30   10.55
   2   4  -9    6.26    1.18
   2   4  -9    3.62    1.01
   2   3  -9  606.59   14.63
   2   3  -9  613.46   14.07
   2   2  -9  240.22    7.00
   2   2  -9  239.97    6.49
   2   1  -9  139.43    4.20
   2   1  -9  134.56    4.77
   2   0  -9    0.00    0.40
   2   0  -9    0.01    0.66
   2  -1  -9  135.70    5.08
   2  -1  -9  146.28    3.99
   2  -2  -9  242.28    7.60
   2  -2  -9  244.50    5.94
   2  -3  -9  591.66   15.32
   2  -3  -9  626.96   13.15
   2  -4  -9    4.76    1.34
   2  -5  -9  399.76   11.93
   2  -6  -9    5.07    1.64
   2  -7  -9  103.20    5.78
   2  -8  -9   52.12    4.23
   2  -9  -9   56.36    4.78
   2 -10  -9   27.10    4.02
   3  10  -9    6.42    2.08
   3   9  -9    4.37    1.65
   3   8  -9   54.26    3.83
   3   7  -9    2.37    1.31
   3   6  -9   69.58    3.93
   3   5  -9    4.13    1.27
   3   5  -9    3.80    1.10
   3   4  -9  837.40   18.89
   3   4  -9  824.26   19.00
   3   3  -9    6.94    1.16
   3   3  -9    8.11    1.24
   3   2  -9   17.91    1.56
   3   2  -9   18.19    1.67
   3   1  -9   15.57    1.58
   3   1  -9   13.22    1.28
   3   0  -9 1867.58   39.93
   3   0  -9 1902.65   37.34
   3  -1  -9   13.49    1.64
   3  -1  -9   14.84    1.27
   3  -2  -9   18.78    1.97
   3  -2  -9   16.88    1.37
   3  -3  -9    7.28    1.51
   3  -3  -9    7.47    1.08
   3  -4  -9  885.57   21.76
   3  -4  -9  899.30   18.88
   3  -5  -9    7.88    1.89
   3  -6  -9   79.11    4.84
   3  -7  -9    0.99    1.49
   3  -8  -9   76.16    5.32
   3  -9  -9    5.33    2.28
   3 -10  -9   10.66    3.21
   4  10  -9  167.97    7.75
   4   9  -9  118.35    6.11
   4   8  -9   61.33    4.18
   4   7  -9    2.45    1.36
   4   6  -9  173.25    6.66
   4   5  -9  544.02   14.00
   4   4  -9  181.40    6.15
   4   4  -9  169.00    5.55
   4   3  -9  310.88    8.67
   4   3  -9  310.12    8.45
   4   2  -9  383.78    9.86
   4   2  -9  395.43   10.12
   4   1  -9  777.96   17.91
   4   1  -9  778.59   17.12
   4   0  -9    0.46    0.55
   4   0  -9   -0.37    0.60
   4  -1  -9  792.61   18.77
   4  -1  -9  800.07   17.19
   4  -2  -9  406.89    9.63
   4  -2  -9  374.35   10.76
   4  -3  -9  301.91    8.04
   4  -3  -9  316.04    9.61
   4  -4  -9  186.84    5.65
   4  -4  -9  177.36    6.97
   4  -5  -9  609.03   16.70
   4  -5  -9  599.19   13.88
   4  -6  -9  212.16    8.53
   4  -7  -9    4.60    1.92
   4  -8  -9   69.03    5.15
   4  -9  -9  143.60    8.05
   4 -10  -9  215.25   10.59
   5  10  -9   14.39    2.68
   5   9  -9    6.72    2.10
   5   8  -9    5.52    1.79
   5   7  -9  196.30    7.65
   5   6  -9  113.45    5.41
   5   5  -9    4.00    1.36
   5   4  -9   99.82    4.55
   5   3  -9  647.91   15.06
   5   3  -9  638.69   15.43
   5   2  -9    1.62    0.83
   5   2  -9    1.55    0.74
   5   1  -9  260.91    7.49
   5   1  -9  258.57    7.35
   5   0  -9   24.17    2.10
   5   0  -9   18.48    1.69
   5  -1  -9  277.92    8.28
   5  -1  -9  275.17    7.60
   5  -2  -9    0.90    0.80
   5  -2  -9    1.72    1.02
   5  -3  -9  644.97   15.17
   5  -3  -9  669.64   16.97
   5  -4  -9  110.24    4.34
   5  -4  -9  108.93    5.41
   5  -5  -9    5.79    1.31
   5  -5  -9    6.83    1.90
   5  -6  -9  118.79    6.26
   5  -6  -9  113.55    4.61
   5  -7  -9  213.48    9.23
   5  -8  -9   10.13    2.77
   5  -9  -9    6.52    2.81
   5 -10  -9   23.84    4.34
   6   9  -9    1.01    1.52
   6   8  -9   58.65    4.36
   6   7  -9   18.20    2.60
   6   6  -9    8.72    1.92
   6   5  -9    1.43    1.04
   6   4  -9   61.95    3.65
   6   3  -9   83.83    4.11
   6   2  -9  867.04   19.46
   6   2  -9  846.26   19.55
   6   1  -9   62.40    3.11
   6   1  -9   63.38    3.27
   6   0  -9    2.50    1.04
   6   0  -9    0.95    0.78
   6  -1  -9   63.82    3.45
   6  -1  -9   65.39    3.26
   6  -2  -9  869.57   19.32
   6  -2  -9  847.30   20.60
   6  -3  -9   85.99    3.95
   6  -3  -9   77.65    4.27
   6  -4  -9   54.74    3.87
   6  -4  -9   58.08    3.31
   6  -5  -9    1.70    1.29
   6  -5  -9    1.03    1.10
   6  -6  -9    9.25    2.33
   6  -6  -9   10.81    1.87
   6  -7  -9   24.41    3.51
   6  -8  -9   74.49    5.73
   6  -9  -9    1.01    2.22
   7   9  -9   -0.23    1.27
   7   8  -9    2.11    1.67
   7   7  -9  182.77    7.87
   7   6  -9   21.43    2.69
   7   5  -9    2.39    1.38
   7   4  -9   97.45    4.90
   7   3  -9  241.34    7.96
   7   2  -9   26.74    2.43
   7   1  -9   77.66    3.92
   7   0  -9 1993.56   41.73
   7   0  -9 2079.17   43.38
   7  -1  -9   76.77    3.82
   7  -1  -9   73.70    3.75
   7  -2  -9   25.24    2.49
   7  -2  -9   25.84    2.39
   7  -3  -9  267.84    9.12
   7  -3  -9  276.08    8.48
   7  -4  -9  109.00    5.54
   7  -4  -9  105.88    4.90
   7  -5  -9    0.03    1.20
   7  -5  -9    1.53    1.43
   7  -6  -9   27.31    2.71
   7  -6  -9   26.75    3.49
   7  -7  -9  190.93    8.87
   7  -7  -9  194.04    7.25
   7  -8  -9    1.98    2.11
   7  -9  -9    3.80    2.42
   8   8  -9    0.32    1.36
   8   7  -9    9.39    2.27
   8   6  -9  103.95    5.75
   8   5  -9  405.36   12.42
   8   4  -9  185.44    7.26
   8   3  -9   19.96    2.42
   8   2  -9    2.28    1.20
   8   1  -9  212.95    7.34
   8   0  -9    0.92    1.07
   8  -1  -9  208.23    7.17
   8  -1  -9  228.34    7.44
   8  -2  -9    1.50    1.20
   8  -2  -9    0.79    1.07
   8  -3  -9   16.25    2.37
   8  -3  -9   17.56    2.32
   8  -4  -9  191.45    7.82
   8  -4  -9  196.28    7.27
   8  -5  -9  441.45   13.97
   8  -5  -9  447.62   12.70
   8  -6  -9  120.74    5.74
   8  -6  -9  110.09    6.43
   8  -7  -9    8.97    2.12
   8  -7  -9   10.22    2.85
   8  -8  -9   -0.44    1.96
   9   8  -9   83.41    5.67
   9   7  -9   25.00    3.44
   9   6  -9  129.27    6.73
   9   5  -9    7.16    2.05
   9   4  -9  665.96   17.66
   9   3  -9  134.88    6.09
   9   2  -9   60.68    3.85
   9   1  -9   17.70    2.31
   9   0  -9 1555.39   33.66
   9  -1  -9   16.00    2.23
   9  -2  -9   76.48    4.25
   9  -2  -9   66.12    4.04
   9  -3  -9  137.45    6.11
   9  -3  -9  135.36    6.19
   9  -4  -9  761.77   20.07
   9  -4  -9  734.13   18.92
   9  -5  -9    2.73    1.78
   9  -5  -9    4.85    2.10
   9  -6  -9  129.60    6.34
   9  -6  -9  144.66    7.46
   9  -7  -9   31.95    3.62
   9  -7  -9   30.47    4.05
   9  -8  -9   96.40    6.76
  10   7  -9    1.01    1.44
  10   6  -9  130.10    6.97
  10   5  -9   39.59    3.80
  10   4  -9   56.30    4.20
  10   3  -9   89.47    5.13
  10   2  -9   85.55    4.79
  10   1  -9   82.58    4.68
  10   0  -9    0.22    1.08
  10  -1  -9   92.42    4.94
  10  -2  -9   91.22    4.90
  10  -3  -9   86.19    5.04
  10  -4  -9   60.24    4.39
  10  -4  -9   63.04    4.52
  10  -5  -9   52.08    4.31
  10  -5  -9   46.51    4.21
  10  -6  -9  137.11    7.49
  10  -6  -9  144.49    7.06
  10  -7  -9   -1.77    1.93
  10  -7  -9    0.78    2.06
  11   6  -9    1.54    1.57
  11   5  -9   71.08    5.06
  11   4  -9   30.54    3.53
  11   3  -9  137.09    6.69
  11   2  -9   22.31    2.81
  11   1  -9   92.17    5.20
  11   0  -9    1.60    1.32
  11  -1  -9  100.27    5.44
  11  -2  -9   23.67    2.98
  11  -3  -9  131.37    6.48
  11  -4  -9   38.44    3.96
  11  -5  -9   78.50    5.49
  11  -5  -9   73.15    5.28
  11  -6  -9    3.99    2.42
  11  -6  -9    0.08    1.92
  12   5  -9   12.56    2.89
  12   4  -9   -0.09    1.38
  12   3  -9    1.48    1.67
  12   2  -9  144.84    6.96
  12   1  -9    6.76    2.06
  12   0  -9    1.22    1.55
  12  -1  -9    9.36    2.35
  12  -2  -9  155.92    7.21
  12  -3  -9    1.99    1.88
  12  -4  -9    0.78    1.99
  12  -5  -9   17.41    3.40
  13   3  -9   21.45    3.28
  13   2  -9   13.13    2.75
  13   1  -9   35.30    3.81
  13   0  -9  321.29   11.35
  13  -1  -9   36.46    3.85
  13  -2  -9   13.36    2.80
  13  -3  -9   16.80    3.18
 -12   0 -10   98.99    5.87
 -12  -1 -10    8.88    2.39
 -12  -2 -10   25.71    3.63
 -12  -3 -10   58.93    5.08
 -11   5 -10   89.41    6.36
 -11   4 -10    1.40    2.31
 -11   0 -10    1.03    1.24
 -11  -1 -10  117.92    6.36
 -11  -2 -10  131.24    6.96
 -11  -3 -10    2.02    1.91
 -11  -4 -10    4.18    2.33
 -11  -5 -10   93.78    6.58
 -10   6 -10   40.41    4.59
 -10   5 -10   56.65    4.92
 -10   4 -10   64.77    4.93
 -10   3 -10   25.57    3.19
 -10   2 -10  103.14    5.70
 -10   0 -10  397.42   12.46
 -10  -1 -10  122.98    6.19
 -10  -2 -10   96.49    5.69
 -10  -3 -10   20.14    3.20
 -10  -4 -10   70.06    5.24
 -10  -5 -10   65.24    5.26
 -10  -6 -10   35.88    4.63
   9  -7  10   22.43    2.98
  -9   7 -10   21.78    3.65
   9  -6  10   -1.77    1.21
  -9   6 -10   -0.76    1.85
  -9   5 -10  154.77    7.65
  -9   4 -10    6.82    2.16
  -9   3 -10   44.74    3.88
  -9   2 -10    1.43    1.56
  -9   1 -10  391.83   11.82
  -9   0 -10    0.31    1.12
  -9  -1 -10  385.36   12.17
  -9  -2 -10    2.87    1.62
  -9  -3 -10   45.24    3.99
  -9  -4 -10    8.84    2.42
  -9  -5 -10  149.65    7.79
  -9  -6 -10    0.68    2.00
  -9  -7 -10   30.15    4.15
  -8   8 -10   55.71    5.12
   8  -8  10   62.64    4.49
  -8   7 -10  109.70    6.80
   8  -7  10  118.54    5.87
  -8   6 -10   12.67    2.83
   8  -6  10    9.55    2.05
  -8   5 -10   40.80    3.95
   8  -5  10   51.00    3.49
  -8   4 -10   68.92    4.71
  -8   3 -10  273.66    9.59
  -8   2 -10    2.17    1.48
  -8   1 -10  393.16   11.35
  -8   1 -10  397.84   11.69
  -8   0 -10  255.43    8.39
  -8   0 -10  250.31    8.60
  -8  -1 -10  439.98   11.95
  -8  -1 -10  404.18   12.50
  -8  -2 -10    3.80    1.50
  -8  -3 -10  289.84   10.41
  -8  -4 -10   68.62    4.88
  -8  -5 -10   58.27    4.69
  -8  -6 -10   11.03    2.86
  -8  -7 -10  110.86    6.95
  -8  -8 -10   60.88    5.25
  -7   8 -10   80.30    5.90
   7  -8  10   81.60    5.07
  -7   7 -10   11.09    2.79
   7  -7  10   18.04    2.62
   7  -6  10  162.79    6.48
  -7   6 -10  155.71    7.53
   7  -5  10    6.38    1.63
  -7   5 -10    5.79    2.04
   7  -4  10   21.39    2.15
  -7   4 -10   15.47    2.52
  -7   3 -10  260.72    9.06
  -7   2 -10  248.70    8.49
  -7   1 -10   63.94    3.54
  -7   1 -10   57.40    3.62
  -7   0 -10   -0.80    0.81
  -7   0 -10   -0.62    0.92
  -7  -1 -10   59.27    3.46
  -7  -1 -10   55.20    3.67
  -7  -2 -10  266.23    8.21
  -7  -2 -10  258.48    9.11
  -7  -3 -10  270.16    9.69
  -7  -4 -10   17.79    2.78
  -7  -5 -10    4.62    1.99
  -7  -6 -10  185.96    8.62
  -7  -7 -10   18.25    3.21
  -7  -8 -10   83.04    6.01
   6  -9  10    2.32    1.80
  -6   9 -10   -0.84    1.83
  -6   8 -10   16.03    3.15
   6  -8  10   14.99    2.66
   6  -7  10  505.09   13.94
  -6   7 -10  484.88   15.50
   6  -6  10   98.10    4.81
  -6   6 -10   98.50    5.67
   6  -5  10   25.08    2.42
  -6   5 -10   19.46    2.77
  -6   4 -10   78.98    4.57
   6  -4  10   82.08    3.86
  -6   3 -10  553.52   15.06
   6  -3  10  552.01   13.10
  -6   2 -10   93.39    4.63
  -6   1 -10   56.91    3.23
  -6   1 -10   54.85    3.39
  -6   0 -10  167.20    6.11
  -6   0 -10  163.36    6.17
  -6  -1 -10   53.31    3.47
  -6  -1 -10   62.79    3.42
  -6  -2 -10   84.98    4.07
  -6  -2 -10  108.92    5.16
  -6  -3 -10  595.97   16.02
  -6  -3 -10  533.92   14.07
  -6  -4 -10   92.48    5.28
  -6  -5 -10   22.06    3.09
  -6  -6 -10  104.22    6.02
  -6  -7 -10  522.04   16.44
  -6  -8 -10   17.98    3.34
  -6  -9 -10   -1.20    1.39
   5  -9  10   32.99    3.68
  -5   9 -10   34.41    4.15
   5  -9  10   41.80    3.49
   5  -8  10   16.68    2.67
  -5   8 -10   16.56    2.98
   5  -8  10   16.08    2.27
  -5   7 -10    0.68    1.55
   5  -7  10   -0.55    0.97
   5  -7  10    0.76    1.26
   5  -6  10   53.52    2.98
  -5   6 -10   48.46    3.84
   5  -6  10   47.94    3.36
   5  -5  10  142.66    5.59
  -5   5 -10  158.77    6.74
   5  -4  10   89.77    3.96
  -5   4 -10   94.05    4.92
   5  -3  10  538.98   12.52
  -5   3 -10  513.13   14.13
  -5   2 -10   40.47    2.96
  -5   1 -10  142.91    5.12
  -5   1 -10  133.39    5.33
  -5   0 -10    0.55    0.84
  -5   0 -10   -0.21    0.71
  -5  -1 -10  149.59    5.81
  -5  -1 -10  141.62    5.34
  -5  -2 -10   42.48    3.09
  -5  -3 -10  550.55   13.94
  -5  -3 -10  562.46   15.36
  -5  -4 -10   86.67    4.13
  -5  -4 -10   99.13    5.21
  -5  -5 -10  155.31    7.04
  -5  -6 -10   42.19    3.68
  -5  -7 -10   -1.13    1.30
  -5  -8 -10   13.06    2.68
  -5  -9 -10   38.07    4.28
   4 -10  10    9.49    2.21
   4  -9  10    2.84    1.47
  -4   9 -10    1.52    1.90
   4  -9  10   -0.84    1.47
   4  -8  10   88.58    4.31
  -4   8 -10   88.37    5.60
   4  -8  10   91.79    5.10
   4  -7  10   64.73    3.47
   4  -7  10   60.23    3.93
  -4   7 -10   60.89    4.46
   4  -6  10   24.05    2.14
   4  -6  10   27.52    2.60
  -4   6 -10   25.46    2.93
   4  -5  10  136.80    5.28
  -4   5 -10  125.41    5.88
   4  -5  10  138.29    4.58
   4  -4  10  481.91   11.76
  -4   4 -10  436.28   12.87
   4  -4  10  479.82   10.14
  -4   3 -10   56.15    3.53
   4  -3  10   64.28    2.99
   4  -3  10   62.94    2.57
   4  -2  10    0.84    0.67
  -4   2 -10    1.61    0.98
  -4   1 -10   60.05    3.39
  -4   1 -10   67.41    3.16
  -4   0 -10  393.02   10.52
  -4   0 -10  381.15   10.48
  -4  -1 -10   71.77    3.52
  -4  -1 -10   75.40    3.85
  -4  -2 -10    0.92    0.88
  -4  -2 -10   -0.03    0.83
  -4  -3 -10   65.98    3.42
  -4  -4 -10  434.86   11.63
  -4  -5 -10  136.23    6.40
  -4  -6 -10   25.22    3.04
  -4  -6 -10   29.02    2.57
  -4  -7 -10   66.72    4.78
  -4  -8 -10   97.84    5.99
  -4  -9 -10    1.91    1.79
  -4 -10 -10   14.48    3.04
   3 -10  10   11.62    2.15
   3 -10  10    9.72    2.35
  -3   9 -10  143.61    7.37
   3  -9  10  130.67    5.68
   3  -9  10  137.89    6.77
  -3   8 -10    2.96    1.69
   3  -8  10    3.81    1.45
   3  -8  10    3.85    1.72
  -3   7 -10  124.82    6.28
   3  -7  10  121.24    4.91
   3  -7  10  130.31    5.86
   3  -6  10  122.44    4.57
  -3   6 -10  113.51    5.67
   3  -6  10  120.68    5.28
  -3   5 -10  415.50   12.26
   3  -5  10  420.21    9.70
   3  -5  10  422.69   11.27
  -3   4 -10  197.74    7.12
   3  -4  10  189.17    6.20
   3  -4  10  199.65    5.45
   3  -3  10  228.21    5.61
  -3   3 -10  218.47    7.40
   3  -3  10  227.47    6.48
  -3   2 -10  155.92    5.92
   3  -2  10  181.08    4.32
   3  -2  10  169.14    4.88
  -3   1 -10   63.57    3.31
  -3   1 -10   60.30    2.93
  -3   0 -10    0.09    0.74
  -3  -1 -10   60.56    3.18
  -3  -2 -10  189.26    6.29
  -3  -3 -10  233.35    7.30
  -3  -4 -10  179.40    6.25
  -3  -5 -10  423.89   11.76
  -3  -6 -10  120.83    5.33
  -3  -7 -10  136.44    5.86
  -3  -9 -10  124.05    6.79
  -3 -10 -10   12.59    2.79
  -2   9 -10    7.10    1.86
  -2   9 -10    6.19    2.27
  -2   8 -10   70.13    4.79
  -2   8 -10   71.61    4.31
  -2   7 -10  376.23   11.15
  -2   7 -10  411.47   12.54
  -2   6 -10   17.36    2.39
  -2   6 -10   18.38    2.06
  -2   5 -10    1.91    0.93
  -2   5 -10    0.06    0.95
  -2   4 -10   74.75    3.94
  -2   4 -10   76.64    3.38
  -2   3 -10  603.49   15.77
  -2   3 -10  673.58   14.41
  -2   2 -10  121.38    3.92
  -2   2 -10  116.56    4.76
  -2   2 -10  119.43    3.79
   2  -1  10  196.44    4.38
   2  -1  10  202.30    5.11
  -2   0 -10   52.59    2.90
  -2  -1 -10  193.24    6.31
  -2  -2 -10  121.95    4.76
  -2  -3 -10  688.73   16.71
  -2  -4 -10   67.48    3.62
  -2  -5 -10    0.87    1.10
  -2  -6 -10   23.56    2.54
  -2  -7 -10  408.81   12.22
  -2  -8 -10   83.69    4.89
  -1  10 -10   45.37    3.88
  -1   9 -10    9.08    2.29
  -1   9 -10    8.26    1.98
  -1   8 -10  204.03    8.20
  -1   8 -10  200.90    7.61
  -1   7 -10    7.93    2.00
  -1   7 -10    8.99    1.77
  -1   6 -10  189.46    6.71
  -1   6 -10  187.22    7.13
  -1   5 -10   13.73    1.69
  -1   5 -10   16.78    2.14
  -1   4 -10    1.22    0.80
  -1   4 -10    1.59    1.02
  -1   3 -10    3.33    0.87
  -1   3 -10    3.71    1.17
  -1   2 -10 1339.41   27.18
  -1   2 -10 1348.92   29.67
  -1   1 -10   15.00    1.10
  -1   1 -10   13.79    1.69
  -1   0 -10    0.24    0.68
  -1  -1 -10   12.50    1.60
  -1  -2 -10 1298.38   28.67
  -1  -3 -10    4.34    1.21
  -1  -4 -10    1.63    1.06
  -1  -5 -10   17.17    2.18
  -1  -6 -10  207.98    7.66
  -1  -7 -10    9.49    2.06
  -1  -8 -10  210.64    8.29
  -1  -9 -10    9.72    2.32
   0  10 -10    3.44    1.61
   0   9 -10    1.46    1.26
   0   9 -10    0.92    1.54
   0   8 -10    3.33    1.70
   0   8 -10    4.56    1.54
   0   7 -10  287.32    9.12
   0   7 -10  287.44    9.60
   0   6 -10   44.60    3.25
   0   6 -10   50.94    3.21
   0   5 -10    1.92    1.08
   0   5 -10    1.31    0.90
   0   4 -10  200.98    6.84
   0   4 -10  211.07    6.40
   0   3 -10  719.18   17.11
   0   3 -10  692.97   15.61
   0   2 -10   25.86    1.65
   0   2 -10   28.44    2.24
   0   1 -10   73.47    3.44
   0   1 -10   68.20    2.50
   0   0 -10  665.95   16.32
   0   0 -10  708.19   14.13
   0  -1 -10   65.75    3.27
   0  -2 -10   24.31    2.08
   0  -3 -10  760.74   18.51
   0  -4 -10  217.48    7.52
   0  -5 -10    1.10    1.02
   0  -6 -10   44.77    3.45
   0  -7 -10  299.11   10.22
   0  -8 -10    5.40    1.91
   0  -9 -10    1.08    1.58
   0 -10 -10    3.91    2.25
   1  10 -10  118.49    6.35
   1   9 -10   37.98    3.27
   1   8 -10    4.81    1.77
   1   8 -10    5.38    1.66
   1   7 -10    7.94    1.75
   1   7 -10    5.43    1.64
   1   6 -10   87.08    4.35
   1   6 -10   83.19    4.19
   1   5 -10  142.26    5.29
   1   5 -10  127.16    5.27
   1   4 -10    5.77    1.31
   1   4 -10    4.98    1.15
   1   3 -10  962.33   21.86
   1   3 -10  932.18   20.40
   1   2 -10   27.14    2.18
   1   2 -10   27.63    1.73
   1   1 -10   69.23    3.40
   1   1 -10   68.65    2.62
   1   0 -10   -0.40    0.32
   1   0 -10    0.07    0.71
   1  -1 -10   76.25    3.66
   1  -1 -10   75.24    2.34
   1  -2 -10   29.50    2.33
   1  -3 -10  959.96   22.63
   1  -4 -10    5.89    1.52
   1  -5 -10  148.13    6.23
   1  -6 -10  104.57    5.41
   1  -7 -10    6.22    2.01
   1  -8 -10    6.69    2.00
   1  -9 -10   49.86    4.50
   1 -10 -10  161.70    8.44
   2  10 -10   35.23    3.61
   2   9 -10  164.61    7.26
   2   8 -10  200.77    7.73
   2   7 -10    5.25    1.62
   2   7 -10    3.55    1.33
   2   6 -10  140.13    5.62
   2   6 -10  137.37    5.66
   2   5 -10    8.40    1.56
   2   5 -10    6.23    1.33
   2   4 -10  750.00   18.03
   2   4 -10  770.96   17.45
   2   3 -10    0.41    0.55
   2   3 -10    1.04    0.84
   2   2 -10   16.31    1.47
   2   2 -10   16.81    1.75
   2   1 -10  299.88    8.64
   2   1 -10  311.82    7.67
   2   0 -10  702.78   16.95
   2   0 -10  725.05   15.13
   2  -1 -10  307.81    9.01
   2  -1 -10  309.83    7.21
   2  -2 -10   17.11    1.97
   2  -3 -10   -0.29    0.82
   2  -4 -10  815.21   20.23
   2  -5 -10    7.45    1.79
   2  -6 -10  158.91    7.00
   2  -7 -10    5.94    1.93
   2  -8 -10  246.50    9.93
   2  -9 -10  196.55    9.12
   2 -10 -10   41.18    4.70
   3  10 -10   26.83    3.28
   3   9 -10   53.49    4.09
   3   8 -10  164.40    6.92
   3   7 -10  150.57    6.38
   3   6 -10  557.01   14.62
   3   5 -10  407.14   11.08
   3   5 -10  420.84   11.36
   3   4 -10  425.20   11.27
   3   4 -10  432.85   11.34
   3   3 -10  432.34   11.33
   3   3 -10  440.72   11.06
   3   2 -10  113.28    4.20
   3   2 -10  117.90    4.54
   3   1 -10  189.26    6.14
   3   1 -10  184.83    5.45
   3   0 -10    3.01    1.03
   3  -1 -10  193.51    5.34
   3  -1 -10  189.28    6.54
   3  -2 -10  116.19    3.80
   3  -2 -10  118.02    5.01
   3  -3 -10  443.90   12.37
   3  -4 -10  456.15   13.07
   3  -5 -10  448.67   13.40
   3  -6 -10  608.44   17.22
   3  -7 -10  181.79    8.18
   3  -8 -10  195.09    8.90
   3  -9 -10   69.53    5.58
   3 -10 -10   34.74    4.63
   4  10 -10   12.72    2.62
   4   9 -10    4.61    1.81
   4   8 -10    0.37    1.24
   4   7 -10  447.23   13.02
   4   6 -10    0.04    0.94
   4   5 -10   95.23    4.62
   4   4 -10   28.67    2.24
   4   4 -10   27.93    2.41
   4   3 -10  607.21   14.64
   4   3 -10  612.75   14.80
   4   2 -10  143.07    5.02
   4   2 -10  145.84    5.19
   4   1 -10  198.75    5.94
   4   1 -10  191.35    6.32
   4   0 -10   59.74    2.74
   4   0 -10   55.58    3.13
   4  -1 -10  189.86    6.63
   4  -1 -10  209.27    5.89
   4  -2 -10  147.97    4.72
   4  -2 -10  147.73    5.74
   4  -3 -10  643.08   16.63
   4  -3 -10  640.15   14.57
   4  -4 -10   28.59    2.94
   4  -5 -10  104.19    5.47
   4  -6 -10   -1.31    1.30
   4  -7 -10  543.55   16.66
   4  -8 -10    3.55    1.97
   4  -9 -10    8.33    2.83
   4 -10 -10   21.03    4.01
   5   9 -10   22.46    3.13
   5   8 -10   79.53    4.94
   5   7 -10   16.22    2.42
   5   6 -10   90.46    4.86
   5   5 -10    1.69    1.24
   5   4 -10   64.57    3.70
   5   3 -10    8.56    1.55
   5   3 -10    9.33    1.41
   5   2 -10  516.97   13.02
   5   1 -10    5.82    1.14
   5   1 -10    9.30    1.42
   5   0 -10    0.29    0.59
   5   0 -10    0.23    0.83
   5  -1 -10    5.88    1.41
   5  -1 -10    7.31    1.20
   5  -2 -10  501.06   11.71
   5  -2 -10  451.80   12.81
   5  -3 -10    8.96    1.86
   5  -3 -10   12.35    1.62
   5  -4 -10   64.57    3.28
   5  -4 -10   66.12    4.14
   5  -5 -10    2.76    1.49
   5  -6 -10  105.31    6.01
   5  -7 -10   17.46    3.08
   5  -8 -10  101.54    6.56
   5  -9 -10   26.48    4.16
   6   9 -10   19.17    3.06
   6   8 -10   27.68    3.31
   6   7 -10   72.98    4.73
   6   6 -10    2.37    1.37
   6   5 -10    3.16    1.34
   6   4 -10   48.98    3.36
   6   3 -10   66.15    3.69
   6   2 -10   41.67    2.79
   6   2 -10   44.96    2.72
   6   1 -10   11.29    1.58
   6   1 -10   14.31    1.73
   6   0 -10 1110.15   24.95
   6   0 -10 1087.26   23.86
   6  -1 -10   11.92    1.56
   6  -1 -10   15.70    1.93
   6  -2 -10   46.18    3.19
   6  -2 -10   42.46    2.68
   6  -3 -10   67.06    4.09
   6  -3 -10   61.01    3.38
   6  -4 -10   54.66    3.88
   6  -4 -10   43.09    3.06
   6  -5 -10    4.76    1.77
   6  -5 -10    3.61    1.49
   6  -6 -10   -1.26    1.30
   6  -7 -10   81.28    5.67
   6  -8 -10   31.85    4.20
   6  -9 -10   18.19    3.69
   7   9 -10  177.27    8.52
   7   8 -10   31.44    3.62
   7   7 -10   37.54    3.72
   7   6 -10  125.80    6.20
   7   5 -10   83.32    4.82
   7   4 -10   22.28    2.52
   7   3 -10    1.59    1.09
   7   2 -10    6.95    1.54
   7   1 -10   76.04    3.86
   7   0 -10    0.24    0.92
   7   0 -10    1.04    1.06
   7  -1 -10   72.53    3.90
   7  -1 -10   80.96    3.92
   7  -2 -10    6.54    1.52
   7  -2 -10    9.75    1.84
   7  -3 -10    3.03    1.36
   7  -3 -10    1.29    1.26
   7  -4 -10   18.06    2.34
   7  -4 -10   25.10    2.96
   7  -5 -10   95.03    4.69
   7  -5 -10   92.44    5.54
   7  -6 -10  139.31    7.10
   7  -7 -10   36.51    4.25
   7  -8 -10   27.75    3.96
   7  -9 -10  204.18   10.28
   8   8 -10  227.30    9.66
   8   7 -10   -0.23    1.36
   8   6 -10   36.58    3.55
   8   5 -10    8.40    2.03
   8   4 -10  397.27   12.03
   8   3 -10   11.12    2.01
   8   2 -10  164.58    6.45
   8   1 -10   92.92    4.63
   8   0 -10 1799.24   37.90
   8  -1 -10  101.83    4.70
   8  -1 -10   95.55    4.58
   8  -2 -10  163.46    6.20
   8  -2 -10  162.60    6.51
   8  -3 -10   11.21    2.07
   8  -3 -10   11.06    2.18
   8  -4 -10  434.05   13.20
   8  -4 -10  400.46   11.89
   8  -5 -10    5.24    2.19
   8  -5 -10    8.42    2.11
   8  -6 -10   43.08    4.31
   8  -6 -10   41.11    3.64
   8  -7 -10   -0.16    1.75
   8  -8 -10  256.61   11.22
   9   7 -10   19.75    3.19
   9   6 -10  104.58    6.11
   9   5 -10   46.63    3.93
   9   4 -10   43.57    3.62
   9   3 -10   50.22    3.71
   9   2 -10  172.64    6.87
   9   1 -10  343.75   10.56
   9   0 -10   -0.17    0.95
   9  -1 -10  333.52   10.12
   9  -2 -10  174.68    6.80
   9  -2 -10  180.74    7.04
   9  -3 -10   57.51    3.92
   9  -3 -10   56.77    3.98
   9  -4 -10   52.39    4.15
   9  -4 -10   51.61    3.93
   9  -5 -10   56.52    4.50
   9  -5 -10   51.67    4.10
   9  -6 -10  119.32    6.21
   9  -6 -10  124.28    7.00
   9  -7 -10   21.97    3.67
  10   7 -10   60.95    5.07
  10   6 -10   -0.18    1.34
  10   5 -10   40.38    3.91
  10   4 -10    5.54    1.90
  10   3 -10  239.71    8.95
  10   2 -10    3.95    1.59
  10   1 -10  173.03    7.11
  10   0 -10   93.52    4.99
  10  -1 -10  178.47    7.06
  10  -2 -10    5.81    1.82
  10  -3 -10  254.21    9.03
  10  -4 -10    6.41    2.25
  10  -4 -10   10.19    2.41
  10  -5 -10   51.87    4.36
  10  -5 -10   51.24    4.55
  10  -6 -10    2.80    2.14
  10  -6 -10    0.86    1.87
  10  -7 -10   66.03    5.12
  10  -7 -10   65.87    5.47
  11   5 -10   80.63    5.51
  11   4 -10   25.40    3.25
  11   3 -10   36.39    3.65
  11   2 -10  124.91    6.16
  11   1 -10    7.69    2.15
  11   0 -10    0.66    1.34
  11  -1 -10    8.13    2.16
  11  -2 -10  135.34    6.40
  11  -3 -10   28.89    3.31
  11  -4 -10   32.02    3.71
  11  -5 -10   82.98    5.65
  11  -5 -10   80.87    5.59
  11  -6 -10  129.26    7.43
  11  -6 -10  123.65    7.02
  12   4 -10   29.21    3.64
  12   3 -10   11.50    2.60
  12   2 -10   14.82    2.70
  12   1 -10   34.51    3.63
  12   0 -10  139.12    6.70
  12  -1 -10   30.41    3.46
  12  -2 -10   18.41    3.01
  12  -3 -10   12.66    2.72
  12  -4 -10   42.14    4.25
  13   2 -10   24.50    3.35
  13   1 -10   53.78    4.48
  13   0 -10   -0.61    1.32
  13  -1 -10   46.73    4.26
  13  -2 -10   25.10    3.47
 -12  -1 -11  115.04    6.61
 -12  -2 -11    0.26    1.71
 -11   4 -11  103.48    6.56
 -11  -1 -11   11.11    2.63
 -11  -2 -11   29.64    3.70
 -11  -3 -11    7.87    2.55
 -11  -4 -11  111.90    7.02
 -10   6 -11    2.08    2.16
 -10   5 -11  122.38    7.15
 -10   4 -11   19.93    3.28
 -10   3 -11    3.61    2.08
 -10   2 -11   15.26    2.72
 -10   0 -11    0.39    1.29
 -10  -1 -11   57.41    4.28
 -10  -2 -11   16.29    2.89
 -10  -3 -11    1.68    1.73
 -10  -4 -11   25.33    3.74
 -10  -5 -11  149.29    8.13
  -9   7 -11   89.14    6.35
  -9   6 -11    3.19    2.21
  -9   5 -11    2.76    2.16
  -9   4 -11   92.56    5.73
  -9   3 -11   88.63    5.38
  -9   2 -11    6.24    2.06
  -9   1 -11   12.08    2.31
  -9   0 -11  363.72   11.45
  -9  -1 -11   12.28    2.40
  -9  -2 -11    4.36    1.85
  -9  -3 -11   99.75    5.91
  -9  -4 -11   95.76    6.04
  -9  -5 -11   -0.18    1.69
  -9  -6 -11    3.36    2.10
   8  -7  11    5.80    1.96
  -8   7 -11    2.94    2.28
  -8   6 -11   87.08    5.89
  -8   5 -11   32.31    3.70
  -8   4 -11   23.76    3.10
  -8   3 -11    6.41    1.93
  -8   2 -11  234.23    8.68
  -8   1 -11   14.87    2.30
  -8   0 -11   -0.41    0.99
  -8   0 -11    0.57    1.23
  -8  -1 -11   17.42    2.31
  -8  -1 -11   18.30    2.53
  -8  -2 -11  236.58    8.97
  -8  -3 -11    7.48    2.10
  -8  -4 -11   31.70    3.66
  -8  -5 -11   37.93    4.13
  -8  -6 -11  107.75    6.81
  -8  -7 -11    3.62    2.16
  -7   8 -11    3.51    2.19
   7  -8  11    6.01    2.08
  -7   7 -11   92.61    6.08
   7  -7  11   96.27    5.16
   7  -6  11    0.60    1.28
  -7   6 -11    0.55    1.70
  -7   5 -11    1.83    1.62
   7  -5  11    1.46    1.25
  -7   4 -11  103.08    5.52
  -7   3 -11  420.52   12.80
  -7   2 -11   22.03    2.62
  -7   1 -11  434.12   12.47
  -7   0 -11  149.41    6.07
  -7   0 -11  150.05    6.14
  -7  -1 -11  469.43   12.85
  -7  -1 -11  463.20   13.47
  -7  -2 -11   21.63    2.75
  -7  -2 -11   19.18    2.29
  -7  -3 -11  411.63   13.03
  -7  -4 -11  123.24    6.49
  -7  -5 -11    0.87    1.63
  -7  -6 -11    1.16    1.70
  -7  -7 -11   99.54    6.53
  -7  -8 -11    4.57    2.21
  -6   8 -11   48.48    4.64
   6  -8  11   39.18    3.72
   6  -7  11    0.53    1.39
  -6   7 -11    1.74    1.61
   6  -6  11  109.47    5.08
  -6   6 -11  102.08    5.95
  -6   5 -11   91.70    5.27
   6  -5  11   92.88    4.45
  -6   4 -11  125.31    6.02
  -6   3 -11  442.89   12.99
  -6   2 -11   16.94    2.27
  -6   1 -11  160.78    5.86
  -6   1 -11  148.94    6.10
  -6   0 -11   -0.41    1.00
  -6   0 -11   -0.22    0.87
  -6  -1 -11  155.88    6.33
  -6  -1 -11  154.56    5.97
  -6  -2 -11   16.38    2.36
  -6  -2 -11   17.79    2.11
  -6  -3 -11  510.68   14.77
  -6  -3 -11  493.07   13.20
  -6  -4 -11  138.85    6.79
  -6  -5 -11   87.69    5.50
  -6  -6 -11  121.29    6.77
  -6  -7 -11    1.68    1.81
  -6  -8 -11   46.23    4.71
  -6  -9 -11   61.49    5.29
  -5   9 -11    2.84    1.97
   5  -9  11    1.03    1.76
   5  -9  11    2.58    1.57
  -5   8 -11  138.04    7.35
   5  -8  11  150.45    6.73
   5  -8  11  126.36    5.44
  -5   7 -11    5.64    2.08
   5  -7  11    3.83    1.61
   5  -7  11    1.28    1.25
   5  -6  11  108.73    5.12
   5  -6  11  116.32    4.52
  -5   6 -11  114.61    6.08
   5  -5  11    8.25    1.61
  -5   5 -11    9.78    2.12
   5  -4  11  413.97   10.78
  -5   4 -11  411.80   12.47
  -5   3 -11  186.31    7.09
  -5   2 -11   13.95    2.00
  -5   1 -11  111.55    4.55
  -5   1 -11  108.80    4.94
  -5   0 -11  112.88    4.84
  -5   0 -11  107.01    4.75
  -5  -1 -11  118.23    5.22
  -5  -1 -11  112.23    4.85
  -5  -2 -11   17.08    2.04
  -5  -2 -11   17.32    2.26
  -5  -3 -11  200.42    6.81
  -5  -3 -11  189.28    7.58
  -5  -4 -11  428.78   13.33
  -5  -4 -11  436.05   11.86
  -5  -5 -11    9.37    2.23
  -5  -6 -11  118.16    6.44
  -5  -7 -11    1.62    1.70
  -5  -8 -11  143.70    7.58
  -5  -9 -11    3.25    1.91
  -4   9 -11   41.61    4.40
   4  -9  11   39.19    3.37
   4  -9  11   35.50    3.76
   4  -8  11   17.52    2.29
  -4   8 -11   22.50    3.35
   4  -8  11   18.15    2.73
  -4   7 -11   58.43    4.50
   4  -7  11   54.33    3.77
   4  -7  11   60.94    3.39
   4  -6  11  146.52    5.08
   4  -6  11  139.89    5.80
  -4   6 -11  147.80    6.82
   4  -5  11  336.46    8.32
  -4   5 -11  336.66   10.89
   4  -5  11  340.59    9.67
  -4   4 -11  121.70    5.60
   4  -4  11  114.26    3.91
   4  -4  11  111.90    4.50
   4  -3  11  541.99   12.73
  -4   3 -11  546.38   14.56
   4  -3  11  538.14   10.98
  -4   2 -11   15.81    2.01
  -4   1 -11  127.36    4.78
  -4   1 -11  127.82    5.24
  -4   0 -11    0.25    0.72
  -4   0 -11    0.48    0.88
  -4  -1 -11  118.76    5.13
  -4  -1 -11  117.75    4.91
  -4  -2 -11   15.89    1.91
  -4  -2 -11   16.11    2.18
  -4  -3 -11  580.51   14.75
  -4  -3 -11  580.91   15.87
  -4  -4 -11  117.77    4.97
  -4  -4 -11  117.01    5.76
  -4  -5 -11  353.91   11.84
  -4  -5 -11  366.55   10.56
  -4  -6 -11  158.47    6.16
  -4  -6 -11  149.32    7.24
  -4  -7 -11   52.80    4.31
  -4  -8 -11   24.18    3.43
  -4  -9 -11   36.50    4.24
   3 -10  11    1.31    1.74
  -3  10 -11    1.02    1.98
   3 -10  11    2.23    1.49
   3  -9  11   12.93    2.20
   3  -9  11   11.58    2.54
  -3   9 -11    8.20    2.51
  -3   8 -11    6.42    2.19
   3  -8  11    3.72    1.82
   3  -8  11    2.15    1.35
   3  -7  11  232.52    8.39
   3  -7  11  237.09    7.28
  -3   7 -11  235.51    9.21
  -3   6 -11    1.15    1.42
   3  -6  11    2.03    1.21
   3  -6  11    2.32    1.06
  -3   5 -11   24.25    2.71
   3  -5  11   31.54    2.57
   3  -5  11   26.61    2.12
   3  -4  11  155.18    4.72
  -3   4 -11  151.02    6.22
   3  -4  11  154.43    5.46
  -3   3 -11  443.33   12.20
   3  -3  11  421.56   10.52
   3  -3  11  434.69    9.18
  -3   2 -11  125.20    5.24
  -3   1 -11  117.62    4.94
  -3   1 -11  117.16    4.42
  -3  -1 -11  109.22    4.59
  -3  -2 -11  130.82    5.13
  -3  -3 -11  430.28   11.68
  -3  -4 -11  161.36    6.03
  -3  -5 -11   32.77    2.77
  -3  -6 -11    1.09    1.23
  -3  -7 -11  242.28    8.61
  -3  -9 -11   15.71    2.96
  -3 -10 -11   -0.11    1.52
  -2  10 -11   52.67    4.84
   2 -10  11   56.99    4.52
   2 -10  11   59.50    4.02
  -2   9 -11    1.33    1.68
  -2   9 -11    0.29    1.20
  -2   8 -11  149.20    6.41
  -2   8 -11  132.10    6.78
  -2   7 -11   45.10    3.26
  -2   7 -11   47.44    3.90
  -2   6 -11  386.16   10.77
  -2   6 -11  385.53   11.92
  -2   5 -11   63.45    3.96
  -2   5 -11   63.01    3.31
  -2   4 -11   12.25    1.51
  -2   4 -11   11.39    1.91
  -2   3 -11    4.40    0.93
  -2   3 -11    4.43    1.24
  -2   2 -11  972.40   20.20
  -2   1 -11   83.18    3.97
  -2   0 -11    0.86    0.87
  -2  -1 -11   97.78    4.31
  -2  -2 -11  813.81   19.32
  -2  -3 -11    5.82    1.39
  -2  -4 -11   11.98    1.85
  -2  -5 -11   75.06    4.13
  -2  -6 -11  457.63   13.17
  -2  -7 -11   48.48    3.70
  -2  -8 -11  149.53    6.82
  -1  10 -11   35.64    3.66
  -1  10 -11   37.86    4.11
  -1   9 -11   -0.29    1.47
  -1   9 -11    0.51    1.19
  -1   8 -11  227.68    9.08
  -1   8 -11  244.77    8.55
  -1   7 -11  224.43    7.92
  -1   7 -11  236.15    8.74
  -1   6 -11   20.32    2.53
  -1   6 -11   17.33    2.07
  -1   5 -11   29.36    2.31
  -1   5 -11   31.51    2.71
  -1   4 -11   81.74    3.54
  -1   4 -11   77.43    4.07
  -1   3 -11  304.77    9.06
  -1   3 -11  286.08    7.70
  -1   2 -11  130.48    5.33
  -1   2 -11  151.97    4.44
  -1   1 -11   26.86    2.30
  -1   0 -11  674.19   16.43
  -1  -1 -11   24.60    2.10
  -1  -2 -11  140.46    5.42
  -1  -3 -11  324.82    9.69
  -1  -4 -11   77.06    4.11
  -1  -5 -11   32.12    2.85
  -1  -6 -11   17.01    2.47
  -1  -7 -11  232.82    8.73
  -1  -8 -11  254.86    9.54
  -1  -9 -11    0.50    1.65
   0  10 -11    2.62    1.53
   0   9 -11   64.88    4.38
   0   9 -11   65.74    4.63
   0   8 -11  128.20    6.33
   0   8 -11  124.48    5.86
   0   7 -11   65.85    3.90
   0   7 -11   78.48    4.61
   0   6 -11  155.13    6.47
   0   6 -11  158.59    6.06
   0   5 -11    1.91    1.14
   0   5 -11    1.78    1.00
   0   4 -11    0.57    0.64
   0   4 -11    1.24    1.05
   0   3 -11   12.58    1.79
   0   3 -11   15.75    1.49
   0   2 -11  171.44    5.05
   0   2 -11  172.88    6.11
   0   1 -11   62.00    3.37
   0   1 -11   63.12    2.43
   0   0 -11    0.30    0.72
   0  -1 -11   57.85    3.22
   0  -2 -11  156.80    5.87
   0  -3 -11   13.37    1.87
   0  -4 -11    0.31    1.00
   0  -5 -11    2.94    1.47
   0  -6 -11  175.24    7.18
   0  -7 -11   76.41    4.81
   0  -8 -11  138.96    6.84
   0  -9 -11   78.24    5.37
   0 -10 -11    0.35    1.78
   1  10 -11  144.49    7.10
   1   9 -11   20.65    2.74
   1   8 -11  195.33    7.78
   1   8 -11  185.94    7.49
   1   7 -11    0.49    0.97
   1   7 -11    1.72    1.29
   1   6 -11    7.57    1.77
   1   6 -11    9.09    1.71
   1   5 -11   20.61    2.10
   1   5 -11   23.70    2.36
   1   4 -11  434.22   11.24
   1   4 -11  448.06   12.07
   1   3 -11   21.91    1.79
   1   3 -11   22.38    2.19
   1   2 -11   14.08    1.35
   1   2 -11   13.56    1.77
   1   1 -11   65.15    2.62
   1   1 -11   61.88    3.35
   1   0 -11 1633.26   35.47
   1  -1 -11   62.51    3.39
   1  -2 -11   13.13    1.86
   1  -3 -11   26.58    2.57
   1  -4 -11  487.84   13.70
   1  -5 -11   21.51    2.57
   1  -6 -11    7.30    1.92
   1  -7 -11    1.04    1.42
   1  -8 -11  213.70    8.98
   1  -9 -11   21.20    3.40
   1 -10 -11  153.72    8.30
   2  10 -11    2.01    1.48
   2   9 -11   36.08    3.53
   2   8 -11   16.03    2.39
   2   7 -11  106.32    5.20
   2   6 -11   81.40    4.30
   2   6 -11   76.46    4.18
   2   5 -11  176.18    6.45
   2   5 -11  179.03    6.38
   2   4 -11    0.72    0.93
   2   4 -11    0.82    0.85
   2   3 -11  298.60    8.80
   2   3 -11  286.87    8.09
   2   2 -11  266.71    8.05
   2   2 -11  259.25    7.16
   2   1 -11  532.03   12.06
   2   1 -11  524.17   13.47
   2   0 -11    1.31    0.57
   2   0 -11    0.94    0.87
   2  -1 -11  541.55   14.02
   2  -2 -11  265.48    8.53
   2  -3 -11  312.62    9.80
   2  -4 -11    0.79    1.10
   2  -5 -11  203.93    7.93
   2  -6 -11   85.94    5.05
   2  -7 -11  119.89    6.48
   2  -8 -11   20.61    3.25
   2  -9 -11   44.81    4.72
   2 -10 -11    3.79    2.40
   3  10 -11   32.97    3.66
   3   9 -11    1.01    1.40
   3   8 -11  115.53    5.82
   3   7 -11  756.78   19.10
   3   6 -11   23.33    2.48
   3   5 -11   79.86    4.09
   3   5 -11   74.24    3.83
   3   4 -11   61.69    3.48
   3   4 -11   67.72    3.59
   3   3 -11  880.71   19.70
   3   3 -11  883.13   20.65
   3   2 -11   35.46    2.25
   3   2 -11   35.38    2.55
   3   1 -11  199.22    5.90
   3   1 -11  202.27    6.66
   3   0 -11  226.08    7.31
   3   0 -11  232.88    6.27
   3  -1 -11  215.78    5.76
   3  -1 -11  201.95    7.08
   3  -2 -11   35.65    2.83
   3  -3 -11  890.51   21.75
   3  -4 -11   69.76    4.28
   3  -5 -11   91.61    5.08
   3  -6 -11   30.84    3.49
   3  -7 -11  880.41   23.66
   3  -8 -11  139.88    7.56
   3  -9 -11    2.97    2.04
   3 -10 -11   45.77    5.10
   4   9 -11   29.14    3.35
   4   8 -11  305.56   10.56
   4   7 -11    0.25    1.05
   4   6 -11  528.33   14.33
   4   5 -11   30.92    2.78
   4   4 -11   14.80    1.92
   4   4 -11   14.70    1.79
   4   3 -11    5.11    1.30
   4   3 -11    5.38    1.31
   4   2 -11  487.02   12.68
   4   2 -11  490.23   12.17
   4   1 -11   16.60    1.59
   4   1 -11   14.09    1.74
   4   0 -11    1.50    0.93
   4   0 -11    0.09    0.51
   4  -1 -11   16.84    1.53
   4  -1 -11   15.80    2.02
   4  -2 -11  459.67   13.13
   4  -2 -11  505.74   11.48
   4  -3 -11    4.16    1.55
   4  -4 -11   16.39    2.43
   4  -5 -11   32.99    3.41
   4  -6 -11  584.81   17.20
   4  -7 -11    1.55    1.69
   4  -8 -11  363.90   13.38
   4  -9 -11   38.28    4.61
   5   9 -11    3.50    1.81
   5   8 -11   82.44    5.15
   5   7 -11   63.07    4.24
   5   6 -11  112.50    5.56
   5   5 -11   24.13    2.56
   5   4 -11  267.44    8.63
   5   3 -11   75.13    3.89
   5   3 -11   76.86    3.78
   5   2 -11    7.37    1.47
   5   2 -11    4.56    1.21
   5   1 -11   23.17    2.17
   5   1 -11   26.82    2.05
   5   0 -11   90.14    4.26
   5   0 -11   93.68    3.84
   5  -1 -11   24.67    2.42
   5  -1 -11   24.11    1.94
   5  -2 -11    5.16    1.53
   5  -2 -11    7.79    1.33
   5  -3 -11   82.61    3.67
   5  -3 -11   81.83    4.55
   5  -4 -11  280.92    9.80
   5  -5 -11   34.75    3.54
   5  -6 -11  117.73    6.48
   5  -7 -11   74.78    5.45
   5  -8 -11   88.80    6.27
   5  -9 -11    7.30    2.84
   6   9 -11  115.00    6.51
   6   8 -11   54.00    4.40
   6   7 -11   10.00    2.24
   6   6 -11   14.00    2.36
   6   5 -11  232.06    8.33
   6   4 -11  157.56    6.37
   6   3 -11   57.07    3.54
   6   2 -11   24.98    2.34
   6   1 -11   48.74    3.02
   6   1 -11   41.89    2.81
   6   0 -11   -0.05    0.94
   6   0 -11    0.11    0.82
   6  -1 -11   39.84    2.69
   6  -1 -11   46.63    3.17
   6  -2 -11   24.41    2.59
   6  -2 -11   23.52    2.10
   6  -3 -11   58.64    3.93
   6  -3 -11   59.52    3.30
   6  -4 -11  186.11    7.75
   6  -5 -11  263.59    9.97
   6  -6 -11   13.19    2.73
   6  -7 -11   12.33    2.87
   6  -8 -11   61.32    5.39
   6  -9 -11  129.51    8.01
   7   8 -11   93.81    5.78
   7   7 -11    1.57    1.63
   7   6 -11   34.51    3.41
   7   5 -11   29.87    3.09
   7   4 -11  209.89    7.84
   7   3 -11   14.40    2.09
   7   2 -11    8.78    1.71
   7   1 -11  215.02    7.19
   7   0 -11  625.24   15.19
   7   0 -11  597.01   15.54
   7  -1 -11  229.52    7.85
   7  -1 -11  227.96    7.38
   7  -2 -11    8.38    1.84
   7  -2 -11   11.60    1.80
   7  -3 -11   17.30    2.49
   7  -3 -11   17.05    2.14
   7  -4 -11  226.50    8.87
   7  -4 -11  229.34    7.80
   7  -5 -11   33.14    3.58
   7  -6 -11   33.26    3.92
   7  -7 -11    1.06    1.90
   7  -8 -11  102.21    6.91
   8   8 -11   10.92    2.69
   8   7 -11   45.01    4.19
   8   6 -11   17.06    2.74
   8   5 -11  189.19    7.88
   8   4 -11    0.91    1.10
   8   3 -11   35.32    3.07
   8   2 -11  262.00    8.78
   8   1 -11  156.55    6.18
   8   0 -11    0.56    1.09
   8  -1 -11  175.79    6.72
   8  -1 -11  169.83    6.44
   8  -2 -11  265.40    8.54
   8  -2 -11  275.23    9.20
   8  -3 -11   33.16    2.93
   8  -3 -11   38.99    3.37
   8  -4 -11    3.61    1.66
   8  -4 -11    3.18    1.76
   8  -5 -11  247.20    9.80
   8  -6 -11   18.54    3.32
   8  -7 -11   60.65    5.24
   8  -8 -11   15.67    3.60
   9   7 -11   73.77    5.35
   9   6 -11    3.97    1.96
   9   5 -11   69.37    4.82
   9   4 -11   13.80    2.51
   9   3 -11  226.64    8.44
   9   2 -11    3.99    1.51
   9   1 -11   86.68    4.66
   9   0 -11  117.41    5.44
   9  -1 -11   95.09    4.87
   9  -2 -11    1.29    1.48
   9  -2 -11    2.09    1.43
   9  -3 -11  226.38    8.54
   9  -3 -11  213.69    7.86
   9  -4 -11   14.75    2.75
   9  -4 -11   16.10    2.60
   9  -5 -11   73.81    5.17
   9  -5 -11   71.32    4.67
   9  -6 -11    8.54    2.69
   9  -7 -11   88.58    6.24
  10   6 -11  144.87    7.60
  10   5 -11   49.20    4.30
  10   4 -11   10.71    2.45
  10   3 -11   14.11    2.46
  10   2 -11  179.81    7.43
  10   1 -11    1.58    1.34
  10   0 -11    0.27    1.19
  10  -1 -11    0.85    1.38
  10  -2 -11  179.13    7.23
  10  -3 -11   15.90    2.54
  10  -4 -11   11.48    2.60
  10  -4 -11   10.92    2.53
  10  -5 -11   59.62    4.59
  10  -5 -11   56.64    4.70
  10  -6 -11  158.96    8.19
  11   5 -11    0.70    1.67
  11   4 -11   80.19    5.35
  11   3 -11   37.21    3.70
  11   2 -11    1.33    1.51
  11   1 -11    5.31    1.84
  11   0 -11   56.52    4.15
  11  -1 -11    5.67    1.83
  11  -2 -11   -0.19    1.52
  11  -3 -11   41.01    3.75
  11  -4 -11   88.70    5.46
  11  -5 -11    1.59    2.29
  12   3 -11   13.48    2.72
  12   2 -11   48.28    4.16
  12   1 -11   81.41    5.20
  12   0 -11    1.17    1.60
  12  -1 -11   84.84    5.34
  12  -2 -11   61.56    4.57
  12  -3 -11   13.08    2.78
 -11  -1 -12   64.91    4.90
 -11  -2 -12   10.04    2.61
 -11  -3 -12   51.42    4.91
 -10   5 -12    0.00    1.87
 -10   4 -12  123.36    6.95
 -10   3 -12   94.23    6.05
 -10   2 -12    6.39    2.33
 -10  -1 -12   23.71    3.19
 -10  -2 -12    5.03    2.12
 -10  -3 -12   75.27    5.45
 -10  -4 -12  125.50    7.42
 -10  -5 -12    0.59    2.17
  -9   6 -12  161.38    8.41
  -9   5 -12    1.12    2.05
  -9   4 -12   44.75    4.33
  -9   3 -12    7.20    2.32
  -9   2 -12  116.97    6.10
  -9   1 -12   13.47    2.53
  -9  -1 -12   13.06    2.42
  -9  -2 -12  124.72    6.50
  -9  -3 -12    6.44    2.23
  -9  -4 -12   36.44    4.09
  -9  -5 -12    2.16    2.08
  -9  -6 -12  171.21    9.02
  -8   7 -12   11.55    2.95
  -8   6 -12   44.12    4.53
  -8   5 -12    3.15    2.06
  -8   4 -12  120.03    6.43
  -8   3 -12  186.61    7.88
  -8   2 -12   29.62    3.22
  -8   1 -12  354.49   11.31
  -8   0 -12   49.82    3.65
  -8   0 -12   43.97    3.46
  -8  -1 -12  372.21   11.30
  -8  -1 -12  370.00   11.85
  -8  -2 -12   29.18    3.31
  -8  -3 -12  184.83    8.18
  -8  -4 -12  126.85    6.98
  -8  -5 -12   -0.50    1.59
  -8  -6 -12   40.26    4.65
  -8  -7 -12    5.80    2.71
   7  -8  12    9.28    2.37
  -7   7 -12    5.63    2.46
  -7   6 -12   18.64    3.19
  -7   5 -12    9.61    2.48
  -7   4 -12   61.47    4.44
  -7   3 -12  127.32    6.24
  -7   2 -12   12.41    2.27
  -7   1 -12  391.31   11.77
  -7   0 -12    0.73    1.25
  -7   0 -12    1.21    1.27
  -7  -1 -12  433.81   12.35
  -7  -1 -12  424.71   12.83
  -7  -2 -12   11.09    2.21
  -7  -2 -12   10.20    1.96
  -7  -3 -12  132.97    6.61
  -7  -4 -12   68.91    4.94
  -7  -5 -12   10.69    2.63
  -7  -6 -12   21.53    3.54
  -7  -7 -12    2.69    2.18
  -6   8 -12   80.58    5.74
   6  -8  12   80.39    5.08
  -6   7 -12    0.54    1.68
   6  -7  12    3.26    1.72
   6  -6  12   18.21    2.45
  -6   6 -12   18.40    3.06
  -6   5 -12   35.60    3.61
  -6   4 -12  229.71    8.78
  -6   3 -12  109.76    5.55
  -6   2 -12   37.22    3.19
  -6   1 -12    3.77    1.51
  -6   0 -12  463.91   12.93
  -6   0 -12  456.11   12.84
  -6  -1 -12    3.25    1.43
  -6  -1 -12    3.88    1.45
  -6  -2 -12   40.01    3.06
  -6  -2 -12   42.76    3.47
  -6  -3 -12  117.71    6.03
  -6  -3 -12  116.93    5.22
  -6  -4 -12  240.30    9.48
  -6  -5 -12   32.11    3.60
  -6  -6 -12   26.52    3.55
  -6  -7 -12    1.77    1.77
  -6  -8 -12   71.58    5.63
   5  -9  12   76.76    4.37
  -5   9 -12   73.72    5.86
   5  -9  12   65.90    4.79
   5  -8  12    6.19    1.72
  -5   8 -12    3.19    2.12
   5  -8  12    2.75    1.88
   5  -7  12   12.27    1.95
  -5   7 -12    6.87    2.36
   5  -7  12   10.82    2.19
  -5   6 -12   36.62    3.75
   5  -6  12   38.00    3.21
   5  -6  12   37.58    2.69
  -5   5 -12   83.57    5.03
   5  -5  12   77.71    4.02
  -5   4 -12    1.35    1.27
  -5   3 -12   89.53    4.84
  -5   2 -12    2.45    1.28
  -5   1 -12  421.68   12.09
  -5   0 -12   -0.41    0.87
  -5   0 -12    1.08    1.12
  -5  -1 -12  405.56   11.95
  -5  -1 -12  420.25   11.73
  -5  -2 -12    5.10    1.58
  -5  -2 -12    2.40    1.31
  -5  -3 -12  111.28    4.97
  -5  -3 -12   99.65    5.36
  -5  -4 -12   -0.24    1.14
  -5  -4 -12    0.82    1.41
  -5  -5 -12   90.98    4.59
  -5  -5 -12   82.97    5.38
  -5  -6 -12   38.95    4.09
  -5  -7 -12    7.89    2.28
  -5  -8 -12    1.66    1.95
  -5  -9 -12   82.35    6.01
   4  -9  12    3.27    1.62
   4  -9  12    6.83    2.19
  -4   9 -12    4.61    2.08
   4  -8  12   42.09    3.69
   4  -8  12   48.07    3.29
  -4   8 -12   41.51    4.27
  -4   7 -12  297.13   11.06
   4  -7  12  297.97    8.42
   4  -7  12  301.03    9.79
   4  -6  12    8.42    1.56
   4  -6  12    5.86    1.65
  -4   6 -12    5.85    2.02
  -4   5 -12   -1.15    1.08
   4  -5  12   -0.40    0.82
   4  -5  12   -0.24    0.96
  -4   4 -12  111.07    5.51
  -4   3 -12  187.60    7.24
  -4   2 -12   13.82    2.08
  -4   1 -12   83.82    3.87
  -4   1 -12   74.20    4.10
  -4   0 -12  275.02    8.46
  -4   0 -12  263.72    8.51
  -4  -1 -12   83.42    4.22
  -4  -1 -12   78.67    4.23
  -4  -2 -12   16.05    2.03
  -4  -2 -12   14.19    2.20
  -4  -3 -12  182.73    7.36
  -4  -3 -12  178.49    6.58
  -4  -4 -12  115.70    5.11
  -4  -5 -12   -0.75    0.99
  -4  -6 -12    6.29    1.81
  -4  -6 -12    7.84    2.26
  -4  -7 -12  315.45   11.80
  -4  -8 -12   41.96    4.39
  -4  -9 -12    6.42    2.47
   3  -9  12    3.02    1.97
  -3   9 -12   10.61    2.69
   3  -9  12    6.09    1.92
  -3   8 -12   58.04    4.76
   3  -8  12   68.32    3.90
   3  -8  12   63.41    4.46
   3  -7  12   10.46    2.14
  -3   7 -12   10.46    2.46
   3  -7  12    6.56    1.59
   3  -6  12  669.19   16.80
  -3   6 -12  672.26   18.28
   3  -6  12  657.23   14.42
   3  -5  12   39.08    2.47
   3  -5  12   35.47    2.80
  -3   5 -12   36.74    3.32
  -3   4 -12   67.54    4.08
   3  -4  12   59.42    3.22
   3  -4  12   64.78    2.86
  -3   3 -12    1.41    1.17
  -3   2 -12  753.22   18.75
  -3   1 -12    6.23    1.49
  -3   1 -12    7.55    1.32
  -3   0 -12    0.87    0.85
  -3  -1 -12    3.93    1.29
  -3  -2 -12  747.65   18.33
  -3  -3 -12    2.59    1.20
  -3  -4 -12   69.99    3.91
  -3  -5 -12   38.76    3.04
  -3  -6 -12  710.09   18.36
  -3  -7 -12    6.52    1.98
  -3  -9 -12    6.35    2.19
  -2   9 -12    2.12    1.84
  -2   9 -12    3.60    1.69
  -2   8 -12  234.07    9.39
  -2   8 -12  221.47    8.36
  -2   7 -12  201.67    7.38
  -2   7 -12  194.33    8.24
  -2   6 -12   77.97    4.76
  -2   6 -12   85.42    4.22
  -2   5 -12   -0.16    1.00
  -2   5 -12    0.25    0.90
  -2   4 -12  501.68   13.90
  -2   4 -12  494.45   12.16
  -2   3 -12  298.35    9.43
  -2   2 -12   99.50    4.71
  -2   1 -12  186.70    6.65
  -2  -1 -12  207.27    7.13
  -2  -2 -12  107.09    4.75
  -2  -3 -12  299.90    9.23
  -2  -4 -12  507.21   13.78
  -2  -5 -12    1.00    1.21
  -2  -6 -12   85.34    4.75
  -2  -7 -12  189.64    7.76
  -2  -8 -12  230.79    8.95
  -1   9 -12   68.55    4.55
  -1   9 -12   80.37    5.51
  -1   8 -12  163.22    6.88
  -1   8 -12  173.18    7.76
  -1   7 -12   26.32    2.67
  -1   7 -12   20.93    2.83
  -1   6 -12   84.84    4.31
  -1   6 -12   92.13    5.04
  -1   5 -12    8.37    1.53
  -1   4 -12    2.08    1.20
  -1   4 -12    5.38    1.18
  -1   3 -12    6.39    1.11
  -1   3 -12   11.40    1.88
  -1   2 -12   38.70    2.84
  -1   1 -12  308.36    9.31
  -1   0 -12    0.34    0.88
  -1  -1 -12  304.68    9.18
  -1  -2 -12   32.73    2.63
  -1  -3 -12    9.36    1.77
  -1  -4 -12    1.72    1.26
  -1  -5 -12    9.64    2.06
  -1  -6 -12   98.27    5.28
  -1  -7 -12   30.10    3.29
  -1  -8 -12  188.71    8.16
  -1  -9 -12   87.82    5.76
   0  10 -12  108.71    6.03
   0   9 -12   -0.75    1.17
   0   8 -12  332.22   11.36
   0   8 -12  315.27   10.53
   0   7 -12    7.97    2.03
   0   7 -12    8.94    1.82
   0   6 -12   32.38    2.73
   0   6 -12   37.97    3.24
   0   5 -12    2.79    1.15
   0   5 -12    2.21    1.20
   0   4 -12  243.15    7.26
   0   4 -12  242.36    8.20
   0   3 -12   11.78    1.82
   0   3 -12   11.30    1.35
   0   2 -12   40.02    2.84
   0   2 -12   44.75    2.24
   0   1 -12   29.29    2.38
   0   0 -12  381.04   10.76
   0  -1 -12   31.72    2.48
   0  -2 -12   42.88    2.92
   0  -3 -12   14.72    2.12
   0  -4 -12  257.94    8.88
   0  -5 -12    2.91    1.38
   0  -6 -12   42.67    3.66
   0  -7 -12    8.42    2.18
   0  -8 -12  361.83   12.44
   0  -9 -12    0.43    1.70
   0 -10 -12  124.85    7.31
   1  10 -12   26.93    3.33
   1   9 -12    6.71    1.96
   1   8 -12    9.54    2.06
   1   7 -12   53.37    3.87
   1   7 -12   51.02    3.62
   1   6 -12    2.06    1.30
   1   6 -12    1.05    1.03
   1   5 -12   16.95    2.21
   1   5 -12   17.77    2.01
   1   4 -12    0.94    1.02
   1   4 -12    0.18    0.84
   1   3 -12  327.43    9.69
   1   3 -12  303.58    8.42
   1   2 -12  175.86    6.36
   1   2 -12  169.99    5.28
   1   0 -12   -0.01    0.71
   1  -1 -12  466.31   12.60
   1  -2 -12  174.94    6.55
   1  -3 -12  340.55   10.49
   1  -4 -12   -0.11    1.07
   1  -5 -12   22.21    2.78
   1  -6 -12    3.54    1.71
   1  -7 -12   58.19    4.37
   1  -8 -12    8.93    2.50
   1  -9 -12    9.82    2.78
   1 -10 -12   30.82    4.12
   2   9 -12    4.89    1.86
   2   8 -12  141.23    6.52
   2   7 -12  133.93    5.98
   2   6 -12   -0.19    0.97
   2   6 -12    0.25    1.19
   2   5 -12   75.57    4.14
   2   5 -12   73.51    3.93
   2   4 -12  160.80    5.84
   2   4 -12  159.78    6.19
   2   3 -12  337.52    9.74
   2   3 -12  306.29    8.67
   2   2 -12   54.80    2.76
   2   2 -12   53.92    3.31
   2   1 -12  556.29   14.75
   2   1 -12  599.93   13.19
   2   0 -12  381.97   10.79
   2  -1 -12  570.67   14.78
   2  -2 -12   47.35    3.32
   2  -3 -12  322.70   10.23
   2  -4 -12  165.88    6.94
   2  -5 -12   82.93    4.95
   2  -6 -12    0.44    1.35
   2  -7 -12  165.66    7.80
   2  -8 -12  157.36    7.95
   2  -9 -12    6.94    2.50
   3   9 -12   12.15    2.46
   3   8 -12   42.76    3.58
   3   7 -12    2.05    1.38
   3   6 -12  610.70   15.88
   3   5 -12    9.45    1.75
   3   5 -12    8.44    1.68
   3   4 -12  124.54    5.22
   3   4 -12  116.73    4.96
   3   3 -12   89.70    4.30
   3   3 -12   82.90    3.87
   3   2 -12  488.53   11.53
   3   2 -12  427.16   12.16
   3   1 -12    2.96    1.15
   3   1 -12    3.00    0.87
   3   0 -12   -0.58    0.43
   3   0 -12    1.32    0.92
   3  -1 -12    3.20    1.27
   3  -2 -12  513.01   14.08
   3  -3 -12   88.05    4.77
   3  -4 -12  128.65    6.02
   3  -5 -12    9.64    2.25
   3  -6 -12  705.49   19.64
   3  -7 -12    1.71    1.78
   3  -8 -12   52.45    4.82
   3  -9 -12    8.67    2.92
   4   9 -12    4.45    1.93
   4   8 -12   96.58    5.56
   4   7 -12  193.54    7.74
   4   6 -12   31.31    3.00
   4   5 -12    2.79    1.35
   4   4 -12  196.17    6.98
   4   4 -12  209.69    7.19
   4   3 -12  206.13    7.06
   4   3 -12  202.13    6.77
   4   2 -12    9.65    1.46
   4   2 -12    8.36    1.62
   4   1 -12   10.01    1.38
   4   1 -12   12.56    1.75
   4   0 -12  159.72    6.04
   4   0 -12  165.77    5.29
   4  -1 -12   10.24    1.83
   4  -2 -12   10.17    1.92
   4  -3 -12  205.52    7.79
   4  -4 -12  219.03    8.44
   4  -5 -12    1.99    1.55
   4  -6 -12   31.53    3.60
   4  -7 -12  227.74    9.83
   4  -8 -12  119.89    7.33
   4  -9 -12    8.03    2.85
   5   9 -12  193.40    8.61
   5   8 -12   61.44    4.56
   5   7 -12    1.58    1.37
   5   6 -12    4.28    1.63
   5   5 -12  387.17   11.57
   5   4 -12   51.92    3.45
   5   3 -12   83.62    4.18
   5   3 -12   77.51    4.01
   5   2 -12  251.00    7.93
   5   2 -12  267.62    8.25
   5   1 -12   44.30    2.75
   5   1 -12   46.40    3.03
   5   0 -12    0.11    0.87
   5   0 -12    0.30    0.66
   5  -1 -12   60.57    3.68
   5  -1 -12   60.61    3.10
   5  -2 -12  275.51    9.20
   5  -3 -12   79.25    4.62
   5  -4 -12   55.66    4.13
   5  -5 -12  430.21   13.69
   5  -6 -12    8.03    2.30
   5  -7 -12    1.43    1.97
   5  -8 -12   70.07    5.75
   5  -9 -12  250.61   11.47
   6   8 -12   37.77    3.95
   6   7 -12   16.16    2.66
   6   6 -12   71.29    4.61
   6   5 -12   21.72    2.69
   6   4 -12  402.34   11.85
   6   3 -12    5.06    1.49
   6   2 -12   61.41    3.56
   6   1 -12   24.63    2.35
   6   1 -12   24.21    2.28
   6   0 -12   34.04    2.52
   6   0 -12   31.71    2.70
   6  -1 -12   33.70    2.54
   6  -1 -12   27.22    2.69
   6  -2 -12   68.98    3.53
   6  -2 -12   66.42    4.10
   6  -3 -12    8.11    2.00
   6  -4 -12  456.23   13.97
   6  -5 -12   27.00    3.43
   6  -6 -12   79.06    5.57
   6  -7 -12   19.49    3.42
   6  -8 -12   46.15    4.98
   7   8 -12    4.20    2.03
   7   7 -12    6.56    2.23
   7   6 -12   49.42    4.02
   7   5 -12  399.60   12.35
   7   4 -12   18.14    2.49
   7   3 -12  264.23    8.88
   7   2 -12  329.70    9.96
   7   1 -12  253.86    8.20
   7   0 -12   -0.63    0.96
   7   0 -12    1.32    1.11
   7  -1 -12  249.17    7.91
   7  -1 -12  247.46    8.52
   7  -2 -12  340.06   10.88
   7  -2 -12  350.97    9.90
   7  -3 -12  290.35   10.06
   7  -4 -12   17.77    2.80
   7  -5 -12  465.64   14.86
   7  -6 -12   45.52    4.49
   7  -7 -12    3.13    2.10
   7  -8 -12    6.83    2.70
   8   7 -12  162.04    7.95
   8   6 -12   51.94    4.22
   8   5 -12  112.98    6.05
   8   4 -12   49.28    3.80
   8   3 -12  167.35    6.85
   8   2 -12    0.52    1.08
   8   1 -12  293.70    9.26
   8   0 -12    3.06    1.38
   8  -1 -12  319.57   10.11
   8  -1 -12  312.00    9.55
   8  -2 -12   -0.51    1.02
   8  -2 -12   -0.07    1.12
   8  -3 -12  178.26    6.73
   8  -3 -12  174.08    7.42
   8  -4 -12   60.08    4.47
   8  -5 -12  130.55    7.00
   8  -6 -12   58.68    4.86
   8  -7 -12  191.32    9.35
   9   7 -12   18.78    3.26
   9   6 -12  221.32    9.30
   9   5 -12    4.36    1.93
   9   4 -12   31.12    3.32
   9   3 -12   25.88    2.97
   9   2 -12  169.19    7.00
   9   1 -12    5.08    1.68
   9   0 -12    0.47    1.18
   9  -1 -12    5.76    1.78
   9  -2 -12  170.22    6.78
   9  -3 -12   22.34    2.70
   9  -3 -12   24.46    3.04
   9  -4 -12   30.78    3.13
   9  -4 -12   32.98    3.57
   9  -5 -12    2.24    1.94
   9  -6 -12  243.15   10.40
   9  -7 -12   18.11    3.64
  10   6 -12    1.36    1.56
  10   5 -12    5.51    2.10
  10   4 -12   87.57    5.49
  10   3 -12   46.58    3.92
  10   2 -12    0.13    1.30
  10   1 -12   20.09    2.64
  10   0 -12   57.99    4.06
  10  -1 -12   21.20    2.68
  10  -2 -12    0.91    1.35
  10  -3 -12   50.20    3.92
  10  -4 -12   87.54    5.56
  10  -4 -12   81.60    5.00
  10  -5 -12    7.01    2.40
  10  -6 -12    0.02    1.89
  11   4 -12    4.87    1.98
  11   3 -12    7.99    2.29
  11   2 -12   38.98    3.78
  11   1 -12  183.84    7.69
  11   0 -12   -0.49    1.31
  11  -1 -12  194.44    7.91
  11  -2 -12   47.49    3.96
  11  -3 -12    6.93    2.21
  11  -4 -12    2.74    2.10
  12   2 -12    2.92    1.81
  12   1 -12    2.28    1.72
  12   0 -12   96.01    5.74
  12  -1 -12   -0.01    1.55
  12  -2 -12    0.82    1.87
 -11  -2 -13    2.50    2.11
 -10   4 -13   23.21    3.68
 -10   3 -13   30.39    3.86
 -10   2 -13   96.54    5.92
 -10  -1 -13    0.12    1.58
 -10  -2 -13  102.18    6.17
 -10  -3 -13   31.18    3.97
 -10  -4 -13   30.69    4.18
  -9   5 -13   43.34    4.53
  -9   4 -13   81.61    5.69
  -9   3 -13  121.90    6.65
  -9   2 -13    5.95    2.18
  -9   1 -13   93.45    5.45
  -9  -1 -13   88.93    5.32
  -9  -2 -13    3.63    1.92
  -9  -3 -13  121.31    6.84
  -9  -4 -13   88.58    6.10
  -9  -5 -13   58.46    5.20
  -8   6 -13   51.89    4.74
  -8   5 -13  134.34    7.32
  -8   4 -13   38.37    3.99
  -8   3 -13    0.41    1.54
  -8   2 -13   56.50    4.27
  -8   1 -13  265.18    9.52
  -8   0 -13   -0.25    1.54
  -8  -1 -13  275.41   10.00
  -8  -1 -13  288.82    9.68
  -8  -2 -13   44.07    3.92
  -8  -3 -13    0.40    1.52
  -8  -4 -13   44.14    4.49
  -8  -5 -13  143.36    7.83
  -8  -6 -13   62.65    5.44
  -7   7 -13   16.73    3.25
  -7   6 -13   47.38    4.57
  -7   5 -13    4.20    2.14
  -7   4 -13  279.96   10.37
  -7   3 -13   11.05    2.39
  -7   2 -13    5.19    1.88
  -7   1 -13    5.69    1.92
  -7   0 -13  759.77   19.54
  -7  -1 -13    2.95    1.58
  -7  -1 -13    5.24    1.71
  -7  -2 -13    6.94    1.87
  -7  -2 -13    3.46    1.68
  -7  -3 -13   13.43    2.60
  -7  -4 -13  283.52   10.90
  -7  -5 -13   12.05    2.83
  -7  -6 -13   48.95    4.90
  -7  -7 -13   22.03    3.98
  -6   7 -13    1.40    1.83
  -6   6 -13    3.19    2.02
  -6   5 -13    2.93    1.80
  -6   4 -13   46.51    3.96
  -6   3 -13   33.50    3.34
  -6   2 -13   24.33    2.76
  -6   1 -13  396.85   12.00
  -6   0 -13    0.17    1.13
  -6   0 -13    1.32    1.34
  -6  -1 -13  379.74   11.50
  -6  -1 -13  386.74   11.83
  -6  -2 -13   36.75    3.02
  -6  -2 -13   32.15    3.31
  -6  -3 -13   38.45    3.12
  -6  -3 -13   34.67    3.51
  -6  -4 -13   50.99    4.23
  -6  -5 -13    2.02    1.61
  -6  -6 -13    2.12    1.70
  -6  -7 -13    1.72    1.95
  -5   8 -13   40.62    4.41
   5  -8  13   41.11    3.28
   5  -8  13   38.98    3.77
   5  -7  13  140.29    5.40
  -5   7 -13  126.90    7.14
   5  -7  13  147.61    6.44
  -5   6 -13   16.82    2.94
  -5   5 -13   12.32    2.48
  -5   4 -13   59.47    4.26
  -5   3 -13  110.99    5.62
  -5   2 -13   46.64    3.58
  -5   1 -13   89.97    4.72
  -5   0 -13  480.44   13.02
  -5   0 -13  442.65   12.98
  -5  -1 -13   93.42    4.73
  -5  -1 -13   96.75    4.95
  -5  -2 -13   47.53    3.35
  -5  -2 -13   43.55    3.49
  -5  -3 -13  123.41    5.41
  -5  -3 -13  111.45    5.84
  -5  -4 -13   63.94    3.91
  -5  -4 -13   57.90    4.44
  -5  -5 -13   13.74    2.20
  -5  -5 -13    9.29    2.45
  -5  -6 -13   15.83    2.98
  -5  -7 -13  145.54    7.86
  -5  -8 -13   39.14    4.46
   4  -8  13   34.08    3.03
   4  -8  13   35.35    3.60
  -4   8 -13   34.45    4.04
   4  -7  13   37.44    2.74
  -4   7 -13   22.16    3.37
   4  -7  13   35.48    3.27
  -4   6 -13  263.52    9.96
   4  -6  13  266.26    8.69
   4  -6  13  251.04    7.35
  -4   5 -13    1.85    1.52
  -4   4 -13  118.14    5.86
  -4   3 -13   72.59    4.42
  -4   2 -13  323.95   10.29
  -4   1 -13   25.07    2.55
  -4   0 -13   -0.07    0.92
  -4   0 -13    0.47    0.90
  -4  -1 -13   25.12    2.60
  -4  -1 -13   29.08    2.67
  -4  -2 -13  327.73   10.02
  -4  -2 -13  329.43   10.63
  -4  -3 -13   73.09    4.15
  -4  -3 -13   75.71    4.65
  -4  -4 -13  143.66    6.02
  -4  -5 -13    3.71    1.56
  -4  -6 -13  261.29   10.47
  -4  -6 -13  276.55    9.24
  -4  -7 -13   27.52    3.68
  -4  -8 -13   39.49    4.47
   3  -9  13    0.50    1.59
   3  -9  13    3.10    1.64
  -3   9 -13    4.73    2.15
   3  -8  13   58.77    4.36
  -3   8 -13   59.53    4.88
   3  -8  13   61.82    3.76
   3  -7  13  230.40    8.47
  -3   7 -13  228.15    9.42
   3  -7  13  230.63    7.26
   3  -6  13  169.73    6.63
  -3   6 -13  157.67    7.28
   3  -6  13  161.05    5.59
  -3   5 -13    3.83    1.69
  -3   4 -13  360.95   11.43
  -3   3 -13  455.51   13.18
  -3   2 -13    5.95    1.64
  -3   1 -13  136.40    5.81
  -3   0 -13    1.53    1.19
  -3  -1 -13  135.03    5.65
  -3  -2 -13    6.56    1.66
  -3  -3 -13  467.19   12.96
  -3  -4 -13  367.50   11.09
  -3  -5 -13    5.28    1.67
  -3  -6 -13  181.95    7.28
  -3  -7 -13  254.62    9.23
  -3  -9 -13    3.51    1.94
  -2   9 -13   19.30    3.39
  -2   8 -13   88.98    5.80
  -2   8 -13   81.31    4.79
  -2   7 -13    0.99    1.45
  -2   7 -13    2.84    1.32
  -2   6 -13   15.03    2.08
  -2   6 -13   12.81    2.45
  -2   5 -13  319.26    9.15
  -2   5 -13  312.71   10.54
  -2   4 -13   99.98    5.17
  -2   3 -13   87.13    4.65
  -2   2 -13  324.71   10.15
  -2   1 -13  292.07    9.26
  -2   0 -13    0.79    0.97
  -2  -1 -13  285.56    9.06
  -2  -2 -13  326.71    9.98
  -2  -3 -13   86.40    4.45
  -2  -4 -13   86.26    4.57
  -2  -5 -13  339.83   10.84
  -2  -6 -13   14.80    2.48
  -2  -7 -13    2.29    1.61
  -2  -8 -13   93.18    5.69
  -1   9 -13   11.52    2.84
  -1   9 -13    9.26    2.19
  -1   8 -13   90.50    5.74
  -1   8 -13   90.21    4.96
  -1   7 -13   -0.16    1.25
  -1   7 -13    1.15    1.08
  -1   6 -13  223.51    8.77
  -1   6 -13  241.09    7.89
  -1   5 -13    6.41    1.46
  -1   5 -13    3.00    1.41
  -1   4 -13  517.08   14.26
  -1   4 -13  487.51   12.39
  -1   3 -13   15.60    2.20
  -1   2 -13    7.98    1.72
  -1   1 -13    2.33    1.19
  -1   0 -13  193.04    6.95
  -1  -1 -13    2.42    1.28
  -1  -2 -13    5.53    1.44
  -1  -3 -13   14.69    2.12
  -1  -4 -13  550.35   15.18
  -1  -5 -13    5.65    1.79
  -1  -6 -13  286.61   10.15
  -1  -7 -13    3.00    1.82
  -1  -8 -13  105.02    6.07
  -1  -9 -13    8.84    2.64
   0   9 -13   10.89    2.36
   0   8 -13    0.91    1.64
   0   8 -13    0.73    1.27
   0   7 -13   11.54    2.35
   0   7 -13    8.19    1.76
   0   6 -13   16.04    2.47
   0   6 -13   13.18    1.93
   0   5 -13   87.84    4.20
   0   5 -13   86.19    4.79
   0   4 -13   -0.53    0.84
   0   4 -13   -0.69    0.73
   0   3 -13  126.29    5.56
   0   2 -13  370.68   10.96
   0   1 -13  407.73   11.61
   0   0 -13    1.28    1.03
   0  -1 -13  364.40   10.71
   0  -2 -13  359.04   10.76
   0  -3 -13  135.26    5.89
   0  -4 -13   -0.35    1.10
   0  -5 -13   97.03    5.32
   0  -6 -13   16.97    2.71
   0  -7 -13    7.23    2.04
   0  -8 -13    1.53    1.88
   0  -9 -13   16.46    3.33
   1   9 -13    5.00    1.87
   1   8 -13   33.03    3.23
   1   7 -13  124.44    6.06
   1   7 -13  113.47    5.54
   1   6 -13    0.15    0.89
   1   6 -13    0.85    1.24
   1   5 -13    4.63    1.53
   1   5 -13    2.82    1.16
   1   4 -13  147.80    6.10
   1   4 -13  130.28    5.14
   1   3 -13  587.60   14.11
   1   3 -13  615.26   15.94
   1   2 -13   15.83    2.09
   1   1 -13  534.98   14.22
   1   0 -13  184.06    6.78
   1  -1 -13  534.20   14.29
   1  -2 -13   12.29    2.02
   1  -3 -13  603.69   16.28
   1  -4 -13  166.86    7.08
   1  -5 -13    0.89    1.37
   1  -6 -13   -1.02    1.23
   1  -7 -13  140.87    7.17
   1  -8 -13   31.87    3.89
   1  -9 -13    8.03    2.72
   2   9 -13   52.27    4.22
   2   8 -13   14.23    2.43
   2   7 -13   12.19    2.12
   2   6 -13  223.20    7.86
   2   6 -13  223.59    8.23
   2   5 -13    4.72    1.50
   2   5 -13    6.36    1.57
   2   4 -13  224.52    7.89
   2   4 -13  220.37    7.21
   2   3 -13    2.36    1.17
   2   3 -13    3.92    1.10
   2   2 -13 1348.70   30.37
   2   2 -13 1315.04   27.79
   2   1 -13   61.76    3.70
   2   0 -13    0.11    0.95
   2  -1 -13   58.13    3.61
   2  -2 -13 1337.87   30.80
   2  -3 -13    1.97    1.36
   2  -4 -13  229.78    8.63
   2  -5 -13    5.74    1.90
   2  -6 -13  243.72    9.63
   2  -7 -13   12.96    2.87
   2  -8 -13   21.37    3.48
   2  -9 -13   53.15    5.15
   3   9 -13   28.47    3.41
   3   8 -13   48.10    3.88
   3   7 -13   57.80    4.03
   3   6 -13   18.34    2.39
   3   5 -13    0.36    1.04
   3   5 -13   -0.44    1.02
   3   4 -13   95.32    4.72
   3   4 -13   79.83    4.12
   3   3 -13  306.03    8.87
   3   3 -13  301.21    9.51
   3   2 -13   23.04    2.39
   3   2 -13   22.95    1.95
   3   1 -13   41.14    3.01
   3   0 -13   75.93    4.10
   3  -1 -13   43.01    3.14
   3  -2 -13   23.94    2.65
   3  -3 -13  295.38    9.98
   3  -4 -13   91.96    5.18
   3  -5 -13   -0.38    1.43
   3  -6 -13   21.50    3.14
   3  -7 -13   80.35    5.63
   3  -8 -13   67.07    5.50
   3  -9 -13   34.42    4.50
   4   9 -13   90.38    5.68
   4   8 -13    0.90    1.40
   4   7 -13    4.33    1.67
   4   6 -13    1.19    1.23
   4   5 -13  110.90    5.27
   4   4 -13    7.61    1.68
   4   4 -13    5.11    1.47
   4   3 -13   64.53    3.60
   4   3 -13   61.19    3.74
   4   2 -13   94.80    4.57
   4   2 -13   90.12    4.14
   4   1 -13  668.31   15.45
   4   1 -13  649.31   16.74
   4   0 -13    3.86    1.39
   4  -1 -13  673.02   17.40
   4  -2 -13   95.86    5.00
   4  -3 -13   67.37    4.29
   4  -4 -13    3.78    1.77
   4  -5 -13  123.93    6.52
   4  -6 -13    0.41    1.57
   4  -7 -13    6.63    2.45
   4  -8 -13    0.44    1.98
   4  -9 -13  123.45    7.80
   5   8 -13  115.81    6.38
   5   7 -13    8.53    2.20
   5   6 -13   59.21    4.11
   5   5 -13    1.10    1.28
   5   4 -13   61.35    3.86
   5   3 -13   41.13    3.07
   5   3 -13   35.62    2.85
   5   2 -13   21.86    2.32
   5   2 -13   24.37    2.36
   5   1 -13   74.69    4.03
   5   1 -13   80.56    3.82
   5   0 -13   15.77    2.11
   5   0 -13   19.16    1.86
   5  -1 -13   80.81    4.43
   5  -2 -13   24.07    2.75
   5  -3 -13   49.09    3.81
   5  -4 -13   62.85    4.42
   5  -5 -13    0.13    1.49
   5  -6 -13   67.21    5.12
   5  -7 -13    7.66    2.58
   5  -8 -13  131.85    7.79
   6   8 -13    7.97    2.26
   6   7 -13    1.79    1.54
   6   6 -13   96.71    5.50
   6   5 -13  296.25   10.00
   6   4 -13   55.99    3.83
   6   3 -13   64.70    3.95
   6   2 -13   46.25    3.16
   6   1 -13  345.43   10.38
   6   1 -13  351.46    9.97
   6   0 -13   -1.23    0.93
   6   0 -13    0.38    0.86
   6  -1 -13  376.22   11.44
   6  -2 -13   58.88    4.02
   6  -3 -13   65.55    4.48
   6  -4 -13   68.23    4.75
   6  -5 -13  335.70   11.98
   6  -6 -13   98.39    6.22
   6  -7 -13    1.06    1.87
   6  -8 -13    8.48    2.92
   7   7 -13   91.21    5.76
   7   6 -13   21.85    3.05
   7   5 -13   75.89    4.78
   7   4 -13   55.35    3.95
   7   3 -13  207.38    7.79
   7   2 -13   25.97    2.64
   7   1 -13  439.73   12.14
   7   0 -13   40.67    3.08
   7   0 -13   36.26    2.85
   7  -1 -13  462.48   12.39
   7  -1 -13  467.18   13.30
   7  -2 -13   35.80    3.29
   7  -3 -13  222.00    8.69
   7  -4 -13   49.47    4.17
   7  -5 -13   86.39    5.60
   7  -6 -13   20.91    3.46
   7  -7 -13  114.52    7.20
   8   7 -13    1.36    1.65
   8   6 -13  167.64    7.87
   8   5 -13   10.22    2.33
   8   4 -13    0.82    1.30
   8   3 -13   19.97    2.65
   8   2 -13  515.86   14.24
   8   1 -13    7.26    1.76
   8   0 -13   -0.25    0.98
   8  -1 -13    9.67    2.02
   8  -1 -13    6.84    1.76
   8  -2 -13  518.34   15.10
   8  -2 -13  542.82   14.07
   8  -3 -13   27.09    3.20
   8  -4 -13   -0.04    1.49
   8  -5 -13   11.63    2.85
   8  -6 -13  183.84    8.93
   8  -7 -13   -1.07    2.06
   9   6 -13    1.46    1.63
   9   5 -13   44.22    4.17
   9   4 -13  128.14    6.54
   9   3 -13   70.66    4.59
   9   2 -13    2.99    1.62
   9   1 -13   16.44    2.39
   9   0 -13  230.20    8.22
   9  -1 -13   20.74    2.56
   9  -2 -13    9.36    2.07
   9  -3 -13   67.76    4.68
   9  -4 -13  134.68    6.94
   9  -5 -13   53.33    4.73
   9  -6 -13    1.73    1.90
  10   5 -13   78.25    5.43
  10   4 -13    8.86    2.44
  10   3 -13   10.97    2.43
  10   2 -13    2.89    1.69
  10   1 -13  271.98    9.55
  10   0 -13   -0.48    1.25
  10  -1 -13  309.22   10.29
  10  -2 -13    3.95    1.85
  10  -4 -13    6.21    2.30
  10  -5 -13   78.14    5.69
  11   3 -13    0.20    1.48
  11   2 -13   12.02    2.61
  11   1 -13   13.57    2.53
  11   0 -13   55.43    4.24
  11  -1 -13   13.27    2.55
  11  -2 -13   16.06    2.73
  11  -3 -13   -1.79    1.45
  12   0 -13   -0.14    1.58
 -10   3 -14    9.90    2.86
 -10   2 -14   -0.36    2.09
 -10  -2 -14    1.94    1.86
 -10  -3 -14    8.09    2.58
  -9   4 -14    3.87    2.44
  -9   3 -14    0.45    1.91
  -9   2 -14   67.49    5.00
  -9   1 -14   46.70    4.18
  -9  -2 -14   67.50    5.10
  -9  -3 -14   -1.85    1.63
  -9  -4 -14    0.73    2.02
  -8   5 -14   29.07    3.83
  -8   4 -14  448.44   14.62
  -8   3 -14  114.30    6.43
  -8   2 -14    3.48    1.91
  -8   1 -14   -0.43    1.48
  -8   0 -14  493.54   14.59
  -8  -1 -14    1.67    1.56
  -8  -1 -14    0.73    1.40
  -8  -2 -14    1.89    1.73
  -8  -3 -14  122.73    6.81
  -8  -4 -14  510.21   16.59
  -8  -5 -14   39.20    4.48
  -7   6 -14    4.97    2.36
  -7   5 -14   52.00    4.48
  -7   4 -14   46.19    4.21
  -7   3 -14   76.48    5.06
  -7   2 -14  109.85    5.88
  -7   1 -14   51.97    4.02
  -7   0 -14    0.47    1.35
  -7  -1 -14   46.73    3.82
  -7  -1 -14   55.69    4.01
  -7  -2 -14  127.69    6.05
  -7  -2 -14  125.14    6.43
  -7  -3 -14   75.89    5.20
  -7  -4 -14   45.49    4.42
  -7  -5 -14   49.29    4.86
  -7  -6 -14    4.47    2.20
  -6   7 -14   99.78    6.56
  -6   6 -14   -0.05    1.71
  -6   5 -14    1.72    1.64
  -6   4 -14  183.60    8.13
  -6   3 -14  169.38    7.47
  -6   2 -14    6.92    2.01
  -6   1 -14   68.44    4.42
  -6   0 -14   39.04    3.42
  -6  -1 -14   67.11    4.30
  -6  -1 -14   63.57    4.17
  -6  -2 -14    7.91    1.89
  -6  -2 -14    9.58    2.29
  -6  -3 -14  175.16    7.97
  -6  -3 -14  183.91    7.23
  -6  -4 -14  186.35    8.44
  -6  -5 -14    6.87    2.41
  -6  -6 -14   -0.60    1.63
  -6  -7 -14   94.06    6.47
  -5   7 -14   10.87    2.86
  -5   6 -14  161.85    7.82
  -5   5 -14   63.53    4.75
  -5   4 -14   51.85    4.03
  -5   3 -14   43.59    3.72
  -5   2 -14  149.25    6.69
  -5   1 -14    6.70    1.86
  -5   0 -14    0.86    1.32
  -5  -1 -14    6.11    1.70
  -5  -1 -14    2.91    1.50
  -5  -2 -14  142.23    6.19
  -5  -2 -14  151.23    6.74
  -5  -3 -14   47.97    3.53
  -5  -3 -14   49.20    3.98
  -5  -4 -14   54.05    3.77
  -5  -4 -14   57.52    4.51
  -5  -5 -14   63.90    4.15
  -5  -5 -14   59.89    4.83
  -5  -6 -14  195.78    9.14
  -5  -7 -14   14.85    3.20
  -4   8 -14   14.01    3.08
  -4   7 -14  106.00    6.43
  -4   6 -14   71.58    5.06
  -4   5 -14  148.44    7.14
  -4   4 -14   44.56    3.72
  -4   3 -14   43.28    3.50
  -4   2 -14    0.39    1.13
  -4   1 -14  238.12    8.49
  -4   0 -14   88.47    4.49
  -4   0 -14   76.41    4.42
  -4  -1 -14  254.10    8.73
  -4  -1 -14  239.52    8.48
  -4  -2 -14   -0.01    1.17
  -4  -2 -14    0.27    1.16
  -4  -3 -14   50.61    3.95
  -4  -3 -14   50.14    3.58
  -4  -4 -14   50.68    3.66
  -4  -5 -14  168.70    6.92
  -4  -6 -14   85.80    4.91
  -4  -6 -14   83.44    5.72
  -4  -7 -14  114.87    6.87
  -4  -8 -14   14.09    3.07
   3  -8  14    1.98    1.87
   3  -8  14    4.01    1.62
  -3   8 -14    0.22    1.78
   3  -7  14   16.07    2.17
  -3   7 -14   19.96    3.20
  -3   6 -14   59.24    4.52
  -3   5 -14  210.59    8.53
  -3   4 -14  127.09    6.10
  -3   3 -14  382.14   11.91
  -3   2 -14   45.32    3.40
  -3   1 -14  295.59    9.72
  -3   0 -14   -0.18    1.01
  -3  -1 -14  290.23    9.41
  -3  -2 -14   41.61    3.24
  -3  -3 -14  397.42   11.88
  -3  -4 -14  140.83    6.17
  -3  -5 -14  228.71    8.37
  -3  -6 -14   58.05    4.12
  -3  -7 -14   16.26    2.64
  -2   8 -14  180.75    8.57
  -2   8 -14  170.30    7.17
  -2   7 -14    0.29    1.08
  -2   7 -14    0.39    1.58
  -2   6 -14   70.28    4.84
  -2   5 -14   13.11    2.45
  -2   4 -14  216.78    8.27
  -2   3 -14   34.70    3.15
  -2   2 -14    1.52    1.22
  -2   1 -14    6.73    1.75
  -2   0 -14   36.21    2.94
  -2  -1 -14    7.79    1.77
  -2  -2 -14    0.53    1.08
  -2  -3 -14   33.58    3.02
  -2  -4 -14  227.32    8.26
  -2  -5 -14    7.93    2.03
  -2  -6 -14   72.22    4.68
  -2  -7 -14    1.96    1.80
  -2  -8 -14  192.81    8.42
  -1   9 -14  151.69    7.98
  -1   9 -14  156.33    7.14
  -1   8 -14    5.55    1.68
  -1   8 -14    5.27    2.23
  -1   7 -14    0.88    1.57
  -1   7 -14    1.11    1.16
  -1   6 -14  102.86    4.94
  -1   6 -14  121.64    6.21
  -1   5 -14  262.57    9.46
  -1   4 -14   49.39    3.76
  -1   3 -14   44.41    3.38
  -1   2 -14   30.70    2.92
  -1   1 -14   49.25    3.46
  -1   0 -14   -0.12    0.95
  -1  -1 -14   47.21    3.37
  -1  -2 -14   31.21    2.84
  -1  -3 -14   44.25    3.35
  -1  -4 -14   52.90    3.80
  -1  -5 -14  267.20    9.59
  -1  -6 -14  133.53    6.58
  -1  -7 -14   -0.04    1.55
  -1  -8 -14    7.09    2.33
  -1  -9 -14  167.21    8.33
   0   9 -14   -0.32    1.20
   0   8 -14   -0.25    1.15
   0   8 -14    0.42    1.67
   0   7 -14  177.03    7.77
   0   7 -14  161.12    6.75
   0   6 -14    1.49    1.45
   0   6 -14    3.21    1.28
   0   5 -14   17.94    2.05
   0   5 -14   23.89    2.81
   0   4 -14  148.90    6.47
   0   3 -14  185.02    7.27
   0   2 -14   41.94    3.27
   0   1 -14   61.09    3.82
   0   0 -14   96.38    4.80
   0  -1 -14   62.84    3.85
   0  -2 -14   41.58    3.24
   0  -3 -14  185.48    7.27
   0  -4 -14  154.28    6.74
   0  -5 -14   28.49    3.16
   0  -6 -14    5.11    1.88
   0  -7 -14  183.95    8.33
   0  -8 -14    3.07    2.10
   0  -9 -14    2.59    2.16
   1   9 -14    5.50    1.99
   1   8 -14   43.23    3.56
   1   7 -14   13.64    2.29
   1   7 -14   12.60    2.52
   1   6 -14  226.11    8.65
   1   6 -14  212.84    7.74
   1   5 -14    8.17    1.66
   1   5 -14   11.11    2.14
   1   4 -14    2.60    1.45
   1   4 -14    1.78    1.10
   1   3 -14  116.21    5.53
   1   2 -14 1508.06   34.19
   1   1 -14   13.81    2.06
   1   0 -14    0.49    1.03
   1  -1 -14   15.75    2.17
   1  -2 -14 1426.74   32.67
   1  -3 -14  105.54    5.36
   1  -4 -14    1.04    1.20
   1  -5 -14    6.47    2.07
   1  -6 -14  245.97    9.74
   1  -7 -14   14.73    2.96
   1  -8 -14   49.48    4.83
   1  -9 -14    3.51    2.35
   2   9 -14    1.05    1.43
   2   8 -14   40.21    3.71
   2   7 -14  192.93    7.62
   2   6 -14    0.40    1.07
   2   6 -14    0.72    1.37
   2   5 -14   15.43    2.35
   2   5 -14   12.89    1.99
   2   4 -14   42.86    3.39
   2   4 -14   40.90    2.93
   2   3 -14  319.69   10.21
   2   2 -14    0.58    1.06
   2   1 -14  307.51    9.75
   2   0 -14  337.49   10.39
   2  -1 -14  297.34    9.58
   2  -2 -14    0.89    1.13
   2  -3 -14  327.68   10.85
   2  -4 -14   48.73    3.84
   2  -5 -14   18.24    2.95
   2  -6 -14    0.66    1.71
   2  -7 -14  259.06   10.64
   2  -8 -14   48.95    4.94
   2  -9 -14    3.50    2.31
   3   8 -14    2.41    1.70
   3   7 -14    2.21    1.42
   3   6 -14   20.28    2.57
   3   5 -14  145.60    6.14
   3   5 -14  159.48    6.58
   3   4 -14  280.69    9.31
   3   4 -14  268.29    8.57
   3   3 -14   99.56    4.53
   3   3 -14  112.57    5.28
   3   2 -14   48.92    3.45
   3   1 -14  768.19   19.39
   3   0 -14    1.13    1.12
   3  -1 -14  713.14   18.32
   3  -2 -14   42.09    3.33
   3  -3 -14   99.92    5.32
   3  -4 -14  286.78   10.35
   3  -5 -14  172.28    7.88
   3  -6 -14   22.69    3.43
   3  -7 -14    2.96    2.18
   3  -8 -14    7.86    2.83
   4   8 -14  200.09    8.46
   4   7 -14   34.15    3.44
   4   6 -14   70.45    4.45
   4   5 -14    0.18    1.05
   4   4 -14   57.28    3.85
   4   4 -14   48.52    3.46
   4   3 -14   87.67    4.65
   4   3 -14   82.88    4.24
   4   2 -14  244.68    8.32
   4   2 -14  225.79    7.37
   4   1 -14   23.04    2.47
   4   0 -14   44.45    3.27
   4  -1 -14   21.67    2.52
   4  -2 -14  240.02    8.79
   4  -3 -14   86.27    5.13
   4  -4 -14   58.71    4.33
   4  -5 -14    1.23    1.63
   4  -6 -14   85.13    5.76
   4  -7 -14   34.01    4.26
   4  -8 -14  245.01   10.96
   5   8 -14   98.46    5.95
   5   7 -14    3.47    1.79
   5   6 -14  194.19    7.90
   5   5 -14   54.68    3.92
   5   4 -14  102.00    5.14
   5   3 -14    1.81    1.26
   5   2 -14  101.09    4.94
   5   2 -14   96.54    4.63
   5   1 -14  411.20   12.01
   5   0 -14   -0.54    0.93
   5  -1 -14  408.78   12.25
   5  -2 -14  100.60    5.31
   5  -3 -14    1.26    1.50
   5  -4 -14  105.37    5.99
   5  -5 -14   66.24    4.99
   5  -6 -14  211.03    9.43
   5  -7 -14    5.33    2.46
   5  -8 -14  111.83    7.34
   6   7 -14   54.92    4.48
   6   6 -14    1.28    1.46
   6   5 -14   16.10    2.49
   6   4 -14    2.34    1.38
   6   3 -14  349.18   10.74
   6   2 -14   26.56    2.67
   6   1 -14  284.20    9.21
   6   1 -14  279.76    8.74
   6   0 -14   52.33    3.59
   6  -1 -14  278.63    9.51
   6  -2 -14   21.11    2.79
   6  -3 -14  359.86   11.94
   6  -4 -14   -0.24    1.42
   6  -5 -14   17.76    3.22
   6  -6 -14    0.62    1.89
   6  -7 -14   61.53    5.32
   7   7 -14    6.77    2.22
   7   6 -14   58.66    4.58
   7   5 -14   13.78    2.53
   7   4 -14    1.25    1.36
   7   3 -14    1.13    1.33
   7   2 -14  628.17   16.28
   7   1 -14    6.63    1.65
   7   0 -14    1.51    1.34
   7  -1 -14    5.46    1.83
   7  -2 -14  699.55   18.91
   7  -3 -14    2.27    1.63
   7  -4 -14    1.51    1.77
   7  -5 -14   16.81    3.21
   7  -6 -14   74.58    5.68
   7  -7 -14    3.28    2.43
   8   6 -14   15.08    2.88
   8   5 -14   38.62    3.78
   8   4 -14  119.29    6.15
   8   3 -14  100.62    5.46
   8   2 -14   -0.05    1.12
   8   1 -14   73.29    4.34
   8   0 -14  148.83    6.17
   8  -2 -14    1.46    1.66
   8  -3 -14  112.61    6.09
   8  -4 -14  122.68    6.72
   8  -5 -14   38.41    4.28
   8  -6 -14   14.00    3.19
   9   5 -14  152.85    7.63
   9   4 -14    7.38    2.28
   9   3 -14   34.93    3.55
   9   2 -14    1.34    1.54
   9   1 -14  204.40    7.94
   9   0 -14   -0.89    1.05
   9  -1 -14  205.90    7.82
   9  -3 -14   35.40    3.76
   9  -4 -14    6.97    2.40
   9  -5 -14  183.88    8.83
  10   4 -14  160.77    7.76
  10   3 -14   31.23    3.52
  10   2 -14    9.12    2.24
  10   1 -14   18.59    2.76
  10   0 -14  223.94    8.43
  10  -1 -14   22.64    2.92
  11   2 -14  112.49    6.17
  11   1 -14   49.38    4.15
  11   0 -14   -0.27    1.51
  11  -1 -14   54.79    4.27
  -9   3 -15   18.45    3.32
  -9   2 -15   13.72    3.02
  -9   1 -15   16.71    3.11
  -9  -2 -15   13.14    2.97
  -9  -3 -15   17.81    3.41
  -8   5 -15  171.33    8.66
  -8   4 -15   -0.17    1.80
  -8   3 -15   20.42    3.26
  -8   2 -15   13.99    2.79
  -8   1 -15   28.27    3.40
  -8   0 -15    2.56    1.81
  -8  -1 -15   30.10    3.34
  -8  -2 -15   15.63    2.97
  -8  -3 -15   18.88    3.26
  -8  -4 -15    2.32    2.08
  -8  -5 -15  187.63    9.41
  -7   5 -15   11.14    2.80
  -7   4 -15  114.38    6.60
  -7   3 -15  122.05    6.65
  -7   2 -15   37.62    3.77
  -7   1 -15   79.36    5.08
  -7   0 -15  188.59    7.87
  -7  -1 -15   81.96    5.01
  -7  -2 -15   37.14    3.75
  -7  -2 -15   39.81    3.63
  -7  -3 -15  134.17    7.13
  -7  -4 -15  127.66    7.18
  -7  -5 -15   16.03    3.31
  -7  -6 -15    4.98    2.60
  -6   6 -15   32.56    4.02
  -6   5 -15    0.78    1.94
  -6   4 -15   17.03    3.02
  -6   3 -15   41.79    3.99
  -6   2 -15  220.73    8.82
  -6   1 -15   12.23    2.35
  -6   0 -15   -0.06    1.36
  -6  -1 -15   13.69    2.43
  -6  -1 -15   15.27    2.54
  -6  -2 -15  218.04    8.20
  -6  -2 -15  202.29    8.53
  -6  -3 -15   40.49    4.04
  -6  -3 -15   43.71    3.60
  -6  -4 -15   20.31    3.22
  -6  -5 -15    0.40    1.72
  -6  -6 -15   32.28    4.20
  -5   7 -15  110.15    6.88
  -5   6 -15   19.29    3.17
  -5   5 -15   44.11    4.24
  -5   4 -15   12.50    2.53
  -5   3 -15   92.49    5.40
  -5   2 -15   74.02    4.76
  -5   1 -15  109.40    5.73
  -5   0 -15  133.49    6.28
  -5  -1 -15  109.66    5.66
  -5  -1 -15  116.52    5.68
  -5  -2 -15   73.98    4.54
  -5  -2 -15   76.03    4.81
  -5  -3 -15   97.63    5.17
  -5  -3 -15  101.56    5.80
  -5  -4 -15   14.60    2.40
  -5  -4 -15   19.15    3.10
  -5  -5 -15   51.68    3.92
  -5  -5 -15   43.76    4.44
  -5  -6 -15   24.51    3.83
  -5  -7 -15  120.00    7.46
  -4   7 -15    1.97    1.87
  -4   6 -15   93.67    5.93
  -4   5 -15  266.43   10.24
  -4   4 -15   58.35    4.28
  -4   3 -15   92.84    5.30
  -4   2 -15  123.81    6.11
  -4   1 -15  533.09   15.19
  -4   0 -15    0.61    1.13
  -4  -1 -15  530.40   15.11
  -4  -1 -15  555.33   15.32
  -4  -2 -15  113.64    5.83
  -4  -2 -15  109.23    5.45
  -4  -3 -15   96.88    5.19
  -4  -3 -15  103.64    5.75
  -4  -4 -15   64.02    4.26
  -4  -4 -15   62.84    4.66
  -4  -5 -15  276.96   10.86
  -4  -5 -15  287.66    9.87
  -4  -6 -15   90.85    6.17
  -4  -6 -15  104.86    5.57
  -4  -7 -15    2.03    1.79
  -3   8 -15   89.54    6.30
  -3   7 -15    0.50    1.73
  -3   6 -15    5.83    2.24
  -3   5 -15   27.82    3.39
  -3   4 -15  110.36    5.85
  -3   3 -15   54.65    4.03
  -3   2 -15   34.07    3.10
  -3   1 -15   12.00    2.22
  -3   0 -15  325.46   10.51
  -3  -1 -15    5.91    1.71
  -3  -2 -15   35.76    3.17
  -3  -3 -15   57.71    4.01
  -3  -4 -15  107.30    5.45
  -3  -5 -15   25.98    2.99
  -3  -6 -15    2.66    1.72
  -3  -7 -15    0.64    1.68
  -2   8 -15    7.36    2.55
  -2   7 -15   38.82    4.13
  -2   6 -15  104.05    6.09
  -2   5 -15  247.95    9.51
  -2   4 -15   17.13    2.63
  -2   3 -15   29.90    3.16
  -2   2 -15  235.59    8.71
  -2   1 -15   45.83    3.56
  -2   0 -15    0.88    1.17
  -2  -1 -15   43.66    3.33
  -2  -2 -15  243.17    8.70
  -2  -3 -15   36.77    3.22
  -2  -4 -15   13.82    2.42
  -2  -5 -15  259.48    9.46
  -2  -6 -15   99.62    5.63
  -2  -7 -15   34.88    3.76
  -2  -8 -15    7.09    2.39
  -1   8 -15   39.20    4.35
  -1   8 -15   43.75    3.65
  -1   7 -15  151.01    7.52
  -1   6 -15   20.47    3.04
  -1   5 -15   25.78    3.10
  -1   4 -15    5.13    1.79
  -1   3 -15  134.55    6.24
  -1   2 -15    5.44    1.70
  -1   1 -15   51.69    3.71
  -1   0 -15  100.01    5.09
  -1  -1 -15   54.34    3.80
  -1  -2 -15    5.55    1.76
  -1  -3 -15  137.76    6.24
  -1  -4 -15    5.21    1.79
  -1  -5 -15   35.73    3.50
  -1  -6 -15   23.09    3.14
  -1  -7 -15  164.24    7.89
  -1  -8 -15   47.49    4.56
   0   8 -15   52.16    4.80
   0   8 -15   47.55    3.84
   0   7 -15   19.48    3.10
   0   7 -15   22.47    2.68
   0   6 -15  303.52   10.94
   0   5 -15   42.90    3.67
   0   4 -15   11.19    2.22
   0   3 -15   59.81    4.11
   0   2 -15  295.73    9.92
   0   1 -15    6.05    1.75
   0   0 -15    0.42    1.08
   0  -1 -15    0.60    1.06
   0  -2 -15  276.13    9.46
   0  -3 -15   61.12    4.07
   0  -4 -15    7.12    1.99
   0  -5 -15   45.90    3.81
   0  -6 -15  345.30   12.06
   0  -7 -15   26.12    3.62
   0  -8 -15   57.44    5.08
   1   8 -15   63.95    4.40
   1   7 -15  191.80    8.29
   1   7 -15  192.18    7.61
   1   6 -15   70.05    4.20
   1   6 -15   72.29    4.85
   1   5 -15  293.17   10.31
   1   4 -15   60.62    4.20
   1   3 -15   36.47    3.31
   1   2 -15   25.29    2.80
   1   1 -15  335.19   10.61
   1   0 -15   28.60    2.86
   1  -1 -15  319.66   10.30
   1  -2 -15   25.68    2.79
   1  -3 -15   40.01    3.41
   1  -4 -15   58.99    4.22
   1  -5 -15  316.96   11.25
   1  -6 -15   70.85    5.20
   1  -7 -15  219.73    9.60
   1  -8 -15   87.23    6.22
   2   8 -15    3.58    1.72
   2   7 -15   17.43    2.62
   2   6 -15   91.74    5.35
   2   6 -15   90.89    4.87
   2   5 -15   67.64    3.99
   2   5 -15   71.01    4.56
   2   4 -15    5.74    1.81
   2   3 -15  426.05   12.86
   2   2 -15   27.52    2.87
   2   1 -15   90.95    4.84
   2   0 -15    0.38    1.07
   2  -1 -15   96.21    4.99
   2  -2 -15   24.17    2.78
   2  -3 -15  406.13   12.77
   2  -4 -15    8.80    2.22
   2  -5 -15   77.51    5.29
   2  -6 -15   98.38    6.20
   2  -7 -15   22.29    3.73
   2  -8 -15    5.32    2.33
   3   8 -15  188.38    8.11
   3   7 -15   16.53    2.59
   3   6 -15   19.92    2.56
   3   5 -15    1.34    1.37
   3   5 -15   -0.43    1.00
   3   4 -15  162.38    6.93
   3   3 -15   10.84    2.08
   3   2 -15   10.05    2.02
   3   1 -15   18.10    2.39
   3   0 -15   46.68    3.45
   3  -1 -15   10.79    2.03
   3  -2 -15    4.56    1.67
   3  -3 -15   13.39    2.53
   3  -4 -15  167.10    7.70
   3  -5 -15    1.62    1.74
   3  -6 -15   22.37    3.58
   3  -7 -15   20.58    3.69
   3  -8 -15  239.93   10.93
   4   8 -15   92.28    5.64
   4   7 -15   -1.52    1.29
   4   6 -15  155.11    6.83
   4   5 -15   59.84    4.01
   4   4 -15    8.25    1.89
   4   3 -15   48.89    3.70
   4   2 -15  126.09    5.82
   4   1 -15    9.24    1.98
   4   0 -15   -0.79    0.99
   4  -1 -15    8.10    1.88
   4  -2 -15  122.05    6.04
   4  -3 -15   50.91    4.04
   4  -4 -15   10.59    2.35
   4  -5 -15   67.76    5.12
   4  -6 -15  199.22    9.30
   4  -7 -15    0.48    2.12
   5   7 -15  160.18    7.50
   5   6 -15   19.96    2.83
   5   5 -15   11.73    2.24
   5   4 -15   22.24    2.69
   5   3 -15  116.00    5.44
   5   2 -15   75.70    4.43
   5   1 -15   55.63    3.79
   5   0 -15    5.24    1.65
   5  -1 -15   51.83    3.76
   5  -2 -15   78.29    4.82
   5  -3 -15  133.94    6.70
   5  -4 -15   20.49    3.11
   5  -5 -15    4.39    2.24
   5  -6 -15   24.98    3.79
   5  -7 -15  172.04    8.93
   6   7 -15   -0.84    1.32
   6   6 -15  262.40    9.88
   6   5 -15   20.99    2.86
   6   4 -15    4.44    1.64
   6   3 -15   12.67    2.20
   6   1 -15    2.66    1.42
   6   0 -15    1.31    1.27
   6  -1 -15    3.31    1.64
   6  -2 -15  536.86   15.67
   6  -3 -15   13.62    2.67
   6  -4 -15    2.79    1.89
   6  -5 -15   28.18    3.81
   6  -6 -15  303.08   12.08
   6  -7 -15   -0.23    2.14
   7   6 -15    2.08    1.81
   7   5 -15   46.77    4.00
   7   4 -15  144.80    6.69
   7   3 -15   66.74    4.39
   7   2 -15    0.93    1.35
   7   0 -15   22.95    2.74
   7  -1 -15  175.07    7.30
   7  -2 -15    3.54    1.73
   7  -3 -15   67.14    4.90
   7  -4 -15  163.09    7.93
   7  -5 -15   49.76    4.78
   7  -6 -15    2.27    2.10
   8   5 -15  158.14    7.62
   8   4 -15   -0.54    1.44
   8   3 -15  136.16    6.54
   8   2 -15    0.53    1.20
   8  -2 -15    2.52    1.65
   8  -3 -15  164.54    7.82
   8  -4 -15    0.39    1.87
   8  -5 -15  173.93    8.64
   9   4 -15  113.25    6.35
   9   3 -15   19.72    3.00
   9   2 -15    9.43    2.21
   9   1 -15    5.95    1.88
   9  -3 -15   24.80    3.40
   9  -4 -15  146.95    7.72
  10   3 -15  123.63    6.67
  10   2 -15   81.91    5.22
  10   1 -15   23.91    3.11
  -9   1 -16   57.00    5.06
  -8   3 -16   61.66    5.08
  -8   2 -16    8.77    2.53
  -8   1 -16   21.48    3.24
  -8   0 -16  130.74    6.83
  -8  -1 -16   25.45    3.27
  -8  -3 -16   66.98    5.30
  -7   4 -16    4.67    2.25
  -7   3 -16    5.16    2.32
  -7   2 -16  136.52    7.01
  -7   1 -16   24.97    3.31
  -7   0 -16    1.02    1.68
  -7  -1 -16   25.42    3.25
  -7  -2 -16  141.67    7.18
  -7  -2 -16  137.71    6.71
  -7  -3 -16    6.58    2.37
  -7  -4 -16    2.58    1.96
  -7  -5 -16   10.95    3.10
  -6   5 -16   28.15    3.73
  -6   4 -16    2.85    2.07
  -6   3 -16   57.96    4.59
  -6   2 -16    0.72    1.58
  -6   1 -16   54.64    4.32
  -6   0 -16    9.95    2.35
  -6  -1 -16   57.58    4.29
  -6  -2 -16    0.29    1.48
  -6  -2 -16    0.12    1.45
  -6  -3 -16   65.30    5.04
  -6  -3 -16   76.88    4.80
  -6  -4 -16   -0.73    1.64
  -6  -5 -16   41.97    4.59
  -5   6 -16   32.80    3.96
  -5   5 -16  190.77    8.86
  -5   4 -16   77.32    5.31
  -5   3 -16   19.07    2.87
  -5   2 -16   95.12    5.61
  -5   1 -16   75.35    4.85
  -5   0 -16    1.65    1.50
  -5  -1 -16   75.01    4.71
  -5  -2 -16  105.95    5.57
  -5  -2 -16   93.91    5.53
  -5  -3 -16   25.55    3.30
  -5  -3 -16   22.88    2.96
  -5  -4 -16   92.36    5.93
  -5  -4 -16   89.28    5.18
  -5  -5 -16  225.63    8.62
  -5  -5 -16  200.25    9.42
  -5  -6 -16   40.21    4.58
  -4   7 -16    3.09    2.31
  -4   6 -16   12.60    2.85
  -4   5 -16    5.48    2.15
  -4   4 -16   40.21    3.84
  -4   3 -16   15.44    2.74
  -4   2 -16   23.53    3.04
  -4   1 -16   35.88    3.49
  -4   0 -16  626.42   17.33
  -4  -1 -16   44.51    3.64
  -4  -1 -16   38.62    3.34
  -4  -2 -16   26.69    3.01
  -4  -2 -16   29.09    3.26
  -4  -3 -16   12.14    2.34
  -4  -3 -16   15.78    2.70
  -4  -4 -16   42.87    4.15
  -4  -4 -16   41.07    3.69
  -4  -5 -16    1.71    1.71
  -4  -5 -16    1.19    1.63
  -4  -6 -16   14.19    2.70
  -4  -6 -16   12.00    2.90
  -4  -7 -16    0.79    2.05
  -3   7 -16    1.27    1.75
  -3   6 -16   22.86    3.40
  -3   5 -16  282.39   10.76
  -3   4 -16   19.14    2.89
  -3   3 -16   25.02    3.09
  -3   2 -16   77.63    4.77
  -3   1 -16  242.36    9.10
  -3   0 -16   -1.05    1.10
  -3  -1 -16  243.19    8.99
  -3  -2 -16   70.51    4.49
  -3  -3 -16   24.75    2.96
  -3  -4 -16   20.03    2.83
  -3  -5 -16  296.40   10.44
  -3  -6 -16   22.39    3.14
  -3  -7 -16    1.42    1.92
  -2   7 -16   44.55    4.50
  -2   6 -16    8.25    2.38
  -2   5 -16   42.82    4.08
  -2   4 -16    0.19    1.45
  -2   3 -16  150.17    6.98
  -2   2 -16   66.39    4.47
  -2   1 -16   86.63    5.00
  -2   0 -16   60.32    4.14
  -2  -1 -16   90.08    5.05
  -2  -2 -16   58.59    4.16
  -2  -3 -16  159.62    6.98
  -2  -4 -16    2.00    1.47
  -2  -5 -16   58.02    4.33
  -2  -6 -16    9.11    2.47
  -2  -7 -16   51.50    4.45
  -1   7 -16    1.08    1.94
  -1   6 -16   86.18    5.65
  -1   5 -16    7.50    2.24
  -1   4 -16   17.56    2.72
  -1   3 -16   28.96    3.25
  -1   2 -16  502.47   14.83
  -1   1 -16    4.68    1.59
  -1   0 -16    1.37    1.29
  -1  -1 -16    5.39    1.75
  -1  -2 -16  501.90   14.62
  -1  -3 -16   25.98    3.02
  -1  -4 -16   22.34    2.93
  -1  -5 -16    7.93    2.25
  -1  -6 -16  100.26    5.96
  -1  -7 -16    0.16    1.85
   0   7 -16  195.02    8.76
   0   6 -16  120.85    6.62
   0   5 -16   49.17    4.14
   0   4 -16   64.38    4.49
   0   3 -16  335.81   11.31
   0   2 -16   44.07    3.66
   0   1 -16  150.28    6.65
   0   0 -16   65.43    4.26
   0  -1 -16  145.98    6.55
   0  -2 -16   38.97    3.40
   0  -3 -16  339.88   11.30
   0  -4 -16   74.95    4.85
   0  -5 -16   46.66    4.15
   0  -6 -16  128.10    6.96
   0  -7 -16  232.38   10.02
   1   7 -16    8.79    2.54
   1   6 -16   38.48    3.87
   1   5 -16  459.80   14.30
   1   4 -16    7.38    2.08
   1   3 -16   31.87    3.33
   1   2 -16   89.25    5.04
   1   1 -16   74.33    4.50
   1   0 -16   -0.74    1.07
   1  -1 -16   76.25    4.64
   1  -2 -16   93.77    5.21
   1  -3 -16   25.45    3.05
   1  -4 -16    5.89    2.04
   1  -5 -16  449.93   14.50
   1  -6 -16   45.34    4.50
   1  -7 -16    5.55    2.54
   2   6 -16   21.84    3.12
   2   5 -16   14.72    2.56
   2   4 -16  230.16    8.91
   2   3 -16   11.52    2.35
   2   2 -16    1.60    1.40
   2   1 -16   45.42    3.59
   2   0 -16  650.90   17.64
   2  -1 -16   36.71    3.29
   2  -2 -16    2.90    1.48
   2  -3 -16   11.62    2.42
   2  -4 -16  238.02    9.48
   2  -5 -16   17.10    3.06
   2  -6 -16   23.36    3.72
   2  -7 -16    0.73    2.04
   3   7 -16    1.77    1.56
   3   5 -16   20.57    2.88
   3   4 -16    0.41    1.36
   3   3 -16  168.19    7.28
   3   2 -16  599.64   16.66
   3   1 -16    6.97    1.93
   3   0 -16    0.67    1.18
   3  -1 -16    6.56    1.84
   3  -2 -16  577.04   16.33
   3  -3 -16  170.28    7.59
   3  -4 -16   -0.35    1.56
   3  -5 -16   25.33    3.63
   3  -6 -16   30.20    4.07
   3  -7 -16   -0.14    1.90
   4   7 -16   73.37    4.94
   4   6 -16   77.62    4.84
   4   3 -16   81.14    4.97
   4   2 -16   32.22    3.21
   4   1 -16   12.90    2.27
   4   0 -16   43.34    3.48
   4  -1 -16   13.51    2.32
   4  -2 -16   32.20    3.30
   4  -3 -16   78.13    5.03
   4  -4 -16   23.44    3.36
   4  -5 -16    2.61    2.05
   4  -6 -16   88.48    6.25
   4  -7 -16   90.60    6.47
   5   7 -16    0.40    1.48
   5   6 -16  208.99    8.61
   5   5 -16    2.48    1.59
   5   2 -16  305.92   10.34
   5   1 -16   76.16    4.65
   5   0 -16   -0.18    1.24
   5  -1 -16   65.02    4.36
   5  -2 -16  286.84   10.29
   5  -3 -16    2.74    1.80
   5  -4 -16   60.75    4.94
   5  -5 -16    2.50    2.09
   5  -6 -16  245.00   10.78
   6   6 -16    3.92    1.98
   6   5 -16   60.61    4.50
   6   1 -16  112.89    5.73
   6   0 -16    6.28    1.88
   6  -1 -16  104.43    5.56
   6  -2 -16    9.73    2.33
   6  -3 -16  106.75    6.12
   6  -4 -16   23.63    3.50
   6  -5 -16   62.29    5.22
   6  -6 -16    2.25    2.25
   7   5 -16  128.62    6.71
   7   4 -16   25.73    3.17
   7  -1 -16   64.67    4.32
   7  -2 -16  123.07    6.49
   7  -3 -16  178.30    8.15
   7  -4 -16   31.64    3.97
   7  -5 -16  135.04    7.60
   8   4 -16  127.72    6.60
   8   3 -16   25.95    3.14
   8  -2 -16    7.40    2.27
   8  -3 -16   28.21    3.62
   8  -4 -16  147.67    7.79
   9   3 -16   63.59    4.75
   9  -3 -16   66.04    5.10
  -8   1 -17    5.61    2.26
  -8   0 -17    1.52    2.08
  -8  -1 -17    4.31    2.24
  -7   3 -17   64.25    5.13
  -7   2 -17    3.88    2.12
  -7   1 -17   28.98    3.64
  -7   0 -17   13.28    2.84
  -7  -1 -17   33.71    3.78
  -7  -2 -17    3.98    2.28
  -7  -3 -17   68.26    5.39
  -6   4 -17    1.19    1.81
  -6   3 -17   -0.22    1.76
  -6   2 -17   18.65    3.17
  -6   1 -17   19.36    3.13
  -6   0 -17    0.34    1.64
  -6  -1 -17   18.72    2.99
  -6  -2 -17   24.44    3.32
  -6  -3 -17   -0.32    1.67
  -6  -3 -17    0.67    1.84
  -6  -4 -17    1.50    2.02
  -5   5 -17    2.64    2.04
  -5   4 -17  192.21    8.84
  -5   3 -17    2.74    1.88
  -5   2 -17   -0.47    1.56
  -5   1 -17   36.57    3.75
  -5   0 -17  422.53   13.52
  -5  -1 -17   40.20    3.81
  -5  -2 -17    1.33    1.72
  -5  -2 -17    1.21    1.52
  -5  -3 -17    0.14    1.56
  -5  -3 -17    0.46    1.60
  -5  -4 -17  185.43    8.82
  -5  -4 -17  202.57    8.31
  -5  -5 -17    3.92    2.10
  -4   6 -17   22.84    3.64
  -4   5 -17   85.67    5.80
  -4   4 -17    4.06    1.95
  -4   3 -17   71.85    5.08
  -4   2 -17  160.12    7.51
  -4   1 -17   80.12    5.20
  -4   0 -17    1.24    1.59
  -4  -1 -17   82.06    5.12
  -4  -2 -17  156.32    7.19
  -4  -2 -17  155.32    7.25
  -4  -3 -17   77.43    5.25
  -4  -3 -17   80.86    5.05
  -4  -4 -17    1.97    1.76
  -4  -4 -17    3.49    1.92
  -4  -5 -17   88.02    5.49
  -4  -5 -17   82.39    5.89
  -4  -6 -17   28.01    4.02
  -4  -6 -17   26.11    3.42
  -3   6 -17    7.82    2.49
  -3   5 -17   92.71    6.00
  -3   4 -17    2.41    1.76
  -3   3 -17   19.40    2.98
  -3   2 -17   27.87    3.29
  -3   1 -17   62.43    4.52
  -3   0 -17   33.09    3.48
  -3  -1 -17   63.48    4.48
  -3  -2 -17   26.03    3.12
  -3  -3 -17   17.95    2.76
  -3  -4 -17    4.69    1.94
  -3  -5 -17   98.01    5.76
  -3  -6 -17    5.63    2.26
  -2   6 -17   54.85    4.85
  -2   5 -17   10.21    2.53
  -2   4 -17   24.53    3.27
  -2   3 -17   87.32    5.45
  -2   2 -17  165.76    7.46
  -2   1 -17   23.39    2.99
  -2   0 -17   -0.41    1.10
  -2  -1 -17   19.39    2.78
  -2  -2 -17  186.61    7.86
  -2  -3 -17   88.97    5.25
  -2  -4 -17   27.15    3.27
  -2  -5 -17   12.34    2.64
  -2  -6 -17   40.91    4.03
  -1   7 -17   42.64    4.44
  -1   6 -17   13.13    2.87
  -1   5 -17   20.98    3.23
  -1   4 -17   21.44    3.15
  -1   3 -17  239.80    9.48
  -1   2 -17    0.88    1.37
  -1   1 -17  125.63    6.23
  -1   0 -17    6.30    1.85
  -1  -1 -17  129.53    6.32
  -1  -2 -17   -0.49    1.32
  -1  -3 -17  222.31    8.78
  -1  -4 -17   22.92    3.06
  -1  -5 -17   23.59    3.27
  -1  -6 -17   12.92    2.83
  -1  -7 -17   35.55    4.04
   0   7 -17   41.42    4.40
   0   6 -17   29.44    3.72
   0   5 -17  233.09    9.57
   0   4 -17   12.30    2.57
   0   3 -17    7.10    2.12
   0   2 -17  207.54    8.37
   0   1 -17   86.59    5.15
   0   0 -17    0.16    1.25
   0  -1 -17   84.97    5.07
   0  -2 -17  202.98    8.30
   0  -3 -17    8.73    2.29
   0  -4 -17   15.03    2.80
   0  -5 -17  240.49    9.71
   0  -6 -17   28.71    3.79
   0  -7 -17   41.13    4.52
   1   7 -17    4.09    2.12
   1   6 -17   35.87    3.96
   1   5 -17    8.72    2.44
   1   4 -17  239.14    9.50
   1   3 -17   48.66    4.08
   1   2 -17   27.77    3.23
   1   1 -17  126.31    6.25
   1   0 -17  681.78   18.56
   1  -1 -17  121.44    6.06
   1  -2 -17   23.31    3.01
   1  -3 -17   44.94    3.78
   1  -4 -17  231.38    9.34
   1  -5 -17    6.23    2.42
   1  -6 -17   40.72    4.44
   1  -7 -17    8.10    2.76
   2   5 -17   43.78    4.08
   2   4 -17    0.70    1.44
   2   3 -17   44.09    3.85
   2   2 -17  423.08   13.24
   2   1 -17   75.03    4.76
   2   0 -17    0.01    1.28
   2  -1 -17   73.71    4.74
   2  -2 -17  413.17   13.17
   2  -3 -17   39.31    3.85
   2  -4 -17   -0.63    1.27
   2  -5 -17   45.43    4.53
   2  -6 -17   31.51    4.13
   2  -7 -17    3.45    2.39
   3   4 -17   10.77    2.41
   3   3 -17  150.39    7.11
   3   2 -17   30.16    3.28
   3   1 -17   11.67    2.31
   3   0 -17   31.87    3.28
   3  -1 -17   11.02    2.29
   3  -2 -17   23.86    3.07
   3  -3 -17  147.22    7.15
   3  -4 -17    9.75    2.58
   3  -5 -17    1.13    1.71
   3  -6 -17   23.05    3.73
   4   3 -17   10.89    2.38
   4   2 -17  429.20   13.41
   4   1 -17   65.27    4.44
   4   0 -17    0.19    1.26
   4  -1 -17   65.29    4.46
   4  -2 -17  406.62   13.08
   4  -3 -17   13.02    2.73
   4  -4 -17  104.19    6.36
   4  -5 -17   20.49    3.54
   4  -6 -17   64.35    5.60
   5   2 -17    3.21    1.76
   5   1 -17   84.54    5.01
   5   0 -17  147.46    6.79
   5  -1 -17   81.66    5.06
   5  -2 -17    0.37    1.46
   5  -3 -17  119.14    6.60
   5  -4 -17   15.66    3.13
   5  -5 -17    2.06    2.05
   5  -6 -17    1.24    2.31
   6   1 -17  137.40    6.55
   6   0 -17    0.45    1.24
   6  -1 -17  124.11    6.32
   6  -2 -17  117.86    6.30
   6  -3 -17   74.21    5.26
   6  -4 -17    2.84    2.10
   6  -5 -17   61.69    5.35
   7  -1 -17   -0.96    1.35
   7  -2 -17   43.12    4.05
   7  -3 -17   13.59    2.97
   7  -4 -17  174.49    8.58
   8  -2 -17   96.59    5.82
   8  -3 -17   39.13    4.23
  -7   1 -18   37.97    4.16
  -7   0 -18    2.72    1.93
  -7  -1 -18   43.62    4.43
  -6   3 -18   35.31    4.14
  -6   2 -18    4.59    2.12
  -6   1 -18    0.51    1.86
  -6   0 -18  325.35   11.90
  -6  -1 -18   -1.50    1.62
  -6  -2 -18    2.41    1.97
  -6  -3 -18   40.05    4.05
  -6  -3 -18   39.74    4.29
  -5   4 -18  104.42    6.55
  -5   3 -18    1.82    1.55
  -5   2 -18  102.66    6.29
  -5   1 -18   75.24    5.36
  -5   0 -18   -0.06    1.66
  -5  -1 -18   79.64    5.38
  -5  -2 -18  114.99    6.49
  -5  -3 -18    0.68    1.71
  -5  -3 -18    0.72    1.76
  -5  -4 -18  114.19    6.49
  -5  -4 -18  115.17    6.88
  -4   5 -18   22.39    3.67
  -4   4 -18   62.04    4.90
  -4   3 -18   73.11    5.21
  -4   2 -18   20.27    3.22
  -4   1 -18   34.37    3.78
  -4   0 -18  197.71    8.59
  -4  -1 -18   38.30    3.95
  -4  -2 -18   19.53    3.05
  -4  -3 -18   83.16    5.33
  -4  -3 -18   71.93    5.20
  -4  -4 -18   71.86    5.32
  -4  -4 -18   59.07    4.67
  -4  -5 -18   23.46    3.64
  -4  -5 -18   23.52    3.37
  -3   5 -18   17.18    3.22
  -3   4 -18   20.28    3.25
  -3   3 -18   63.94    4.88
  -3   2 -18  383.56   13.03
  -3   1 -18   74.63    5.18
  -3   0 -18   -0.08    1.50
  -3  -1 -18   92.48    5.63
  -3  -2 -18  394.33   12.94
  -3  -3 -18   61.98    4.69
  -3  -4 -18   21.92    3.29
  -3  -5 -18   17.54    3.12
  -2   5 -18   35.23    4.07
  -2   4 -18   92.52    5.94
  -2   3 -18   52.02    4.41
  -2   2 -18    0.11    1.36
  -2   1 -18   56.08    4.33
  -2   0 -18  233.03    9.23
  -2  -1 -18   64.57    4.69
  -2  -2 -18    1.22    1.42
  -2  -3 -18   59.99    4.66
  -2  -4 -18   93.78    5.84
  -2  -5 -18   39.29    4.07
  -1   6 -18   34.12    4.19
  -1   5 -18  171.81    8.39
  -1   4 -18    1.97    1.80
  -1   3 -18   39.49    3.99
  -1   2 -18   29.91    3.52
  -1   1 -18  144.91    7.09
  -1   0 -18    0.98    1.51
  -1  -1 -18  153.20    7.19
  -1  -2 -18   30.79    3.48
  -1  -3 -18   49.63    4.30
  -1  -4 -18    1.89    1.85
  -1  -5 -18  171.85    8.21
  -1  -6 -18   24.88    3.53
   0   6 -18   92.43    6.22
   0   5 -18    3.51    1.96
   0   4 -18  214.38    9.22
   0   3 -18   23.74    3.27
   0   2 -18   14.13    2.71
   0   1 -18   12.44    2.54
   0   0 -18  134.69    6.67
   0  -1 -18   10.67    2.36
   0  -2 -18   13.45    2.64
   0  -3 -18   25.41    3.31
   0  -4 -18  215.12    9.20
   0  -5 -18    0.72    1.80
   0  -6 -18   95.49    6.17
   1   6 -18   45.07    4.53
   1   5 -18   90.77    5.91
   1   4 -18   28.19    3.57
   1   3 -18    4.18    1.93
   1   2 -18   66.61    4.81
   1   1 -18   59.29    4.48
   1   0 -18    1.85    1.52
   1  -1 -18   61.34    4.49
   1  -2 -18   66.30    4.64
   1  -3 -18    7.48    2.30
   1  -4 -18   26.80    3.59
   1  -5 -18   88.22    5.92
   1  -6 -18   47.92    4.78
   2   5 -18   54.20    4.67
   2   4 -18    9.74    2.57
   2   3 -18  141.97    7.20
   2   2 -18   20.24    3.02
   2   1 -18   36.67    3.66
   2   0 -18  108.78    5.96
   2  -1 -18   34.50    3.52
   2  -2 -18   20.21    3.08
   2  -3 -18  128.79    6.75
   2  -4 -18    7.03    2.34
   2  -5 -18   44.46    4.55
   2  -6 -18    1.73    2.24
   3   4 -18   24.17    3.42
   3   3 -18   49.39    4.32
   3   2 -18  279.97   10.39
   3   1 -18   43.24    3.85
   3   0 -18    0.53    1.44
   3  -1 -18   39.67    3.83
   3  -2 -18  272.76   10.31
   3  -3 -18   44.68    4.24
   3  -4 -18   24.09    3.47
   3  -5 -18   19.67    3.47
   4   3 -18  155.80    7.44
   4   2 -18    0.06    1.54
   4   1 -18   33.11    3.51
   4   0 -18  187.56    8.10
   4  -1 -18   32.50    3.49
   4  -2 -18    0.04    1.46
   4  -3 -18  138.33    7.15
   4  -4 -18   47.83    4.70
   4  -5 -18    0.75    2.06
   5   2 -18   73.69    4.97
   5   1 -18  195.50    8.23
   5   0 -18    0.38    1.50
   5  -1 -18  180.12    7.95
   5  -2 -18   64.02    4.74
   5  -3 -18   77.08    5.36
   5  -4 -18    1.28    1.79
   5  -5 -18   53.16    5.22
   6   0 -18  266.17    9.99
   6  -1 -18    0.16    1.45
   6  -2 -18   12.24    2.71
   6  -3 -18   19.56    3.30
   6  -4 -18  220.97    9.93
   7  -1 -18   53.51    4.38
   7  -2 -18  139.93    7.11
   7  -3 -18    6.00    2.33
  -5   2 -19    9.46    2.62
  -5   1 -19    6.16    2.47
  -5   0 -19   53.13    4.66
  -5  -1 -19    5.11    2.13
  -5  -2 -19   11.67    2.74
  -4   3 -19    0.82    1.61
  -4   2 -19   94.07    6.03
  -4   1 -19    4.81    2.17
  -4   0 -19    0.25    1.76
  -4  -1 -19    4.48    2.08
  -4  -2 -19   94.48    5.95
  -4  -3 -19    2.60    1.93
  -4  -3 -19    2.87    1.97
  -3   4 -19   29.90    3.88
  -3   3 -19   20.69    3.29
  -3   2 -19    1.48    1.87
  -3   1 -19   87.16    5.75
  -3   0 -19  105.11    6.21
  -3  -1 -19   89.87    5.76
  -3  -2 -19    1.06    1.84
  -3  -3 -19   19.10    3.18
  -3  -4 -19   26.36    3.51
  -2   4 -19    1.41    1.83
  -2   3 -19  136.85    7.33
  -2   2 -19   65.53    5.03
  -2   1 -19  175.55    8.17
  -2   0 -19    0.69    1.67
  -2  -1 -19  191.41    8.59
  -2  -2 -19   64.25    4.88
  -2  -3 -19  134.90    7.07
  -2  -4 -19    1.40    1.75
  -1   5 -19    3.75    2.24
  -1   4 -19  267.07   10.90
  -1   3 -19    1.44    1.79
  -1   2 -19    0.45    1.54
  -1   1 -19    5.55    2.02
  -1   0 -19  210.40    8.94
  -1  -1 -19    5.07    2.11
  -1  -2 -19   -0.34    1.56
  -1  -3 -19    0.15    1.81
  -1  -4 -19  251.29   10.23
  -1  -5 -19    1.39    1.97
   0   5 -19  257.44   10.69
   0   4 -19    9.42    2.65
   0   3 -19    2.00    1.63
   0   2 -19    7.41    2.29
   0   1 -19   35.82    3.82
   0   0 -19    0.42    1.46
   0  -1 -19   34.49    3.73
   0  -2 -19   11.05    2.70
   0  -3 -19    3.34    2.12
   0  -4 -19    8.09    2.49
   0  -5 -19  240.98   10.29
   1   5 -19   48.02    4.66
   1   4 -19   59.74    4.97
   1   3 -19  189.94    8.71
   1   2 -19   59.95    4.73
   1   1 -19   36.97    3.86
   1   0 -19   38.91    3.88
   1  -1 -19   24.00    3.20
   1  -2 -19   66.21    4.93
   1  -3 -19  200.89    8.87
   1  -4 -19   54.41    4.75
   1  -5 -19   47.37    4.74
   2   5 -19   56.63    5.04
   2   4 -19    7.62    2.47
   2   3 -19   16.01    3.05
   2   2 -19  110.65    6.37
   2   1 -19   24.66    3.34
   2   0 -19   -0.03    1.49
   2  -1 -19   15.53    2.90
   2  -2 -19  115.41    6.46
   2  -3 -19   16.31    3.04
   2  -4 -19    4.46    2.11
   3   4 -19   83.67    5.82
   3   3 -19  112.92    6.51
   3   2 -19    1.37    1.77
   3   1 -19   19.68    3.09
   3   0 -19  196.34    8.52
   3  -1 -19   15.50    2.83
   3  -2 -19    3.49    2.01
   3  -3 -19  112.74    6.59
   3  -4 -19   78.85    5.68
   4   3 -19   63.05    5.05
   4   2 -19    3.94    2.03
   4   1 -19   91.13    5.71
   4   0 -19    0.17    1.50
   4  -1 -19   90.93    5.68
   4  -2 -19    1.72    1.85
   4  -3 -19   56.44    4.71
   4  -4 -19    8.60    2.50
   5   1 -19   12.89    2.66
   5   0 -19  247.85    9.86
   5  -1 -19   14.72    2.79
   5  -2 -19    0.59    1.73
   5  -3 -19   -0.08    1.62
   6   0 -19   -0.82    1.48
   6  -1 -19  132.30    6.87
   6  -2 -19   84.41    5.59
  -4   0 -20  121.68    7.04
  -3   2 -20    3.22    2.14
  -3   1 -20  127.34    7.14
  -3   0 -20    0.51    1.78
  -3  -1 -20  128.53    7.11
  -3  -2 -20    2.88    1.98
  -2   3 -20    4.81    2.33
  -2   2 -20    4.59    2.08
  -2   1 -20    3.44    2.00
  -2   0 -20  247.63   10.21
  -2  -1 -20    1.58    1.73
  -2  -2 -20    4.69    2.07
  -2  -3 -20    2.88    2.04
  -1   3 -20   14.62    3.21
  -1   2 -20    5.85    2.36
  -1   1 -20   99.60    6.14
  -1   0 -20   -0.07    1.50
  -1  -1 -20  104.72    6.30
  -1  -2 -20    5.55    2.25
  -1  -3 -20   17.40    3.23
   0   3 -20  103.51    6.56
   0   2 -20    0.05    1.52
   0   1 -20  176.84    8.43
   0   0 -20   28.45    3.68
   0  -1 -20  155.15    7.63
   0  -2 -20   -0.10    1.62
   0  -3 -20  112.57    6.69
   1   3 -20   41.34    4.34
   1   2 -20   17.78    3.19
   1   1 -20    8.68    2.40
   1   0 -20    0.05    1.49
   1  -1 -20    6.03    2.22
   1  -2 -20   18.07    3.19
   1  -3 -20   47.43    4.62
   2   3 -20  123.37    7.06
   2   2 -20   42.78    4.30
   2   1 -20   32.18    3.84
   2   0 -20   28.29    3.58
   2  -1 -20   29.39    3.64
   2  -2 -20   39.26    4.15
   2  -3 -20  110.94    6.69
   3   3 -20  106.81    6.66
   3   2 -20    5.02    2.29
   3   1 -20   31.54    3.82
   3   0 -20   -0.55    1.48
   3  -1 -20   32.36    3.78
   3  -2 -20    2.96    1.96
   3  -3 -20  106.77    6.67
   4   2 -20   38.43    4.12
   4   1 -20    7.70    2.32
   4   0 -20  117.19    6.60
   4  -1 -20    6.47    2.20
   4  -2 -20   40.75    4.19
   5   1 -20   44.22    4.28
   5   0 -20   -0.79    1.45
   5  -1 -20   25.38    3.51
   1   0 -21   22.37    3.60
   0   0   0    0.00    0.00
;
_shelx_hkl_checksum     6828
_shelx_res_file
;
TITL SIR97 run in space group P 21/n
    shelx.res
    created by SHELXL-2019/3 at 13:59:48 on 23-Jul-2024
CELL  0.71073  11.1045   9.1489  15.8088   90.000   92.210   90.000
ZERR     2.00   0.0007   0.0006   0.0011    0.000    0.001    0.000
LATT   1
SYMM  1/2 - X, 1/2 + Y, 1/2 - Z
SFAC  C    H    N    O    NI
UNIT  60 68 20 8 4
MERG   2
EQIV $2 -x+1/2,+y+1/2,-z+1/2
EQIV $3 -x,-y,-z+1
EQIV $4 -x, -y+1, -z+1
HTAB C1 O2
HTAB C13 O2
HTAB N6 N2
HTAB N6 N3
HTAB C2 O2_$2
HTAB C9 O1_$3
HTAB N6 O1_$3
HTAB C4 O1_$4
FMAP   2
PLAN    5
SIZE     0.100   0.100   0.120
ACTA
BOND   $H
CONF
LIST   4
L.S.  10
TEMP  -173.00
WGHT    0.045700    0.526400
FVAR       0.46358
C1    1    0.111066    0.403059    0.316914    11.00000    0.01534    0.02172 =
         0.01955    0.00169    0.00126   -0.00146
AFIX  43
H1    2    0.177134    0.357829    0.290855    11.00000   -1.20000
AFIX   0
C2    1    0.081855    0.545155    0.294756    11.00000    0.01896    0.02286 =
         0.02184    0.00606    0.00089   -0.00394
AFIX  43
H2    2    0.125431    0.595694    0.253272    11.00000   -1.20000
AFIX   0
C3    1   -0.012677    0.612255    0.334564    11.00000    0.02229    0.01642 =
         0.02491    0.00367   -0.00222    0.00013
AFIX  43
H3    2   -0.033162    0.710881    0.321898    11.00000   -1.20000
AFIX   0
C4    1   -0.077013    0.534258    0.392970    11.00000    0.01638    0.01883 =
         0.01983   -0.00076   -0.00136    0.00070
AFIX  43
H4    2   -0.142463    0.578183    0.420430    11.00000   -1.20000
AFIX   0
C5    1   -0.043921    0.390557    0.410581    11.00000    0.01392    0.01803 =
         0.01356   -0.00150   -0.00242   -0.00123
C6    1   -0.105778    0.295897    0.469276    11.00000    0.01463    0.01715 =
         0.01433   -0.00085   -0.00083   -0.00013
C7    1   -0.210718    0.311538    0.514178    11.00000    0.01710    0.02052 =
         0.01996    0.00054    0.00222    0.00395
AFIX  43
H7    2   -0.263572    0.393132    0.515024    11.00000   -1.20000
AFIX   0
C8    1   -0.219898    0.180527    0.557199    11.00000    0.01525    0.02336 =
         0.01893    0.00130    0.00372    0.00289
AFIX  43
H8    2   -0.282715    0.156611    0.593911    11.00000   -1.20000
AFIX   0
C9    1   -0.311838   -0.172790    0.288476    11.00000    0.02251    0.03030 =
         0.02706    0.00628   -0.00755   -0.00913
AFIX 137
H9A   2   -0.325502   -0.242347    0.241949    11.00000   -1.50000
H9B   2   -0.377717   -0.101487    0.288064    11.00000   -1.50000
H9C   2   -0.308875   -0.225503    0.342481    11.00000   -1.50000
AFIX   0
C10   1   -0.195519   -0.095375    0.277742    11.00000    0.01834    0.01664 =
         0.02292    0.00231   -0.00539   -0.00009
C11   1   -0.129222   -0.068403    0.207827    11.00000    0.02124    0.02170 =
         0.01832   -0.00096   -0.00438    0.00173
AFIX  43
H11   2   -0.149648   -0.094806    0.150952    11.00000   -1.20000
AFIX   0
C12   1   -0.025180    0.006029    0.237257    11.00000    0.01803    0.02005 =
         0.01861    0.00153   -0.00059    0.00319
C13   1    0.076361    0.064980    0.188608    11.00000    0.02262    0.03957 =
         0.01972   -0.00114    0.00335   -0.00085
AFIX 137
H13A  2    0.101087   -0.008066    0.147390    11.00000   -1.50000
H13B  2    0.144532    0.087654    0.227618    11.00000   -1.50000
H13C  2    0.050240    0.154119    0.158824    11.00000   -1.50000
AFIX   0
C14   1    0.301554    0.175841    0.441698    11.00000    0.01435    0.02014 =
         0.02748    0.00654   -0.00024   -0.00127
C15   1    0.434660    0.206615    0.456266    11.00000    0.01613    0.04564 =
         0.04668    0.00641   -0.00276   -0.00634
AFIX 137
H15A  2    0.473384    0.211363    0.401669    11.00000   -1.50000
H15B  2    0.471550    0.128286    0.490694    11.00000   -1.50000
H15C  2    0.445230    0.300123    0.485868    11.00000   -1.50000
AFIX   0
N1    3    0.050417    0.326228    0.373482    11.00000    0.01344    0.01864 =
         0.01538    0.00095   -0.00053   -0.00077
N2    3   -0.056583    0.163607    0.485622    11.00000    0.01256    0.01665 =
         0.01363    0.00094    0.00133   -0.00054
N3    3   -0.127086    0.091333    0.539732    11.00000    0.01294    0.01956 =
         0.01470    0.00164    0.00232    0.00056
N4    3   -0.027237    0.023909    0.320986    11.00000    0.01342    0.01650 =
         0.01828    0.00119    0.00106    0.00010
N6    3   -0.132437   -0.038138    0.344351    11.00000    0.01616    0.02037 =
         0.01717    0.00160   -0.00028   -0.00216
O1    4    0.230619    0.196191    0.500692    11.00000    0.01759    0.02560 =
         0.02047    0.00050   -0.00092   -0.00226
O2    4    0.263661    0.128521    0.370409    11.00000    0.01645    0.02396 =
         0.02104    0.00265    0.00434    0.00048
NI1   5    0.086624    0.112955    0.415769    11.00000    0.01067    0.01613 =
         0.01377    0.00074    0.00125   -0.00014
H6    2   -0.149566   -0.046086    0.396700    11.00000   -1.20000
HKLF 4
REM  SIR97 run in space group P 21/n
REM wR2 = 0.0794, GooF = S = 1.042, Restrained GooF = 1.042 for all data
REM R1 = 0.0300 for 3617 Fo > 4sig(Fo) and 0.0327 for all 3946 data
REM 214 parameters refined using 0 restraints
END
WGHT      0.0447      0.5345
REM Highest difference peak  0.438,  deepest hole -0.269,  1-sigma level  0.072
Q1    1  -0.0961  0.1173  0.5142  11.00000  0.05    0.44
Q2    1   0.1380  0.1747  0.3992  11.00000  0.05    0.43
Q3    1  -0.0777  0.3487  0.4404  11.00000  0.05    0.42
Q4    1   0.3675  0.1961  0.4483  11.00000  0.05    0.41
Q5    1   0.0791  0.4621  0.2974  11.00000  0.05    0.40
;
_shelx_res_checksum     37897
_iucr_refine_instructions_details
;
TITL SIR97 run in space group P 21/n
    shelx.res
    created by SHELXL-2019/3 at 13:59:48 on 23-Jul-2024
CELL  0.71073  11.1045   9.1489  15.8088   90.000   92.210   90.000
ZERR     2.00   0.0007   0.0006   0.0011    0.000    0.001    0.000
LATT   1
SYMM  1/2 - X, 1/2 + Y, 1/2 - Z
SFAC  C    H    N    O    NI
UNIT  60 68 20 8 4
MERG   2
EQIV $2 -x+1/2,+y+1/2,-z+1/2
EQIV $3 -x,-y,-z+1
EQIV $4 -x, -y+1, -z+1
HTAB C1 O2
HTAB C13 O2
HTAB N6 N2
HTAB N6 N3
HTAB C2 O2_$2
HTAB C9 O1_$3
HTAB N6 O1_$3
HTAB C4 O1_$4
FMAP   2
PLAN    5
SIZE     0.100   0.100   0.120
ACTA
BOND   $H
CONF
LIST   4
L.S.  10
TEMP  -173.00
WGHT    0.045700    0.526400
FVAR       0.46358
C1    1    0.111066    0.403059    0.316914    11.00000    0.01534    0.02172 =
         0.01955    0.00169    0.00126   -0.00146
AFIX  43
H1    2    0.177134    0.357829    0.290855    11.00000   -1.20000
AFIX   0
C2    1    0.081855    0.545155    0.294756    11.00000    0.01896    0.02286 =
         0.02184    0.00606    0.00089   -0.00394
AFIX  43
H2    2    0.125431    0.595694    0.253272    11.00000   -1.20000
AFIX   0
C3    1   -0.012677    0.612255    0.334564    11.00000    0.02229    0.01642 =
         0.02491    0.00367   -0.00222    0.00013
AFIX  43
H3    2   -0.033162    0.710881    0.321898    11.00000   -1.20000
AFIX   0
C4    1   -0.077013    0.534258    0.392970    11.00000    0.01638    0.01883 =
         0.01983   -0.00076   -0.00136    0.00070
AFIX  43
H4    2   -0.142463    0.578183    0.420430    11.00000   -1.20000
AFIX   0
C5    1   -0.043921    0.390557    0.410581    11.00000    0.01392    0.01803 =
         0.01356   -0.00150   -0.00242   -0.00123
C6    1   -0.105778    0.295897    0.469276    11.00000    0.01463    0.01715 =
         0.01433   -0.00085   -0.00083   -0.00013
C7    1   -0.210718    0.311538    0.514178    11.00000    0.01710    0.02052 =
         0.01996    0.00054    0.00222    0.00395
AFIX  43
H7    2   -0.263572    0.393132    0.515024    11.00000   -1.20000
AFIX   0
C8    1   -0.219898    0.180527    0.557199    11.00000    0.01525    0.02336 =
         0.01893    0.00130    0.00372    0.00289
AFIX  43
H8    2   -0.282715    0.156611    0.593911    11.00000   -1.20000
AFIX   0
C9    1   -0.311838   -0.172790    0.288476    11.00000    0.02251    0.03030 =
         0.02706    0.00628   -0.00755   -0.00913
AFIX 137
H9A   2   -0.325502   -0.242347    0.241949    11.00000   -1.50000
H9B   2   -0.377717   -0.101487    0.288064    11.00000   -1.50000
H9C   2   -0.308875   -0.225503    0.342481    11.00000   -1.50000
AFIX   0
C10   1   -0.195519   -0.095375    0.277742    11.00000    0.01834    0.01664 =
         0.02292    0.00231   -0.00539   -0.00009
C11   1   -0.129222   -0.068403    0.207827    11.00000    0.02124    0.02170 =
         0.01832   -0.00096   -0.00438    0.00173
AFIX  43
H11   2   -0.149648   -0.094806    0.150952    11.00000   -1.20000
AFIX   0
C12   1   -0.025180    0.006029    0.237257    11.00000    0.01803    0.02005 =
         0.01861    0.00153   -0.00059    0.00319
C13   1    0.076361    0.064980    0.188608    11.00000    0.02262    0.03957 =
         0.01972   -0.00114    0.00335   -0.00085
AFIX 137
H13A  2    0.101087   -0.008066    0.147390    11.00000   -1.50000
H13B  2    0.144532    0.087654    0.227618    11.00000   -1.50000
H13C  2    0.050240    0.154119    0.158824    11.00000   -1.50000
AFIX   0
C14   1    0.301554    0.175841    0.441698    11.00000    0.01435    0.02014 =
         0.02748    0.00654   -0.00024   -0.00127
C15   1    0.434660    0.206615    0.456266    11.00000    0.01613    0.04564 =
         0.04668    0.00641   -0.00276   -0.00634
AFIX 137
H15A  2    0.473384    0.211363    0.401669    11.00000   -1.50000
H15B  2    0.471550    0.128286    0.490694    11.00000   -1.50000
H15C  2    0.445230    0.300123    0.485868    11.00000   -1.50000
AFIX   0
N1    3    0.050417    0.326228    0.373482    11.00000    0.01344    0.01864 =
         0.01538    0.00095   -0.00053   -0.00077
N2    3   -0.056583    0.163607    0.485622    11.00000    0.01256    0.01665 =
         0.01363    0.00094    0.00133   -0.00054
N3    3   -0.127086    0.091333    0.539732    11.00000    0.01294    0.01956 =
         0.01470    0.00164    0.00232    0.00056
N4    3   -0.027237    0.023909    0.320986    11.00000    0.01342    0.01650 =
         0.01828    0.00119    0.00106    0.00010
N6    3   -0.132437   -0.038138    0.344351    11.00000    0.01616    0.02037 =
         0.01717    0.00160   -0.00028   -0.00216
O1    4    0.230619    0.196191    0.500692    11.00000    0.01759    0.02560 =
         0.02047    0.00050   -0.00092   -0.00226
O2    4    0.263661    0.128521    0.370409    11.00000    0.01645    0.02396 =
         0.02104    0.00265    0.00434    0.00048
NI1   5    0.086624    0.112955    0.415769    11.00000    0.01067    0.01613 =
         0.01377    0.00074    0.00125   -0.00014
H6    2   -0.149566   -0.046086    0.396700    11.00000   -1.20000
HKLF 4
REM  SIR97 run in space group P 21/n
REM wR2 = 0.0794, GooF = S = 1.042, Restrained GooF = 1.042 for all data
REM R1 = 0.0300 for 3617 Fo > 4sig(Fo) and 0.0327 for all 3946 data
REM 214 parameters refined using 0 restraints
END
WGHT      0.0447      0.5345
REM Highest difference peak  0.438,  deepest hole -0.269,  1-sigma level  0.072
Q1    1  -0.0961  0.1173  0.5142  11.00000  0.05    0.44
Q2    1   0.1380  0.1747  0.3992  11.00000  0.05    0.43
Q3    1  -0.0777  0.3487  0.4404  11.00000  0.05    0.42
Q4    1   0.3675  0.1961  0.4483  11.00000  0.05    0.41
Q5    1   0.0791  0.4621  0.2974  11.00000  0.05    0.40
;
