# Supplementary material for: Bis[μ-3-(pyridin-2-yl)pyrazolato]bis­[acetato­(3,5-dimethyl-1H-pyrazole)­nickel(II)]
Source: IUCrdata. 2024 Aug 30;9(Pt 8):x240810. doi: 10.1107/S2414314624008101 (PMC11375596; doi:10.1107/S2414314624008101)
Supplement: Supplementary file 2 [file x-09-x240810-Isup2.hkl]

data_I                                                                          
_shelx_title ' SIR97 run in space group P 21/n'                                 
_shelx_refln_list_code          4                                               
_shelx_F_calc_maximum      216.27                                               
_exptl_crystal_F_000       744.00                                               
_reflns_d_resolution_high  0.7493                                               
                                                                                
loop_                                                                           
 _space_group_symop_operation_xyz                                               
 'x, y, z'                                                                      
 '-x+1/2, y+1/2, -z+1/2'                                                        
 '-x, -y, -z'                                                                   
 'x-1/2, -y-1/2, z-1/2'                                                         
                                                                                
_cell_length_a    11.1045                                                       
_cell_length_b     9.1489                                                       
_cell_length_c    15.8088                                                       
_cell_angle_alpha  90.000                                                       
_cell_angle_beta   92.210                                                       
_cell_angle_gamma  90.000                                                       
                                                                                
_shelx_F_squared_multiplier     1.000                                           
                                                                                
loop_                                                                           
 _refln_index_h                                                                 
 _refln_index_k                                                                 
 _refln_index_l                                                                 
 _refln_F_squared_calc                                                          
 _refln_F_squared_meas                                                          
 _refln_F_squared_sigma                                                         
 _refln_observed_status                                                         
   2   0   0       6344.60       6550.86        96.76 o                         
   4   0   0        958.35        887.62        17.22 o                         
   6   0   0      14341.84      15071.95       213.83 o                         
   8   0   0        696.16        697.42        18.78 o                         
  10   0   0       1027.98       1013.10        42.88 o                         
  12   0   0        128.79        138.53        14.52 o                         
  14   0   0        153.16        162.21        17.36 o                         
   1   1   0       7361.97       8012.93       100.78 o                         
   2   1   0         83.63         68.13         3.48 o                         
   3   1   0        616.53        612.72         9.80 o                         
   4   1   0       3196.93       3251.29        35.23 o                         
   5   1   0       2832.33       2652.60        30.40 o                         
   6   1   0       1178.81       1197.53        16.93 o                         
   7   1   0         28.41         19.12         2.60 o                         
   8   1   0        503.39        445.87        22.30 o                         
   9   1   0        154.89        140.84        10.48 o                         
  10   1   0        468.67        461.16        13.27 o                         
  11   1   0        158.44        161.72         8.70 o                         
  12   1   0         44.98         49.83         6.07 o                         
  13   1   0        134.70        130.44        10.69 o                         
  14   1   0        743.93        773.97        29.99 o                         
   0   2   0       1244.70       1296.43        29.04 o                         
   1   2   0      20995.26      23680.13       400.80 o                         
   2   2   0       7558.34       8430.86        96.07 o                         
   3   2   0       1205.00       1213.63        17.12 o                         
   4   2   0       3305.84       3454.05        42.91 o                         
   5   2   0       1364.47       1293.71        24.92 o                         
   6   2   0         45.27         57.94         3.87 o                         
   7   2   0       2326.69       2266.36        32.81 o                         
   8   2   0        440.93        390.36        10.79 o                         
   9   2   0       4361.36       4436.94        59.84 o                         
  10   2   0          7.48          8.88         3.26 o                         
  11   2   0        220.02        232.16        10.00 o                         
  12   2   0        110.61        106.02         7.92 o                         
  13   2   0        562.62        554.88        17.26 o                         
  14   2   0          0.03          1.38         4.02 o                         
   1   3   0       1499.07       1752.43        76.15 o                         
   2   3   0      14342.04      15286.95       142.76 o                         
   3   3   0          5.72          3.51         1.25 o                         
   4   3   0       1957.29       1914.69        26.40 o                         
   5   3   0       4241.26       4450.05        55.46 o                         
   6   3   0        412.42        397.78         9.74 o                         
   7   3   0       1702.55       1808.22        27.88 o                         
   8   3   0       3215.58       3201.23        94.67 o                         
   9   3   0          2.35          6.75         2.71 o                         
  10   3   0       1399.37       1384.36        26.08 o                         
  11   3   0        521.88        528.88        16.31 o                         
  12   3   0        274.88        261.40        11.44 o                         
  13   3   0       1194.23       1188.88        26.83 o                         
  14   3   0        281.92        297.75        13.36 o                         
   0   4   0      14456.75      16304.39       314.60 o                         
   1   4   0         50.25         76.30         5.35 o                         
   2   4   0         27.80         20.30         1.82 o                         
   3   4   0       3364.55       3381.49        35.65 o                         
   4   4   0        754.85        738.23        10.78 o                         
   5   4   0         92.30        137.80         5.49 o                         
   6   4   0       3662.81       3725.87        49.07 o                         
   7   4   0          3.74          3.12         2.16 o                         
   8   4   0        240.93        224.44         8.47 o                         
   9   4   0         58.85         66.11         5.58 o                         
  10   4   0        543.23        521.30        20.21 o                         
  11   4   0        434.47        448.07        14.16 o                         
  12   4   0        536.76        562.41        16.91 o                         
  13   4   0         47.33         47.79         6.75 o                         
   1   5   0       2832.35       2929.80        46.36 o                         
   2   5   0         53.35         70.90         3.29 o                         
   3   5   0       2054.62       2290.56        26.44 o                         
   4   5   0       1563.20       1494.85        23.25 o                         
   5   5   0       4923.83       5241.04        66.01 o                         
   6   5   0         24.19         21.12         3.28 o                         
   7   5   0       2663.42       2626.09        40.38 o                         
   8   5   0         20.29         21.11         3.68 o                         
   9   5   0         12.58         12.23         3.42 o                         
  10   5   0        145.60        137.55        10.30 o                         
  11   5   0       2155.59       2089.66        58.86 o                         
  12   5   0        188.26        181.83        14.93 o                         
  13   5   0         98.06        109.62        10.90 o                         
   0   6   0         10.20          1.72         3.21 o                         
   1   6   0         55.47         42.16         3.41 o                         
   2   6   0        206.98        214.76         5.92 o                         
   3   6   0       1250.23       1139.74        16.23 o                         
   4   6   0       3058.36       2960.66        88.77 o                         
   5   6   0       1546.06       1542.98        25.23 o                         
   6   6   0        342.67        317.28         9.87 o                         
   7   6   0         44.56         42.73         4.57 o                         
   8   6   0        241.40        233.89         9.27 o                         
   9   6   0        723.88        724.40        18.93 o                         
  10   6   0        242.07        249.25        10.63 o                         
  11   6   0        224.10        234.57        13.03 o                         
  12   6   0        289.09        264.15        13.06 o                         
   1   7   0        431.22        424.62        15.34 o                         
   2   7   0       2631.71       2664.20        43.47 o                         
   3   7   0        459.21        417.15        10.14 o                         
   4   7   0        595.74        611.36        14.05 o                         
   5   7   0        292.74        294.94         9.63 o                         
   6   7   0        284.48        265.98         9.56 o                         
   7   7   0         98.25         98.34         6.57 o                         
   8   7   0       1962.15       1938.78        51.47 o                         
   9   7   0         22.10         23.49         4.54 o                         
  10   7   0        616.38        619.31        18.16 o                         
  11   7   0        178.63        182.59        10.47 o                         
  12   7   0        782.21        841.15        28.03 o                         
   0   8   0         93.80        102.46        10.14 o                         
   1   8   0        317.21        277.55        11.25 o                         
   2   8   0       1114.56       1097.04        19.93 o                         
   3   8   0       1038.67        955.89        18.17 o                         
   4   8   0         22.32         23.49         5.78 o                         
   5   8   0       1638.00       1597.24        38.16 o                         
   6   8   0        256.02        262.97         9.97 o                         
   7   8   0         12.75         10.26         3.70 o                         
   8   8   0         16.12         19.37         4.41 o                         
   9   8   0        411.61        415.36        14.13 o                         
  10   8   0         90.77        102.75         8.45 o                         
  11   8   0        104.98        112.40        11.66 o                         
   1   9   0        657.70        665.27        27.08 o                         
   2   9   0         82.87         93.55         6.23 o                         
   3   9   0         68.42         74.50         5.86 o                         
   4   9   0          2.49          3.35         3.89 o                         
   5   9   0        357.23        357.97        19.85 o                         
   6   9   0         85.62        103.60        12.35 o                         
   7   9   0        906.04        945.75        26.08 o                         
   8   9   0         85.44         84.44         9.08 o                         
   9   9   0          1.08          6.33         4.79 o                         
   0  10   0       1929.13       1849.18        55.05 o                         
   1  10   0        158.14        160.37         8.32 o                         
   2  10   0         47.28         51.78         6.58 o                         
   3  10   0        732.38        685.44        16.61 o                         
   4  10   0          8.56         18.98         5.50 o                         
   5  10   0        215.05        229.39        12.55 o                         
   6  10   0        247.75        239.73        17.24 o                         
   7  10   0        485.88        451.91        18.32 o                         
   8  10   0          2.16          4.84         8.05 o                         
   1  11   0         11.63         20.23         4.90 o                         
   2  11   0        435.90        466.77        14.30 o                         
   3  11   0          3.05          5.66         4.11 o                         
   4  11   0        162.90        176.26        20.31 o                         
   5  11   0          2.17          6.80         5.31 o                         
   6  11   0          7.34         13.44         6.07 o                         
   0  12   0        201.33        237.39        14.29 o                         
   1  12   0        136.52        149.52        15.47 o                         
   2  12   0         61.64         81.30         7.57 o                         
 -13   0   1         68.80         78.08        12.56 o                         
 -11   0   1       1769.61       1861.23        55.05 o                         
  -9   0   1       5286.23       5469.75        88.31 o                         
  -7   0   1         89.55         83.43         9.12 o                         
  -5   0   1      15329.42      15721.47       221.36 o                         
  -3   0   1       2836.11       2879.32        43.74 o                         
  -1   0   1      32426.41      30871.92       608.17 o                         
   1   0   1      46772.70      46531.66       951.16 o                         
   3   0   1        795.43        817.75        12.13 o                         
   5   0   1        834.65        745.06        12.55 o                         
   7   0   1      13920.20      14940.26       213.59 o                         
   9   0   1        544.33        538.29        34.60 o                         
  11   0   1        302.55        275.37        13.26 o                         
  13   0   1        565.29        592.35        29.32 o                         
 -14   1   1         59.80         58.23         8.82 o                         
 -13   1   1        325.22        316.99        15.40 o                         
 -12   1   1        364.36        344.07        21.17 o                         
 -11   1   1          3.46          1.48         2.99 o                         
 -10   1   1       2637.74       2684.22        41.35 o                         
  -9   1   1       1606.20       1537.47        26.64 o                         
  -8   1   1        939.27        865.50        51.78 o                         
  -7   1   1       1656.10       1637.73        25.76 o                         
  -6   1   1       1421.07       1272.67        25.88 o                         
  -5   1   1         11.49         10.00         1.91 o                         
  -4   1   1       2911.10       2903.40        53.55 o                         
  -3   1   1        909.03        946.05        38.75 o                         
  -2   1   1          3.66         11.60         1.15 o                         
  -1   1   1       6901.35       7677.73        86.62 o                         
   0   1   1       8116.48       9440.88       146.60 o                         
   1   1   1         25.43         32.70         1.03 o                         
   2   1   1       1895.30       1959.43        22.55 o                         
   3   1   1        322.68        318.25         8.13 o                         
   4   1   1         95.36        103.74         2.45 o                         
   5   1   1       5234.82       5387.51        46.16 o                         
   6   1   1       2038.24       1907.75        31.79 o                         
   7   1   1          2.04         10.10         2.17 o                         
   8   1   1        843.47        708.16        28.60 o                         
   9   1   1        281.24        239.60         7.79 o                         
  10   1   1        519.76        461.08        23.21 o                         
  11   1   1       1168.60       1157.73        23.76 o                         
  12   1   1        181.85        181.46         9.60 o                         
  13   1   1        425.98        408.97        14.52 o                         
  14   1   1        395.75        443.50        18.72 o                         
 -14   2   1       1923.14       2043.42        59.58 o                         
 -13   2   1         32.61         43.78         6.60 o                         
 -12   2   1       3054.49       3055.81        48.40 o                         
 -11   2   1        702.72        676.07        17.49 o                         
 -10   2   1        284.06        274.86        10.27 o                         
  -9   2   1        309.25        285.87        17.93 o                         
  -8   2   1       3105.46       3115.85        43.83 o                         
  -7   2   1       1081.81       1173.56        22.27 o                         
  -6   2   1       5272.21       5285.44        65.81 o                         
  -5   2   1        146.09        152.96         7.30 o                         
  -4   2   1       3458.42       3654.16        45.18 o                         
  -3   2   1        131.55        138.72         4.10 o                         
  -2   2   1       5032.90       5152.51        60.00 o                         
  -1   2   1       2372.71       2394.30        21.66 o                         
   0   2   1        601.44        612.29         9.09 o                         
   1   2   1        269.56        275.86         5.53 o                         
   2   2   1        877.25        979.64        14.23 o                         
   3   2   1          4.01         -0.71         0.71 o                         
   4   2   1        387.62        289.74         5.86 o                         
   5   2   1       1081.99       1185.89        15.01 o                         
   6   2   1       1119.50       1110.23        18.35 o                         
   7   2   1        158.84        143.82         6.05 o                         
   8   2   1       1851.11       1763.02        45.73 o                         
   9   2   1       1713.89       1696.61        33.96 o                         
  10   2   1       1888.02       1967.49        32.76 o                         
  11   2   1          2.73          2.80         3.09 o                         
  12   2   1        625.26        604.20        17.08 o                         
  13   2   1         47.56         48.81         6.65 o                         
  14   2   1        408.48        468.65        16.34 o                         
 -14   3   1          0.22          4.10         4.48 o                         
 -13   3   1        991.27       1045.76        25.07 o                         
 -12   3   1         53.72         48.70         6.25 o                         
 -11   3   1        206.14        226.85        10.12 o                         
 -10   3   1         16.43         20.86         4.16 o                         
  -9   3   1       2147.02       2113.42        33.81 o                         
  -8   3   1        623.58        563.95        28.19 o                         
  -7   3   1       4218.57       4317.18        56.18 o                         
  -6   3   1       3079.72       3168.49        42.26 o                         
  -5   3   1        629.87        676.53        17.44 o                         
  -4   3   1        154.27        132.26         5.72 o                         
  -3   3   1       5656.27       5750.95        68.14 o                         
  -2   3   1       3718.80       3987.31        39.79 o                         
  -1   3   1       2439.62       2419.49        37.16 o                         
   0   3   1       7874.51       8821.71       100.84 o                         
   1   3   1        128.49        140.79         8.80 o                         
   2   3   1        214.42        200.89         4.83 o                         
   3   3   1        134.60        107.33         4.16 o                         
   4   3   1        484.96        516.79         7.89 o                         
   5   3   1       2157.51       2151.21        31.40 o                         
   6   3   1       3715.94       3895.37        56.46 o                         
   7   3   1        106.95         97.92         5.33 o                         
   8   3   1        252.85        255.34        10.96 o                         
   9   3   1       1398.89       1431.06        25.35 o                         
  10   3   1        215.76        204.53         8.93 o                         
  11   3   1        410.56        390.27        13.07 o                         
  12   3   1       1601.66       1579.83        30.59 o                         
  13   3   1        343.10        338.30        13.53 o                         
  14   3   1        665.15        677.64        20.20 o                         
 -14   4   1         11.83         24.71         8.75 o                         
 -13   4   1         11.24          5.44         4.65 o                         
 -12   4   1        199.20        199.46        10.37 o                         
 -11   4   1        694.26        699.61        18.29 o                         
 -10   4   1        272.71        271.99        18.38 o                         
  -9   4   1          5.82         11.80         3.07 o                         
  -8   4   1        408.31        381.51        12.56 o                         
  -7   4   1         49.12         35.56         4.02 o                         
  -6   4   1         12.86         23.70         3.09 o                         
  -5   4   1       6570.10       6823.85        82.43 o                         
  -4   4   1       1932.04       2063.63        28.86 o                         
  -3   4   1        999.44        939.87        18.50 o                         
  -2   4   1       2104.03       2200.63        24.28 o                         
  -1   4   1       1108.78       1190.76        19.50 o                         
   0   4   1        709.33        879.13        21.89 o                         
   1   4   1      13860.37      14885.74       203.60 o                         
   2   4   1        277.18        338.86         6.50 o                         
   3   4   1       3098.46       3243.96        30.90 o                         
   4   4   1        111.40         98.69         3.38 o                         
   5   4   1        965.15        925.70        26.07 o                         
   6   4   1       2007.11       2005.70        29.70 o                         
   7   4   1       3352.61       3385.92        46.19 o                         
   8   4   1        671.09        657.58        15.04 o                         
   9   4   1         64.21         77.31        10.14 o                         
  10   4   1        769.07        712.63        17.32 o                         
  11   4   1        560.73        547.68        16.84 o                         
  12   4   1        598.70        605.25        17.56 o                         
  13   4   1        565.71        600.59        18.40 o                         
 -13   5   1        246.13        241.77        14.72 o                         
 -12   5   1        474.43        484.73        17.99 o                         
 -11   5   1         35.63         42.84         5.94 o                         
 -10   5   1       1207.02       1268.78        25.41 o                         
  -9   5   1        296.64        279.70        15.09 o                         
  -8   5   1         68.88         61.38         5.29 o                         
  -7   5   1        377.22        356.55        10.54 o                         
  -6   5   1       3170.75       3176.48        43.78 o                         
  -5   5   1        484.58        453.28        12.07 o                         
  -4   5   1      12428.61      12918.62       149.68 o                         
  -3   5   1         77.92         91.58         3.64 o                         
  -2   5   1          0.05          0.31         1.17 o                         
  -1   5   1       1995.24       2170.47        29.42 o                         
   0   5   1       1292.35       1284.79        24.13 o                         
   1   5   1        206.98        203.04         7.57 o                         
   2   5   1       2608.81       2497.21        28.26 o                         
   3   5   1        952.66        952.03        13.80 o                         
   4   5   1          5.32          5.87         2.06 o                         
   5   5   1       1415.58       1409.05        22.92 o                         
   6   5   1       1108.35       1035.49        30.45 o                         
   7   5   1         32.26         26.39         4.36 o                         
   8   5   1          6.71         13.26         3.19 o                         
   9   5   1         15.49         15.80         3.91 o                         
  10   5   1        430.66        395.57        12.73 o                         
  11   5   1         15.35         12.00         4.21 o                         
  12   5   1        779.86        757.39        23.79 o                         
  13   5   1        202.09        215.37        20.06 o                         
 -12   6   1        194.91        180.60        10.70 o                         
 -11   6   1        422.05        406.63        14.24 o                         
 -10   6   1        969.97        973.61        22.07 o                         
  -9   6   1        208.01        228.59         9.67 o                         
  -8   6   1         44.76         56.95         6.96 o                         
  -7   6   1        163.62        161.51        12.96 o                         
  -6   6   1         48.29         55.73         8.57 o                         
  -5   6   1        724.03        744.90        33.60 o                         
  -4   6   1       1734.93       1678.12        70.27 o                         
  -3   6   1       1526.70       1518.28        19.88 o                         
  -2   6   1        650.41        665.67        11.05 o                         
  -1   6   1        101.58         95.30         4.46 o                         
   0   6   1        516.20        415.33        12.04 o                         
   1   6   1        224.62        237.34         8.99 o                         
   2   6   1       1864.41       1824.92        22.84 o                         
   3   6   1        210.06        197.36         5.83 o                         
   4   6   1       4370.86       4453.92        47.93 o                         
   5   6   1        225.46        215.65         7.88 o                         
   6   6   1        521.98        509.49        12.85 o                         
   7   6   1         25.32         31.62         4.14 o                         
   8   6   1        982.97        992.22        20.48 o                         
   9   6   1          0.38          1.20         2.78 o                         
  10   6   1       1851.20       1838.45        32.95 o                         
  11   6   1        410.64        410.69        14.13 o                         
  12   6   1         16.81         15.78         6.74 o                         
 -12   7   1         34.63         29.05         7.33 o                         
 -11   7   1         86.83         84.86         8.19 o                         
 -10   7   1        237.79        240.36        17.41 o                         
  -9   7   1        687.81        654.13        17.14 o                         
  -8   7   1         23.62         17.94         5.08 o                         
  -7   7   1       1860.52       1851.13        31.04 o                         
  -6   7   1          2.19          0.90         2.52 o                         
  -5   7   1        691.95        598.86        28.07 o                         
  -4   7   1         26.67         25.41         3.57 o                         
  -3   7   1        386.58        372.58         8.50 o                         
  -2   7   1          6.62          7.20         1.97 o                         
  -1   7   1       1433.21       1365.13       100.32 o                         
   0   7   1        354.50        374.69        12.29 o                         
   1   7   1          0.02          3.32         2.71 o                         
   2   7   1        272.79        255.71         7.08 o                         
   3   7   1       2261.65       2195.23        27.38 o                         
   4   7   1        105.63         95.92         6.36 o                         
   5   7   1       4517.62       4541.34        60.42 o                         
   6   7   1        714.31        661.49        15.76 o                         
   7   7   1         42.74         47.56         5.19 o                         
   8   7   1        136.44        136.78         7.91 o                         
   9   7   1       1432.63       1495.51        28.47 o                         
  10   7   1          0.10          2.20         3.50 o                         
  11   7   1        170.89        167.48        12.84 o                         
  12   7   1         51.52         53.05        12.66 o                         
 -11   8   1       1091.22       1186.66        34.54 o                         
 -10   8   1        237.96        231.07        11.19 o                         
  -9   8   1         15.30         23.40         5.03 o                         
  -8   8   1        377.13        381.86        13.01 o                         
  -7   8   1        269.86        251.32         9.99 o                         
  -6   8   1        283.78        276.15        10.17 o                         
  -5   8   1        334.41        344.94        13.66 o                         
  -4   8   1        357.29        345.92        13.34 o                         
  -3   8   1          9.01          8.32         2.80 o                         
  -2   8   1        626.36        616.47        14.78 o                         
  -1   8   1        124.45        128.80        10.66 o                         
   0   8   1         12.12          5.98         3.11 o                         
   1   8   1       1510.94       1531.66        33.53 o                         
   2   8   1        484.02        466.92        11.14 o                         
   3   8   1        181.07        176.62         6.43 o                         
   4   8   1        962.39        880.84        15.48 o                         
   5   8   1       1457.82       1430.30        38.27 o                         
   6   8   1        646.92        647.79        16.13 o                         
   7   8   1       1015.37       1002.27        21.43 o                         
   8   8   1        307.91        293.95        11.74 o                         
   9   8   1        350.11        369.52        13.25 o                         
  10   8   1        150.80        148.95        12.24 o                         
  11   8   1        508.65        522.18        30.52 o                         
 -10   9   1        391.28        462.81        27.78 o                         
  -9   9   1          6.80          8.51         5.41 o                         
  -8   9   1          2.66          6.68         5.10 o                         
  -7   9   1         60.24         72.74         8.36 o                         
  -6   9   1        620.51        673.69        21.19 o                         
  -5   9   1         38.74         33.87         6.02 o                         
  -4   9   1       1921.41       1961.07        94.46 o                         
  -3   9   1        106.85         95.05         6.35 o                         
  -2   9   1         44.85         43.39         4.75 o                         
  -1   9   1        120.66        123.72         6.98 o                         
   0   9   1        644.20        675.64        24.15 o                         
   1   9   1        109.39         91.65         7.50 o                         
   2   9   1       1062.62       1013.43        43.44 o                         
   3   9   1         25.24         23.14         3.99 o                         
   4   9   1          2.87          5.72         3.53 o                         
   5   9   1        342.49        314.86        13.66 o                         
   6   9   1       1559.74       1639.56        36.26 o                         
   7   9   1        282.36        247.96        10.59 o                         
   8   9   1        271.53        289.85        14.66 o                         
   9   9   1          2.87          8.46         5.75 o                         
  -8  10   1        185.21        189.06        13.87 o                         
  -7  10   1         15.61         27.73         9.07 o                         
  -6  10   1        118.38        105.55        11.80 o                         
  -5  10   1         23.03         39.75         8.07 o                         
  -4  10   1        382.13        394.85        16.19 o                         
  -3  10   1        468.94        460.07        13.41 o                         
  -2  10   1       1481.38       1494.61        59.01 o                         
  -1  10   1        279.51        275.83        10.37 o                         
   0  10   1       1082.17       1069.06        42.58 o                         
   1  10   1        726.73        720.34        17.07 o                         
   2  10   1        351.40        353.97        11.55 o                         
   3  10   1         11.99          9.17         3.78 o                         
   4  10   1        251.55        270.72        14.17 o                         
   5  10   1        362.24        382.16        16.09 o                         
   6  10   1         64.50         89.88        18.61 o                         
   7  10   1        819.22        837.95        36.62 o                         
   8  10   1        132.98         90.41        14.52 o                         
  -6  11   1         10.83          5.28         8.00 o                         
  -5  11   1          0.11         -0.77         5.05 o                         
  -4  11   1          0.01         -0.28         4.84 o                         
  -3  11   1        566.59        555.66        15.73 o                         
  -2  11   1          8.75          8.57         3.95 o                         
  -1  11   1        776.51        834.59        57.65 o                         
   0  11   1         27.47         41.18         5.60 o                         
   1  11   1         13.19         15.15         4.65 o                         
   2  11   1         11.49         11.03         4.10 o                         
   3  11   1        506.29        481.62        14.70 o                         
   4  11   1         18.95         31.22         6.94 o                         
   5  11   1        710.86        718.45        34.11 o                         
   6  11   1         60.60         51.98        12.84 o                         
  -2  12   1        586.45        622.03        28.92 o                         
  -1  12   1         38.67         57.11         7.01 o                         
   0  12   1         57.40         66.94         7.83 o                         
   1  12   1        300.75        331.62        11.19 o                         
   2  12   1          8.11         15.33         5.04 o                         
 -14   0   2         29.69         40.72        11.26 o                         
 -12   0   2         14.20         12.84         7.07 o                         
 -10   0   2       1486.93       1597.77        48.21 o                         
  -8   0   2       1383.42       1477.44        42.76 o                         
  -6   0   2       2039.91       2087.94        51.46 o                         
  -4   0   2        952.04        775.46        22.29 o                         
  -2   0   2       5469.46       6137.90        86.70 o                         
   0   0   2       3983.53       4346.69        88.83 o                         
   2   0   2        160.98        187.84         6.38 o                         
   4   0   2       1616.57       1538.50        21.07 o                         
   6   0   2      13563.71      14530.96       168.70 o                         
   8   0   2       4794.85       5072.55        80.75 o                         
  10   0   2        867.58        887.56        29.52 o                         
  12   0   2        297.61        304.49        28.29 o                         
  14   0   2        965.33        969.12        39.69 o                         
 -14   1   2        376.66        372.41        29.27 o                         
 -13   1   2          1.05          2.28         4.73 o                         
 -12   1   2        329.66        330.12        20.85 o                         
 -11   1   2        816.61        837.47        43.23 o                         
 -10   1   2        140.94        124.79         7.51 o                         
  -9   1   2       1605.26       1673.47        28.52 o                         
  -8   1   2        890.23        804.54        48.72 o                         
  -7   1   2        122.52        124.20         9.15 o                         
  -6   1   2       5482.75       5569.81        83.57 o                         
  -5   1   2       7176.97       7565.74        77.33 o                         
  -4   1   2        651.73        724.62        11.81 o                         
  -3   1   2       1844.27       1957.36        35.05 o                         
  -2   1   2         29.05         29.54         1.31 o                         
  -1   1   2       1630.07       1768.73        18.50 o                         
   0   1   2       8602.60       9415.89       107.72 o                         
   1   1   2       1811.33       2003.22        37.19 o                         
   2   1   2       9164.17      10398.48        84.20 o                         
   3   1   2        119.61        120.32         2.46 o                         
   4   1   2        141.15        121.34         2.80 o                         
   5   1   2         98.67        113.59         2.95 o                         
   6   1   2       2336.41       2320.43        22.44 o                         
   7   1   2       3320.54       3326.47        31.19 o                         
   8   1   2         28.39         37.22         3.52 o                         
   9   1   2        498.56        450.61        10.76 o                         
  10   1   2        372.26        370.55        10.32 o                         
  11   1   2         12.59         20.88         4.38 o                         
  12   1   2        138.19        128.40         8.40 o                         
  13   1   2       1063.72       1146.05        25.53 o                         
  14   1   2        905.53        852.64        26.60 o                         
 -14   2   2         37.69         43.18         7.95 o                         
 -13   2   2       2406.89       2380.39        68.24 o                         
 -12   2   2         19.54         19.67         5.73 o                         
 -11   2   2       3194.76       3253.32        49.55 o                         
 -10   2   2         30.46         37.75         4.97 o                         
  -9   2   2        235.00        226.36         8.86 o                         
  -8   2   2        182.17        190.23         7.67 o                         
  -7   2   2       1974.79       1824.85        34.53 o                         
  -6   2   2       1245.60       1381.94        21.84 o                         
  -5   2   2        362.14        273.14         7.24 o                         
  -4   2   2        513.96        495.58         9.56 o                         
  -3   2   2        857.62        841.84        12.93 o                         
  -2   2   2          0.12         -0.29         0.79 o                         
  -1   2   2       1323.08       1451.78        16.10 o                         
   0   2   2      19778.43      22307.95       348.62 o                         
   1   2   2       1202.84       1282.25        21.37 o                         
   2   2   2        716.79        772.48        17.75 o                         
   3   2   2         24.72         25.94         1.44 o                         
   4   2   2        477.69        505.68        10.48 o                         
   5   2   2       8350.15       8630.63        86.83 o                         
   6   2   2          4.45          3.44         1.12 o                         
   7   2   2          2.22          5.46         1.58 o                         
   8   2   2        311.14        282.88        10.60 o                         
   9   2   2        617.57        624.36        16.12 o                         
  10   2   2         97.64         91.22         6.49 o                         
  11   2   2       2658.14       2589.00        66.80 o                         
  12   2   2        231.41        227.70        10.45 o                         
  13   2   2         32.74         40.31         6.16 o                         
  14   2   2          1.57          3.57         4.66 o                         
 -14   3   2        203.04        233.40        14.63 o                         
 -13   3   2         18.17         23.33         5.57 o                         
 -12   3   2        491.54        501.26        15.99 o                         
 -11   3   2         50.75         57.28         6.90 o                         
 -10   3   2        135.99        100.09         8.18 o                         
  -9   3   2        160.77        130.13         7.20 o                         
  -8   3   2       1079.95       1034.58        19.81 o                         
  -7   3   2        438.36        441.44        11.17 o                         
  -6   3   2       1770.35       1679.63        25.59 o                         
  -5   3   2        362.32        267.86        13.26 o                         
  -4   3   2       1346.89       1395.48        20.57 o                         
  -3   3   2         56.56         30.76         1.79 o                         
  -2   3   2         37.19         47.92         2.11 o                         
  -1   3   2          0.40          4.61         0.88 o                         
   0   3   2       2148.71       2216.86        24.12 o                         
   1   3   2      12990.69      13967.01       304.44 o                         
   2   3   2         33.82         27.61         1.48 o                         
   3   3   2       1199.90       1209.12        18.48 o                         
   4   3   2       2871.57       2899.88        30.04 o                         
   5   3   2        410.98        474.64         9.43 o                         
   6   3   2       3314.33       3343.89        38.52 o                         
   7   3   2       1154.61       1149.54        19.96 o                         
   8   3   2        319.53        327.36         9.88 o                         
   9   3   2         42.59         43.20         4.66 o                         
  10   3   2       1679.91       1644.23        28.95 o                         
  11   3   2          1.34          3.63         3.23 o                         
  12   3   2        197.71        203.82        10.29 o                         
  13   3   2        482.03        502.72        16.49 o                         
  14   3   2        815.25        893.13        36.27 o                         
 -13   4   2        440.32        422.50        27.03 o                         
 -12   4   2          2.16          5.13         5.01 o                         
 -11   4   2         20.54         16.19         4.38 o                         
 -10   4   2        874.92        873.90        19.90 o                         
  -9   4   2          0.20          2.44         2.53 o                         
  -8   4   2        903.08        800.37        17.16 o                         
  -7   4   2         74.35         81.44         8.79 o                         
  -6   4   2         16.42         23.83         3.09 o                         
  -5   4   2          3.37         13.19         4.39 o                         
  -4   4   2       4740.65       4735.93        64.61 o                         
  -3   4   2        444.20        375.27        12.85 o                         
  -2   4   2       1274.44       1153.80        14.40 o                         
  -1   4   2         99.53        127.61         3.15 o                         
   0   4   2       2525.30       2769.55        30.42 o                         
   1   4   2       7610.14       8653.23       100.58 o                         
   2   4   2      15058.22      16538.38       257.96 o                         
   3   4   2        278.01        282.24         4.97 o                         
   4   4   2       2517.26       2577.31        46.70 o                         
   5   4   2        371.35        375.09         9.35 o                         
   6   4   2       2727.25       2790.93        49.34 o                         
   7   4   2       2118.78       2081.22        31.34 o                         
   8   4   2       1970.30       2051.24        32.00 o                         
   9   4   2          3.15          6.23         2.79 o                         
  10   4   2        685.56        641.51        19.08 o                         
  11   4   2        168.24        158.76         8.69 o                         
  12   4   2        273.03        300.54        15.44 o                         
  13   4   2          0.87          4.96         6.35 o                         
 -13   5   2        209.23        201.58        11.57 o                         
 -12   5   2        215.24        215.88        10.87 o                         
 -11   5   2        747.67        705.72        29.10 o                         
 -10   5   2         20.05         13.64         4.13 o                         
  -9   5   2        573.49        596.69        15.45 o                         
  -8   5   2        466.59        453.20        12.70 o                         
  -7   5   2        186.65        165.56         8.65 o                         
  -6   5   2       4308.18       4444.77        94.66 o                         
  -5   5   2       4773.60       4931.55        71.51 o                         
  -4   5   2        553.78        545.14        11.67 o                         
  -3   5   2       2416.29       2454.07        33.50 o                         
  -2   5   2        499.25        577.25         9.37 o                         
  -1   5   2        247.23        317.45         6.33 o                         
   0   5   2       3973.15       4234.92        88.72 o                         
   1   5   2       7879.63       8714.16       123.45 o                         
   2   5   2          0.30          4.86         1.91 o                         
   3   5   2       4231.45       4243.83        48.68 o                         
   4   5   2        291.72        240.06         7.31 o                         
   5   5   2        106.77         89.98         5.00 o                         
   6   5   2        174.28        169.49         7.34 o                         
   7   5   2        209.89        199.55         7.83 o                         
   8   5   2         19.01         21.99         3.72 o                         
   9   5   2         27.22         22.74         3.92 o                         
  10   5   2         12.96         23.05         4.30 o                         
  11   5   2        117.20        120.79         8.03 o                         
  12   5   2         94.03         99.77        10.65 o                         
  13   5   2        259.19        294.07        16.72 o                         
 -12   6   2          8.43          8.33         4.72 o                         
 -11   6   2        269.61        283.09        14.50 o                         
 -10   6   2         19.09         18.11         4.52 o                         
  -9   6   2        144.17        139.12         8.08 o                         
  -8   6   2        662.80        674.11        25.51 o                         
  -7   6   2        875.07        852.68        18.01 o                         
  -6   6   2        705.63        655.50        22.81 o                         
  -5   6   2       1461.11       1417.41        23.64 o                         
  -4   6   2        508.47        463.71        11.08 o                         
  -3   6   2       1165.55       1079.51        18.51 o                         
  -2   6   2         12.80         14.90         2.03 o                         
  -1   6   2       1477.09       1267.64        16.73 o                         
   0   6   2        233.70        247.45         6.83 o                         
   1   6   2       1318.05       1305.18        25.51 o                         
   2   6   2       2520.60       2420.72        34.15 o                         
   3   6   2       2162.60       2187.70        34.61 o                         
   4   6   2         25.15         27.78         2.94 o                         
   5   6   2       1504.02       1532.86        30.71 o                         
   6   6   2        254.92        257.63         8.88 o                         
   7   6   2         10.30         25.75         4.85 o                         
   8   6   2        145.98        145.67         8.59 o                         
   9   6   2        595.34        612.76        15.99 o                         
  10   6   2         30.71         28.39         5.03 o                         
  11   6   2       1257.42       1275.47        33.73 o                         
  12   6   2        265.88        275.43        15.68 o                         
 -12   7   2        365.10        341.92        17.31 o                         
 -11   7   2        143.68        130.48         9.24 o                         
 -10   7   2          7.28         11.36         4.31 o                         
  -9   7   2         33.69         33.02         5.02 o                         
  -8   7   2        927.29        942.89        20.61 o                         
  -7   7   2          0.24          3.13         2.68 o                         
  -6   7   2       2829.79       2892.24        42.33 o                         
  -5   7   2        696.75        694.68        15.40 o                         
  -4   7   2        377.20        342.59         9.88 o                         
  -3   7   2         70.78         90.11         5.23 o                         
  -2   7   2        495.47        484.14        20.07 o                         
  -1   7   2          0.60          4.99         2.15 o                         
   0   7   2       3046.40       2978.63        51.79 o                         
   1   7   2        494.94        446.19        41.60 o                         
   2   7   2        104.03        114.70         6.89 o                         
   3   7   2         92.20         95.70         4.80 o                         
   4   7   2       2511.27       2505.45        30.89 o                         
   5   7   2         12.59         12.14         3.22 o                         
   6   7   2       2630.35       2629.53        54.05 o                         
   7   7   2        474.56        468.79        13.41 o                         
   8   7   2        199.78        223.61         9.55 o                         
   9   7   2        235.30        222.10        18.43 o                         
  10   7   2        848.72        883.44        26.54 o                         
  11   7   2          5.55         11.35         6.33 o                         
 -11   8   2         17.12         22.25         5.54 o                         
 -10   8   2        772.80        837.75        27.45 o                         
  -9   8   2         80.59         90.74         7.55 o                         
  -8   8   2        311.85        302.43        14.00 o                         
  -7   8   2        372.59        384.49        25.36 o                         
  -6   8   2          5.99         13.40         4.34 o                         
  -5   8   2         67.84         74.58         7.24 o                         
  -4   8   2       2697.81       2640.82        48.20 o                         
  -3   8   2        370.61        367.19        10.37 o                         
  -2   8   2         78.05         94.22        10.76 o                         
  -1   8   2        396.24        423.49        11.09 o                         
   0   8   2         16.57         11.06         3.54 o                         
   1   8   2         17.73         16.91         5.54 o                         
   2   8   2       1652.93       1598.02        46.54 o                         
   3   8   2        797.54        687.86        16.22 o                         
   4   8   2         36.86         30.89         3.71 o                         
   5   8   2        711.49        670.76        16.12 o                         
   6   8   2        885.86        892.59        19.54 o                         
   7   8   2         69.93         67.11         6.23 o                         
   8   8   2       1030.30       1125.20        33.92 o                         
   9   8   2        335.06        372.19        16.70 o                         
  10   8   2        455.75        447.50        28.50 o                         
  11   8   2        306.80        365.28        26.06 o                         
  -9   9   2        805.07        848.25        56.84 o                         
  -8   9   2         22.04         28.52         7.31 o                         
  -7   9   2         86.25         90.01        11.84 o                         
  -6   9   2          4.15          1.78         3.97 o                         
  -5   9   2       1949.07       1902.99       114.91 o                         
  -4   9   2        358.84        351.67        24.66 o                         
  -3   9   2       2919.50       2985.10        54.16 o                         
  -2   9   2        215.12        212.92         8.54 o                         
  -1   9   2        219.81        201.25         8.26 o                         
   0   9   2          0.18          0.00         4.14 o                         
   1   9   2        899.18        878.82        22.66 o                         
   2   9   2        909.61        790.25        17.16 o                         
   3   9   2       1220.54       1126.74        22.47 o                         
   4   9   2         83.29         89.85         5.58 o                         
   5   9   2         23.80         23.38         4.33 o                         
   6   9   2          0.59          0.94         4.27 o                         
   7   9   2        136.30        140.81        17.78 o                         
   8   9   2         69.04         60.24         8.74 o                         
   9   9   2         18.09         22.73         6.89 o                         
  -8  10   2        412.13        476.35        21.80 o                         
  -7  10   2        398.31        441.07        21.33 o                         
  -6  10   2        108.90         97.65         9.24 o                         
  -5  10   2         33.04         25.33         8.42 o                         
  -4  10   2        627.29        660.25        21.14 o                         
  -3  10   2        854.28        843.90        60.98 o                         
  -2  10   2        578.46        606.38        23.31 o                         
  -1  10   2       1591.04       1589.45        43.92 o                         
   0  10   2        460.25        472.23        13.45 o                         
   1  10   2        274.91        269.75        17.78 o                         
   2  10   2        319.85        330.99        11.41 o                         
   3  10   2        207.90        195.39        10.72 o                         
   4  10   2          1.30          9.98         4.04 o                         
   5  10   2        503.89        544.10        28.71 o                         
   6  10   2        890.42        984.90        40.06 o                         
   7  10   2        336.34        346.06        23.87 o                         
   8  10   2        271.93        282.96        21.96 o                         
  -6  11   2        475.71        499.31        32.67 o                         
  -5  11   2          6.54          4.01         6.84 o                         
  -4  11   2         13.98         20.24         6.10 o                         
  -3  11   2         19.72         27.90         6.48 o                         
  -2  11   2        538.86        537.79        27.81 o                         
  -1  11   2          0.13         -3.55         4.05 o                         
   0  11   2        621.71        685.09        34.33 o                         
   1  11   2          0.66         -1.70         4.89 o                         
   2  11   2          2.60          3.44         3.81 o                         
   3  11   2          0.78          9.44         5.53 o                         
   4  11   2        588.91        584.63        31.41 o                         
   5  11   2        247.38        240.43        20.66 o                         
   6  11   2        745.60        883.88        39.41 o                         
  -2  12   2          1.20          2.94         4.52 o                         
  -1  12   2        490.41        500.67        15.57 o                         
   0  12   2         89.04         92.44         7.03 o                         
   1  12   2          4.79          8.29         5.86 o                         
   2  12   2          5.20         -4.88         5.89 o                         
 -13   0   3         46.45         45.74        10.89 o                         
 -11   0   3        491.62        465.23        24.10 o                         
  -9   0   3       3885.76       4008.03        93.81 o                         
  -7   0   3         33.53         45.69         7.21 o                         
  -5   0   3       1369.04       1332.96        35.22 o                         
  -3   0   3       8462.57       9193.82       129.57 o                         
  -1   0   3      29233.31      31503.91       437.87 o                         
   1   0   3       9137.07       9916.25       199.72 o                         
   3   0   3       1393.00       1774.41        23.05 o                         
   5   0   3       2431.35       2538.08        33.45 o                         
   7   0   3       2315.82       2289.46        32.50 o                         
   9   0   3        715.92        672.67        19.15 o                         
  11   0   3        100.05         93.22         8.62 o                         
  13   0   3        554.25        581.20        21.11 o                         
 -14   1   3        278.59        308.08        23.99 o                         
 -13   1   3        144.29        144.68        11.44 o                         
 -12   1   3        109.98        131.19        10.36 o                         
 -11   1   3        159.14        164.23        10.72 o                         
 -10   1   3        342.28        381.17        17.40 o                         
  -9   1   3         49.00         56.17         6.38 o                         
  -8   1   3        955.35        941.74        25.64 o                         
  -7   1   3        675.94        682.54        14.42 o                         
  -6   1   3        200.57        253.46         9.43 o                         
  -5   1   3       5012.08       5282.94        55.56 o                         
  -4   1   3      10809.95      11870.86       118.06 o                         
  -3   1   3        289.62        310.93         6.10 o                         
  -2   1   3       3290.22       3560.14        51.29 o                         
  -1   1   3         16.83         19.30         1.17 o                         
   0   1   3       3658.71       4060.86        55.48 o                         
   1   1   3      10648.83      11988.32       163.25 o                         
   2   1   3      26887.74      29665.14       214.61 o                         
   3   1   3       2726.04       3039.98        26.47 o                         
   4   1   3       3036.24       3193.60        28.28 o                         
   5   1   3       4295.81       4548.38        39.66 o                         
   6   1   3       1078.65       1086.98        12.47 o                         
   7   1   3        383.97        392.82         6.75 o                         
   8   1   3       2000.61       1965.15        23.38 o                         
   9   1   3         21.80         33.47         3.13 o                         
  10   1   3        259.95        283.65         8.90 o                         
  11   1   3       1369.58       1422.82        23.54 o                         
  12   1   3        344.43        358.65        11.49 o                         
  13   1   3         22.93         33.95         5.74 o                         
  14   1   3        895.48        975.93        23.92 o                         
 -14   2   3        413.24        430.51        19.08 o                         
 -13   2   3        167.77        175.27        12.49 o                         
 -12   2   3       2257.41       2252.56        87.34 o                         
 -11   2   3         52.31         69.72         8.00 o                         
 -10   2   3       3083.34       3097.52        46.56 o                         
  -9   2   3       1076.97       1007.12        20.44 o                         
  -8   2   3       1343.32       1233.26        22.36 o                         
  -7   2   3        309.23        339.94         9.68 o                         
  -6   2   3       2649.32       2418.41        33.91 o                         
  -5   2   3          6.78          7.79         1.24 o                         
  -4   2   3       1545.50       1547.90        18.31 o                         
  -3   2   3        152.65        173.65         3.78 o                         
  -2   2   3        186.00        205.94         3.96 o                         
  -1   2   3         53.88         76.07         2.13 o                         
   0   2   3      11432.77      12194.28       110.59 o                         
   1   2   3       3924.94       4221.85        57.04 o                         
   2   2   3        737.83        797.21        10.97 o                         
   3   2   3        618.62        608.38         8.38 o                         
   4   2   3       1121.73       1117.94        19.42 o                         
   5   2   3        841.07        897.44        13.04 o                         
   6   2   3       5475.22       5556.67        48.42 o                         
   7   2   3          1.69          6.51         1.73 o                         
   8   2   3        316.72        272.65         6.79 o                         
   9   2   3         22.06         24.14         3.17 o                         
  10   2   3        784.43        784.49        17.74 o                         
  11   2   3        221.37        209.42         9.47 o                         
  12   2   3       1163.46       1193.22        25.16 o                         
  13   2   3        136.88        155.01         9.63 o                         
  14   2   3         20.41         20.78         7.14 o                         
 -14   3   3        230.40        260.40        15.26 o                         
 -13   3   3        241.92        250.45        14.31 o                         
 -12   3   3        254.64        196.12        12.44 o                         
 -11   3   3        834.80        850.74        20.52 o                         
 -10   3   3         77.29         64.46         6.16 o                         
  -9   3   3        175.16        197.49         8.52 o                         
  -8   3   3        964.98        863.64        19.26 o                         
  -7   3   3       1460.20       1336.98        22.63 o                         
  -6   3   3       1759.02       1792.32        36.94 o                         
  -5   3   3       1043.70        886.87        15.54 o                         
  -4   3   3         17.86         49.87         2.23 o                         
  -3   3   3        236.00        227.98         4.73 o                         
  -2   3   3        797.13        935.17        11.97 o                         
  -1   3   3       1087.74       1069.66        11.26 o                         
   0   3   3       1935.59       2042.83        26.24 o                         
   1   3   3       8832.25       9596.21       139.19 o                         
   2   3   3       2193.83       2303.66        36.92 o                         
   3   3   3        270.08        286.08         5.08 o                         
   4   3   3       1389.64       1447.34        16.28 o                         
   5   3   3       1465.70       1459.61        20.28 o                         
   6   3   3        747.15        687.39        12.22 o                         
   7   3   3       4070.60       4278.09        48.48 o                         
   8   3   3        808.20        786.13        20.51 o                         
   9   3   3        100.04        100.73         7.64 o                         
  10   3   3        873.40        860.18        18.92 o                         
  11   3   3       1132.20       1152.29        23.81 o                         
  12   3   3         83.22         93.46         7.69 o                         
  13   3   3        137.66        127.16        12.52 o                         
  14   3   3        331.89        368.19        19.04 o                         
 -13   4   3        173.28        201.17        13.68 o                         
 -12   4   3         84.91         94.95         8.27 o                         
 -11   4   3          5.71          9.18         3.80 o                         
 -10   4   3          5.23          9.03         3.57 o                         
  -9   4   3       2139.08       2118.48        35.26 o                         
  -8   4   3        207.30        171.20        13.28 o                         
  -7   4   3       2241.10       2197.52        33.09 o                         
  -6   4   3        530.18        511.32        22.17 o                         
  -5   4   3        623.68        583.65        12.15 o                         
  -4   4   3        267.31        348.24         8.47 o                         
  -3   4   3       3265.08       3268.55        41.94 o                         
  -2   4   3         53.18         50.92         2.48 o                         
  -1   4   3       3031.66       3023.54        28.33 o                         
   0   4   3        129.83        158.56         4.59 o                         
   1   4   3       6127.84       6759.64        79.79 o                         
   2   4   3        375.78        402.34         7.50 o                         
   3   4   3       2017.83       2002.08        32.41 o                         
   4   4   3       1639.91       1743.74        37.67 o                         
   5   4   3         90.50         84.32         4.58 o                         
   6   4   3        630.93        624.17        11.64 o                         
   7   4   3       2800.96       2871.73        40.40 o                         
   8   4   3         47.07         54.60         4.75 o                         
   9   4   3       3834.52       3827.04        53.28 o                         
  10   4   3        340.75        314.64        11.09 o                         
  11   4   3        631.14        588.97        20.41 o                         
  12   4   3         63.28         80.47         9.67 o                         
  13   4   3        502.22        521.49        28.06 o                         
 -13   5   3         62.71         56.12         7.60 o                         
 -12   5   3        205.54        223.10        11.58 o                         
 -11   5   3        238.64        245.26        11.14 o                         
 -10   5   3       2075.97       2065.28        68.07 o                         
  -9   5   3         45.62         42.22         5.94 o                         
  -8   5   3       2855.77       2749.58        44.00 o                         
  -7   5   3        523.86        512.32        12.97 o                         
  -6   5   3        464.90        476.12        18.35 o                         
  -5   5   3       4438.00       4597.23        58.81 o                         
  -4   5   3       5144.80       5266.30        65.33 o                         
  -3   5   3         92.87         99.09         6.62 o                         
  -2   5   3       2792.37       2861.84        28.00 o                         
  -1   5   3        393.88        358.28         6.05 o                         
   0   5   3        131.27        127.75         3.97 o                         
   1   5   3       3069.96       3190.30        41.62 o                         
   2   5   3      10353.26      11085.34       112.36 o                         
   3   5   3        916.68       1033.91        12.29 o                         
   4   5   3         91.55         92.84         4.34 o                         
   5   5   3         11.61          8.79         2.10 o                         
   6   5   3        428.17        407.80        10.82 o                         
   7   5   3          6.01          6.63         2.54 o                         
   8   5   3        213.30        208.94         8.40 o                         
   9   5   3        133.00        125.57         7.25 o                         
  10   5   3        199.94        205.65        12.75 o                         
  11   5   3         22.54         21.69         6.63 o                         
  12   5   3          4.31          9.09         5.94 o                         
  13   5   3         86.86         93.34        11.14 o                         
 -12   6   3        694.25        661.88        41.98 o                         
 -11   6   3         24.19         28.68         5.43 o                         
 -10   6   3        531.67        538.99        24.57 o                         
  -9   6   3         87.03         96.21         7.06 o                         
  -8   6   3          2.04          6.18         3.07 o                         
  -7   6   3       1783.12       1682.44        33.49 o                         
  -6   6   3       3493.20       3567.79        49.01 o                         
  -5   6   3          2.86          4.73         2.45 o                         
  -4   6   3        651.68        583.75        12.65 o                         
  -3   6   3        621.85        601.57        13.36 o                         
  -2   6   3        105.38        110.04         4.00 o                         
  -1   6   3          9.09         10.79         2.18 o                         
   0   6   3       3839.62       3921.84        61.70 o                         
   1   6   3          9.17          9.31         2.73 o                         
   2   6   3        318.78        341.77        10.96 o                         
   3   6   3       1013.52        926.90        46.20 o                         
   4   6   3        451.84        445.34        14.19 o                         
   5   6   3        567.28        540.00        12.96 o                         
   6   6   3       1168.28       1180.18        45.40 o                         
   7   6   3        171.87        171.56        10.34 o                         
   8   6   3         72.21         78.39         6.14 o                         
   9   6   3        515.29        537.20        19.03 o                         
  10   6   3        768.59        731.81        33.62 o                         
  11   6   3        171.84        180.17        12.78 o                         
  12   6   3        998.96       1032.70        30.74 o                         
 -12   7   3         34.77         40.72         7.89 o                         
 -11   7   3        530.30        504.64        25.80 o                         
 -10   7   3        204.20        237.28        10.84 o                         
  -9   7   3          1.73          5.42         3.46 o                         
  -8   7   3         37.70         39.78         5.27 o                         
  -7   7   3       1208.59       1142.14        22.33 o                         
  -6   7   3          0.80          0.83         2.48 o                         
  -5   7   3        582.48        579.45        17.18 o                         
  -4   7   3        400.23        397.08        13.56 o                         
  -3   7   3         15.44         21.00         4.12 o                         
  -2   7   3         45.38         43.55         3.79 o                         
  -1   7   3       2124.29       2113.99        30.98 o                         
   0   7   3        268.51        271.12        13.52 o                         
   1   7   3       3021.73       3146.33        52.22 o                         
   2   7   3         81.78         63.68         4.70 o                         
   3   7   3        224.81        216.46         8.09 o                         
   4   7   3        381.54        334.37         8.59 o                         
   5   7   3        194.83        186.85         7.92 o                         
   6   7   3        250.65        253.96        10.21 o                         
   7   7   3       2549.08       2656.11        70.96 o                         
   8   7   3         76.72         81.04         8.55 o                         
   9   7   3        112.93        100.37         9.74 o                         
  10   7   3         12.88         14.17         5.74 o                         
  11   7   3       1257.60       1289.20        34.91 o                         
 -11   8   3        120.28        141.31        12.16 o                         
 -10   8   3        281.92        289.03        15.46 o                         
  -9   8   3        101.73        117.43        10.50 o                         
  -8   8   3        183.33        183.08        16.29 o                         
  -7   8   3        761.71        831.31        44.37 o                         
  -6   8   3        828.51        795.27        22.14 o                         
  -5   8   3        480.07        480.84        16.47 o                         
  -4   8   3         45.47         45.01        12.19 o                         
  -3   8   3       1160.38       1117.33        32.83 o                         
  -2   8   3        377.95        324.86         9.60 o                         
  -1   8   3        535.28        531.93        12.53 o                         
   0   8   3        584.74        578.84        20.17 o                         
   1   8   3          5.22          6.33         3.16 o                         
   2   8   3          5.96         20.64         8.35 o                         
   3   8   3       1829.15       1838.77        25.29 o                         
   4   8   3        115.74        108.85         7.41 o                         
   5   8   3         80.73         76.66         6.12 o                         
   6   8   3         76.83         91.54        14.36 o                         
   7   8   3        562.05        565.76        19.85 o                         
   8   8   3          5.59          5.13         4.78 o                         
   9   8   3       1025.38       1096.08        30.73 o                         
  10   8   3         51.55         44.04         7.86 o                         
  -9   9   3          3.95          7.15         6.05 o                         
  -8   9   3        876.82        862.36        25.84 o                         
  -7   9   3          0.06          5.00         4.48 o                         
  -6   9   3         41.10         51.51         7.14 o                         
  -5   9   3         21.10         26.10         5.79 o                         
  -4   9   3       1064.60       1060.03        38.62 o                         
  -3   9   3         14.77         18.70         6.17 o                         
  -2   9   3       2054.33       2085.23        35.95 o                         
  -1   9   3          5.50          6.31         3.04 o                         
   0   9   3         79.65         82.44         8.84 o                         
   1   9   3          0.14         -1.25         3.17 o                         
   2   9   3       1790.77       1673.88        24.39 o                         
   3   9   3        132.23        110.73         5.85 o                         
   4   9   3        899.21        872.17        19.02 o                         
   5   9   3          0.09         -0.39         4.04 o                         
   6   9   3        536.06        497.37        18.73 o                         
   7   9   3         82.75        100.08        23.64 o                         
   8   9   3         43.50         44.27        10.05 o                         
   9   9   3         41.09         36.40         7.59 o                         
  -8  10   3          5.10          0.80         4.59 o                         
  -7  10   3         46.79         56.77        11.59 o                         
  -6  10   3        552.38        571.33        20.28 o                         
  -5  10   3        197.31        192.38        18.59 o                         
  -4  10   3         63.44         75.60        15.17 o                         
  -3  10   3       1053.62       1099.02        28.36 o                         
  -2  10   3         58.16         57.50         5.70 o                         
  -1  10   3        382.32        378.61        11.82 o                         
   0  10   3        453.63        470.94        14.24 o                         
   1  10   3        273.35        295.65        29.64 o                         
   2  10   3        188.19        189.31         9.02 o                         
   3  10   3        202.30        199.98        11.61 o                         
   4  10   3        169.04        178.47        24.22 o                         
   5  10   3         71.94         54.91        12.19 o                         
   6  10   3       1457.21       1512.24        52.44 o                         
   7  10   3         81.94        112.33        15.77 o                         
  -6  11   3          0.56          1.94         4.96 o                         
  -5  11   3        131.66        118.23        11.05 o                         
  -4  11   3          3.14          6.70         5.11 o                         
  -3  11   3         53.83         58.47         7.98 o                         
  -2  11   3          5.13          7.35         4.10 o                         
  -1  11   3        258.91        276.02        16.42 o                         
   0  11   3        126.21        129.22        14.70 o                         
   1  11   3        620.13        576.85        19.83 o                         
   2  11   3          6.63          6.46         5.55 o                         
   3  11   3          2.54         -1.26         4.63 o                         
   4  11   3         16.37         18.87         6.65 o                         
   5  11   3        854.84        986.25        42.06 o                         
  -1  12   3         44.69         39.32        10.47 o                         
   1  12   3        126.35        140.89        11.69 o                         
 -14   0   4       1284.17       1353.62        49.70 o                         
 -12   0   4        969.93        905.79        36.53 o                         
 -10   0   4         99.61         84.78        10.94 o                         
  -8   0   4       1610.78       1537.42        43.97 o                         
  -6   0   4       1823.24       1779.48        31.38 o                         
  -4   0   4        402.54        384.60        31.69 o                         
  -2   0   4       8543.66       9461.90       132.99 o                         
   0   0   4         13.82         16.88         1.38 o                         
   2   0   4        972.35       1183.52        15.86 o                         
   4   0   4       3306.46       3108.01        39.10 o                         
   6   0   4        979.26       1001.84        16.75 o                         
   8   0   4       1096.53       1058.12        19.06 o                         
  10   0   4         42.96         38.41         5.91 o                         
  12   0   4        563.45        518.74        18.97 o                         
  14   0   4       1103.55       1162.04        48.63 o                         
 -14   1   4         37.84         56.29         8.45 o                         
 -13   1   4        453.84        484.11        19.13 o                         
 -12   1   4        357.34        376.97        16.00 o                         
 -11   1   4        641.83        652.57        20.68 o                         
 -10   1   4       1837.79       1832.75        37.94 o                         
  -9   1   4       1539.79       1464.15        31.41 o                         
  -8   1   4        775.67        720.84        19.12 o                         
  -7   1   4       1027.61        999.11        22.37 o                         
  -6   1   4       1513.04       1530.83        30.35 o                         
  -5   1   4        155.95        157.62         5.98 o                         
  -4   1   4       6590.58       7224.57       158.83 o                         
  -3   1   4       7526.30       8292.80       159.43 o                         
  -2   1   4        367.48        326.07         5.48 o                         
  -1   1   4       8322.77       8494.81       115.30 o                         
   0   1   4      10624.51      11360.38       130.12 o                         
   1   1   4      14823.64      16366.25       253.35 o                         
   2   1   4      18951.00      20865.09       176.40 o                         
   3   1   4      18029.37      19630.16       182.10 o                         
   4   1   4       1702.65       1846.51        17.68 o                         
   5   1   4       5231.60       5557.76        50.31 o                         
   6   1   4       1179.93       1102.67        12.67 o                         
   7   1   4        458.92        467.33         7.57 o                         
   8   1   4       2299.04       2323.09        32.90 o                         
   9   1   4       2237.82       2207.95        26.38 o                         
  10   1   4          0.17          4.38         2.53 o                         
  11   1   4        718.60        686.10        15.01 o                         
  12   1   4        917.34        918.18        18.58 o                         
  13   1   4         17.24         29.61         6.84 o                         
  14   1   4          5.69          4.19         5.55 o                         
 -14   2   4         13.80         15.63         6.27 o                         
 -13   2   4        169.94        212.26        13.72 o                         
 -12   2   4        113.25        130.12        10.67 o                         
 -11   2   4       3000.52       2992.89        56.29 o                         
 -10   2   4          0.42          1.58         3.52 o                         
  -9   2   4        117.28        139.08        16.96 o                         
  -8   2   4          0.41          1.04         2.93 o                         
  -7   2   4        380.94        375.34        10.30 o                         
  -6   2   4        293.01        317.84         8.79 o                         
  -5   2   4       8628.90       8872.11        90.18 o                         
  -4   2   4         33.33         35.00         2.03 o                         
  -3   2   4       2427.76       2520.25        31.50 o                         
  -2   2   4        143.39        122.33         3.61 o                         
  -1   2   4        736.93        726.95         9.67 o                         
   0   2   4       3076.98       3358.10        36.40 o                         
   1   2   4       1027.06        901.09        11.18 o                         
   2   2   4       3417.33       3757.15        50.71 o                         
   3   2   4       1476.23       1475.23        12.96 o                         
   4   2   4        390.57        363.07         5.56 o                         
   5   2   4       3403.65       3575.77        32.18 o                         
   6   2   4        928.19        921.65        11.22 o                         
   7   2   4       5357.88       5461.72        60.21 o                         
   8   2   4         27.60         35.23         3.03 o                         
   9   2   4         23.39         32.90         3.60 o                         
  10   2   4         80.24         80.82         5.27 o                         
  11   2   4        456.12        466.68        13.88 o                         
  12   2   4         13.01         15.17         5.79 o                         
  13   2   4       1074.55       1160.64        32.78 o                         
  14   2   4         99.81        117.18        12.11 o                         
 -14   3   4         21.95         22.51         6.84 o                         
 -13   3   4         32.14         28.63         6.86 o                         
 -12   3   4       1013.82        989.48        28.40 o                         
 -11   3   4       1304.43       1176.96        30.21 o                         
 -10   3   4       1199.19       1094.67        22.87 o                         
  -9   3   4        699.43        713.94        16.88 o                         
  -8   3   4        173.07        163.30         7.47 o                         
  -7   3   4        290.99        289.75        20.89 o                         
  -6   3   4        518.72        437.63        10.62 o                         
  -5   3   4        270.88        301.16         5.97 o                         
  -4   3   4       1431.83       1229.68        18.62 o                         
  -3   3   4          6.91          6.54         1.14 o                         
  -2   3   4          2.67          0.21         0.72 o                         
  -1   3   4       2200.32       2304.54        29.36 o                         
   0   3   4       2560.18       2574.63        24.20 o                         
   1   3   4       2337.00       2391.76        31.74 o                         
   2   3   4       4550.01       4978.75        51.67 o                         
   3   3   4        456.25        465.89        10.31 o                         
   4   3   4       1039.35       1213.19        23.36 o                         
   5   3   4        536.57        494.39         7.89 o                         
   6   3   4       4119.99       4203.44        57.03 o                         
   7   3   4        108.75        124.56         5.17 o                         
   8   3   4       2489.42       2583.52        38.78 o                         
   9   3   4       1536.53       1429.29        47.79 o                         
  10   3   4         58.45         68.05         5.87 o                         
  11   3   4        817.89        813.91        24.27 o                         
  12   3   4       1072.38       1065.58        30.05 o                         
  13   3   4         13.83         20.66         7.16 o                         
 -13   4   4         40.88         62.99        10.26 o                         
 -12   4   4        546.93        567.40        33.22 o                         
 -11   4   4        126.02        140.93         8.94 o                         
 -10   4   4        454.61        454.43        22.11 o                         
  -9   4   4         31.76         35.01         4.81 o                         
  -8   4   4       2254.34       2235.46        43.65 o                         
  -7   4   4        566.69        520.55        12.87 o                         
  -6   4   4       2140.67       2198.59        57.35 o                         
  -5   4   4        259.35        272.20         7.90 o                         
  -4   4   4       3416.67       3621.15        40.57 o                         
  -3   4   4        538.01        638.12         9.88 o                         
  -2   4   4       4562.95       4740.99        49.80 o                         
  -1   4   4        152.34        194.83         3.81 o                         
   0   4   4       2773.27       3007.30        31.39 o                         
   1   4   4       3290.14       3407.71        39.61 o                         
   2   4   4        886.55        811.10        11.93 o                         
   3   4   4        920.60        935.67        12.69 o                         
   4   4   4        898.01        756.69         9.57 o                         
   5   4   4          1.56          5.67         1.77 o                         
   6   4   4        767.60        727.94        21.20 o                         
   7   4   4       1735.47       1739.05        30.97 o                         
   8   4   4       2368.20       2399.22        31.54 o                         
   9   4   4         59.80         69.79         5.53 o                         
  10   4   4       1415.95       1479.96        57.26 o                         
  11   4   4        580.16        547.97        19.84 o                         
  12   4   4        203.46        193.83        13.26 o                         
  13   4   4          4.58          4.00         5.51 o                         
 -13   5   4        905.30        910.15        58.75 o                         
 -12   5   4          2.99          7.14         4.42 o                         
 -11   5   4          8.54          8.86         4.17 o                         
 -10   5   4        276.37        276.25        11.19 o                         
  -9   5   4       1359.55       1353.07        27.45 o                         
  -8   5   4         48.99         43.24         4.77 o                         
  -7   5   4       2696.67       2735.87        40.11 o                         
  -6   5   4        236.79        227.76         8.99 o                         
  -5   5   4        242.18        247.88        10.49 o                         
  -4   5   4        434.13        428.92        10.05 o                         
  -3   5   4       6553.98       6926.32        72.00 o                         
  -2   5   4         85.04         71.43         3.18 o                         
  -1   5   4       1654.35       1528.64        16.47 o                         
   0   5   4        919.22        921.26        20.09 o                         
   1   5   4          0.39          1.01         1.49 o                         
   2   5   4        712.67        726.14        11.83 o                         
   3   5   4       1204.39       1149.33        21.37 o                         
   4   5   4         81.67         70.99         3.05 o                         
   5   5   4       1245.70       1309.10        19.33 o                         
   6   5   4        161.74        148.06         5.84 o                         
   7   5   4         40.75         43.32         4.36 o                         
   8   5   4         22.27         23.10         5.30 o                         
   9   5   4        466.03        439.11        22.13 o                         
  10   5   4          0.16          7.23         4.64 o                         
  11   5   4        392.15        418.98        20.22 o                         
  12   5   4         44.76         42.18         7.92 o                         
  13   5   4         29.60         30.46         7.84 o                         
 -12   6   4        196.94        203.13        11.61 o                         
 -11   6   4       1371.77       1384.95        37.33 o                         
 -10   6   4        206.87        208.41        17.37 o                         
  -9   6   4        981.32        964.67        21.38 o                         
  -8   6   4        472.08        460.27        25.90 o                         
  -7   6   4        187.72        208.87        12.50 o                         
  -6   6   4         26.08         27.11         3.79 o                         
  -5   6   4       5605.05       5778.20        98.31 o                         
  -4   6   4        363.61        331.66        15.06 o                         
  -3   6   4       1044.06       1078.87        23.11 o                         
  -2   6   4       1086.79       1113.64        18.95 o                         
  -1   6   4          4.83          5.08         1.62 o                         
   0   6   4        391.05        435.50        20.17 o                         
   1   6   4       8114.42       8591.33       102.73 o                         
   2   6   4        300.36        263.34         8.31 o                         
   3   6   4        199.69        190.94         4.92 o                         
   4   6   4          2.65          3.09         1.68 o                         
   5   6   4          4.22          3.91         2.37 o                         
   6   6   4        260.60        253.61        14.48 o                         
   7   6   4       3669.04       3677.78        64.82 o                         
   8   6   4         65.66         84.50         9.26 o                         
   9   6   4        115.94        120.90        12.19 o                         
  10   6   4        800.05        810.30        24.97 o                         
  11   6   4        255.76        246.89        14.05 o                         
  12   6   4          0.16          1.60         6.84 o                         
 -11   7   4         24.03          8.96         5.17 o                         
 -10   7   4        376.36        387.42        13.85 o                         
  -9   7   4          7.03          8.49         3.65 o                         
  -8   7   4          4.78          3.19         3.20 o                         
  -7   7   4         23.71         20.74         5.11 o                         
  -6   7   4         28.66         47.23         6.25 o                         
  -5   7   4         50.21         56.64         6.23 o                         
  -4   7   4         20.45         19.74         4.18 o                         
  -3   7   4        229.47        233.45        10.05 o                         
  -2   7   4        934.34        888.35        16.06 o                         
  -1   7   4         71.62         74.74         4.53 o                         
   0   7   4       1320.43       1271.10        27.60 o                         
   1   7   4         13.54         25.52         4.04 o                         
   2   7   4        606.21        620.90        13.71 o                         
   3   7   4         70.39         76.83         4.53 o                         
   4   7   4        261.00        246.23         8.02 o                         
   5   7   4          8.81         13.41         4.07 o                         
   6   7   4       2417.21       2336.62        73.10 o                         
   7   7   4          1.33          4.72         5.30 o                         
   8   7   4        644.41        700.60        22.34 o                         
   9   7   4          4.05          1.20         4.89 o                         
  10   7   4         55.49         57.70        13.66 o                         
  11   7   4         20.59         27.88         7.25 o                         
 -10   8   4         45.33         64.86         9.19 o                         
  -9   8   4        292.19        300.53        15.25 o                         
  -8   8   4        393.29        412.94        16.76 o                         
  -7   8   4        312.16        325.07        14.27 o                         
  -6   8   4        968.86        922.00        37.57 o                         
  -5   8   4        140.49        138.17         9.29 o                         
  -4   8   4        517.90        502.50        16.30 o                         
  -3   8   4        579.27        557.56        17.01 o                         
  -2   8   4        549.64        545.51        12.69 o                         
  -1   8   4        195.19        200.51         7.54 o                         
   0   8   4       1755.37       1807.37        47.80 o                         
   1   8   4        108.90        106.11         7.30 o                         
   2   8   4       1928.19       1840.53        33.94 o                         
   3   8   4        193.67        167.64         6.44 o                         
   4   8   4        576.45        536.99        19.96 o                         
   5   8   4          3.96          4.18         4.09 o                         
   6   8   4        439.75        425.40        37.13 o                         
   7   8   4        567.78        589.12        41.69 o                         
   8   8   4        393.78        404.59        17.38 o                         
   9   8   4         36.87         44.11         8.13 o                         
  10   8   4        734.65        767.37        38.55 o                         
  -9   9   4        457.36        471.38        59.51 o                         
  -8   9   4        111.57        125.70        10.70 o                         
  -7   9   4       1405.29       1420.91        62.89 o                         
  -6   9   4          6.08         12.41         4.89 o                         
  -5   9   4        442.94        452.55        21.94 o                         
  -4   9   4        263.68        253.03        12.06 o                         
  -3   9   4       1818.36       1775.09        90.95 o                         
  -2   9   4         54.57         59.12         5.95 o                         
  -1   9   4        833.92        833.62        30.32 o                         
   0   9   4         12.58         13.95         7.49 o                         
   1   9   4          9.08         11.79         4.03 o                         
   2   9   4          3.60          3.82         5.07 o                         
   3   9   4       1341.73       1271.24        24.03 o                         
   4   9   4         94.44         81.01         6.57 o                         
   5   9   4       1379.46       1293.41        32.36 o                         
   6   9   4         21.68         31.40         6.48 o                         
   7   9   4          4.58          2.94         4.71 o                         
   8   9   4        144.65        148.63        12.04 o                         
   9   9   4         83.40         98.58        10.92 o                         
  -8  10   4        512.24        559.79        25.15 o                         
  -7  10   4         76.94         90.70        10.61 o                         
  -6  10   4         25.37         25.63        13.84 o                         
  -5  10   4        451.90        468.07        41.11 o                         
  -4  10   4          0.63          1.25         4.23 o                         
  -3  10   4        444.39        456.18        17.18 o                         
  -2  10   4       1035.25        977.68        59.21 o                         
  -1  10   4         27.31         32.40         4.91 o                         
   0  10   4         23.32         29.64         8.28 o                         
   1  10   4        766.93        752.33        32.53 o                         
   2  10   4          1.21         -1.30         4.44 o                         
   3  10   4        288.45        255.99        29.36 o                         
   4  10   4        225.17        261.12        25.57 o                         
   5  10   4         88.10         88.05        17.43 o                         
   6  10   4         87.96         94.98        20.71 o                         
   7  10   4        290.65        290.83        15.61 o                         
  -5  11   4          2.70          1.46         4.43 o                         
  -4  11   4        682.68        655.34        41.11 o                         
  -3  11   4         75.27         89.72        11.66 o                         
  -2  11   4          2.68          2.09         5.72 o                         
  -1  11   4          0.03          0.88         5.21 o                         
   0  11   4        647.27        648.80        30.99 o                         
   2  11   4        741.90        671.00        52.19 o                         
   3  11   4          8.44          5.79         7.17 o                         
   4  11   4         23.29         22.85         6.10 o                         
   5  11   4         17.41         21.64         9.59 o                         
 -13   0   5        309.44        308.37        21.40 o                         
 -11   0   5       1695.51       1537.14        49.18 o                         
  -9   0   5       2123.64       2060.53        56.30 o                         
  -7   0   5       2508.66       2536.13        43.13 o                         
  -5   0   5       9439.66      10273.57       146.78 o                         
  -3   0   5       2548.79       2506.89        39.47 o                         
  -1   0   5      10517.00      10671.18       148.91 o                         
   1   0   5        573.87        559.61        10.16 o                         
   3   0   5        572.84        570.53         9.54 o                         
   5   0   5       4917.89       5045.56        62.02 o                         
   7   0   5        193.76        202.76         7.00 o                         
   9   0   5         15.58         19.19         4.60 o                         
  11   0   5       1227.03       1219.62        62.26 o                         
  13   0   5        409.53        435.68        27.17 o                         
 -14   1   5        232.86        242.06        14.36 o                         
 -13   1   5         23.96         24.58         6.15 o                         
 -12   1   5        775.64        727.10        22.90 o                         
 -11   1   5        967.95        921.61        25.27 o                         
 -10   1   5       1504.90       1506.68        33.33 o                         
  -9   1   5       1342.25       1350.49        30.07 o                         
  -8   1   5        177.44        169.75         8.35 o                         
  -7   1   5        869.01        882.68        16.73 o                         
  -6   1   5       7389.10       7949.36        82.36 o                         
  -5   1   5       3094.42       3326.61        37.13 o                         
  -4   1   5       1187.61       1270.93        25.19 o                         
  -3   1   5       4852.91       5190.14        75.56 o                         
  -2   1   5       4016.17       4150.48        82.56 o                         
  -1   1   5        317.57        306.76         5.69 o                         
   0   1   5       3726.38       3911.46        58.12 o                         
   1   1   5       1195.47       1232.28        19.81 o                         
   2   1   5       1673.47       1787.66        17.42 o                         
   3   1   5       9401.85      10551.62        86.40 o                         
   4   1   5       4122.34       4379.06        38.85 o                         
   5   1   5          8.53         12.66         1.46 o                         
   6   1   5        743.19        690.10         9.26 o                         
   7   1   5        426.26        401.55         7.02 o                         
   8   1   5        558.69        591.50        10.44 o                         
   9   1   5        528.01        551.67        16.86 o                         
  10   1   5        632.71        673.66        20.10 o                         
  11   1   5         39.17         53.54         4.91 o                         
  12   1   5       1234.02       1246.00        45.29 o                         
  13   1   5        238.29        263.75        21.65 o                         
  14   1   5          6.36         -2.56         7.63 o                         
 -14   2   5        107.84        105.45        11.11 o                         
 -13   2   5        199.27        216.66        21.75 o                         
 -12   2   5          3.49          5.74         4.79 o                         
 -11   2   5         10.54         13.63         5.14 o                         
 -10   2   5       1533.89       1525.30        34.16 o                         
  -9   2   5        319.35        309.08        12.95 o                         
  -8   2   5         80.59         61.33        11.49 o                         
  -7   2   5        962.72        930.66        56.12 o                         
  -6   2   5         61.30         55.81         4.97 o                         
  -5   2   5        707.52        703.04        12.31 o                         
  -4   2   5      15276.47      16508.12       250.66 o                         
  -3   2   5        407.04        450.92         7.60 o                         
  -2   2   5       2766.98       2701.96        29.59 o                         
  -1   2   5        501.68        484.30         7.41 o                         
   0   2   5        144.55        109.89         3.17 o                         
   1   2   5        294.11        274.08        12.81 o                         
   2   2   5      14972.79      16196.72       260.26 o                         
   3   2   5       1981.26       2155.55        17.98 o                         
   4   2   5       1778.14       1879.65        29.76 o                         
   5   2   5          0.75          3.59         1.40 o                         
   6   2   5       2552.55       2567.06        24.85 o                         
   7   2   5         47.15         39.04         2.89 o                         
   8   2   5       2266.63       2198.15        48.08 o                         
   9   2   5          0.94         -0.08         1.89 o                         
  10   2   5        401.84        382.37        10.63 o                         
  11   2   5          0.76          1.02         3.38 o                         
  12   2   5        653.91        614.78        49.93 o                         
  13   2   5         70.22         83.27        10.17 o                         
  14   2   5        366.90        393.71        38.90 o                         
 -14   3   5        423.30        409.25        26.24 o                         
 -13   3   5         21.57         24.96        11.05 o                         
 -12   3   5        306.61        298.45        15.34 o                         
 -11   3   5       1104.72        933.50        26.43 o                         
 -10   3   5        677.10        628.79        51.30 o                         
  -9   3   5       1076.29       1010.36        59.42 o                         
  -8   3   5        183.50        174.65        12.94 o                         
  -7   3   5        262.50        242.68        11.47 o                         
  -6   3   5        547.04        445.18        11.66 o                         
  -5   3   5       1438.48       1340.88        24.55 o                         
  -4   3   5         14.01         18.48         2.50 o                         
  -3   3   5       2293.88       2118.14        27.95 o                         
  -2   3   5        522.08        472.17         7.95 o                         
  -1   3   5        595.74        600.76         9.15 o                         
   0   3   5        408.02        397.81         6.83 o                         
   1   3   5       6034.28       6039.14        61.95 o                         
   2   3   5        156.15        202.87         5.30 o                         
   3   3   5       5771.56       6092.56        83.19 o                         
   4   3   5       1613.91       1739.05        23.88 o                         
   5   3   5        601.97        643.60         8.60 o                         
   6   3   5        444.12        431.99         9.61 o                         
   7   3   5       4153.35       4028.22        76.36 o                         
   8   3   5        772.48        758.62        13.91 o                         
   9   3   5       1109.77       1114.47        22.20 o                         
  10   3   5        804.48        802.56        18.82 o                         
  11   3   5        214.96        220.31        12.43 o                         
  12   3   5        231.08        219.35        13.39 o                         
  13   3   5       1116.82       1115.46        52.40 o                         
 -13   4   5        771.38        813.41        27.35 o                         
 -12   4   5         91.86         86.14        10.01 o                         
 -11   4   5        938.44        928.24        26.98 o                         
 -10   4   5        101.65        117.17         9.53 o                         
  -9   4   5        327.98        292.65        14.35 o                         
  -8   4   5       1294.78       1312.55        28.47 o                         
  -7   4   5       1914.65       1891.84        30.01 o                         
  -6   4   5         55.39         48.29         4.11 o                         
  -5   4   5       2462.51       2560.06        35.64 o                         
  -4   4   5        798.94        781.84        11.85 o                         
  -3   4   5       1586.75       1563.58        19.67 o                         
  -2   4   5       2379.46       2539.69        28.64 o                         
  -1   4   5       3044.48       2951.06        33.43 o                         
   0   4   5         97.03        113.92         5.23 o                         
   1   4   5       2670.25       2753.04        31.21 o                         
   2   4   5        387.49        368.52         7.15 o                         
   3   4   5        712.78        700.65        10.88 o                         
   4   4   5         34.71         50.65         2.48 o                         
   5   4   5       1756.93       1746.37        34.87 o                         
   6   4   5        119.28        133.49         5.59 o                         
   7   4   5        282.11        281.59        11.37 o                         
   8   4   5          4.64          2.78         2.97 o                         
   9   4   5        288.39        278.40        10.58 o                         
  10   4   5        851.51        779.38        23.03 o                         
  11   4   5        327.16        317.48        14.98 o                         
  12   4   5         69.90         50.26        12.03 o                         
  13   4   5          3.38          7.37         6.58 o                         
 -13   5   5         63.36         86.90        15.77 o                         
 -12   5   5        930.28        911.13        28.61 o                         
 -11   5   5        166.54        176.01        12.44 o                         
 -10   5   5          1.23          2.29         3.30 o                         
  -9   5   5         62.66         85.34         6.71 o                         
  -8   5   5        576.45        548.76        23.14 o                         
  -7   5   5          1.00          2.56         2.49 o                         
  -6   5   5       3444.02       3643.50        73.15 o                         
  -5   5   5        550.43        530.92        18.90 o                         
  -4   5   5         14.28         26.15         2.95 o                         
  -3   5   5         79.02         83.03         3.53 o                         
  -2   5   5       3243.80       3360.02        37.33 o                         
  -1   5   5        117.31        112.07         4.77 o                         
   0   5   5       5713.77       5916.15        62.48 o                         
   1   5   5        196.30        175.24         5.15 o                         
   2   5   5         45.76         30.78         2.62 o                         
   3   5   5        139.51        138.62         4.23 o                         
   4   5   5       1990.00       1877.92        46.86 o                         
   5   5   5          9.87          4.49         2.01 o                         
   6   5   5       2421.15       2342.47        36.60 o                         
   7   5   5        199.00        212.33        12.51 o                         
   8   5   5        183.95        176.57        18.80 o                         
   9   5   5         58.45         59.40        11.77 o                         
  10   5   5        518.82        501.52        18.64 o                         
  11   5   5         29.63         35.97         7.22 o                         
  12   5   5       1095.32       1064.35        31.05 o                         
 -12   6   5        114.67        117.72        11.60 o                         
 -11   6   5         28.78         30.70         5.95 o                         
 -10   6   5       1309.32       1352.19        56.95 o                         
  -9   6   5         44.84         44.24         5.54 o                         
  -8   6   5       1039.71       1067.23        37.90 o                         
  -7   6   5        492.77        478.90        23.30 o                         
  -6   6   5        523.36        489.38        12.54 o                         
  -5   6   5        139.63        122.48         7.74 o                         
  -4   6   5       4216.69       4080.82        65.21 o                         
  -3   6   5       1080.25       1100.94        18.95 o                         
  -2   6   5       1707.71       1730.39        26.23 o                         
  -1   6   5        483.83        458.84        11.35 o                         
   0   6   5          8.94         10.49         1.96 o                         
   1   6   5        654.54        644.43        29.88 o                         
   2   6   5       5185.14       5529.18        60.33 o                         
   3   6   5        692.14        683.33        12.87 o                         
   4   6   5        582.66        512.98        11.12 o                         
   5   6   5        707.56        704.29        16.75 o                         
   6   6   5        440.06        459.70        13.49 o                         
   7   6   5        196.90        183.97        10.69 o                         
   8   6   5       2301.01       2338.74        78.76 o                         
   9   6   5         23.20         24.01         7.77 o                         
  10   6   5          7.86          6.99         5.20 o                         
  11   6   5         44.39         51.15         8.52 o                         
  12   6   5        223.31        234.64        14.82 o                         
 -11   7   5        423.37        410.70        23.94 o                         
 -10   7   5         34.57         48.20         7.98 o                         
  -9   7   5        511.36        511.55        45.02 o                         
  -8   7   5         26.28         39.92         6.54 o                         
  -7   7   5         12.54         16.66         4.60 o                         
  -6   7   5         13.83          8.22         4.02 o                         
  -5   7   5         62.65         64.64         6.56 o                         
  -4   7   5        124.70        122.32         8.70 o                         
  -3   7   5         77.00         75.12         6.25 o                         
  -2   7   5        201.78        175.89        16.91 o                         
  -1   7   5        100.30         89.10         7.48 o                         
   0   7   5          1.48          4.31         1.84 o                         
   1   7   5       1314.28       1292.77        19.68 o                         
   2   7   5        184.87        210.65        12.95 o                         
   3   7   5        388.45        378.62         9.77 o                         
   4   7   5         73.50         71.38         4.96 o                         
   5   7   5          3.11          6.59         2.85 o                         
   6   7   5        209.09        211.70        11.63 o                         
   7   7   5       3511.53       3563.47       130.75 o                         
   8   7   5         79.03         85.35        15.31 o                         
   9   7   5        321.41        345.03        16.09 o                         
  10   7   5        157.94        174.83        22.03 o                         
  11   7   5          4.10          6.49         5.48 o                         
 -10   8   5        235.87        268.32        15.08 o                         
  -9   8   5         41.22         49.76        10.91 o                         
  -8   8   5        160.51        188.13        12.07 o                         
  -7   8   5       1138.82       1198.23        29.94 o                         
  -6   8   5          7.46         15.86         4.57 o                         
  -5   8   5        460.14        441.58        15.71 o                         
  -4   8   5        725.79        747.51        20.65 o                         
  -3   8   5        874.63        801.40        21.02 o                         
  -2   8   5        578.69        542.99        16.45 o                         
  -1   8   5        404.60        388.75        10.36 o                         
   0   8   5         46.27         47.16         4.36 o                         
   1   8   5        853.48        838.04        25.66 o                         
   2   8   5        858.28        839.06        24.69 o                         
   3   8   5        928.15        903.74        26.32 o                         
   4   8   5        988.42        902.09        27.30 o                         
   5   8   5        511.43        451.10        14.36 o                         
   6   8   5        670.36        689.01        22.04 o                         
   7   8   5        342.41        320.75        20.71 o                         
   8   8   5        570.80        576.17        37.23 o                         
   9   8   5        311.46        336.56        16.59 o                         
  10   8   5         51.50         55.60         8.70 o                         
  -9   9   5         80.27         92.16        10.27 o                         
  -8   9   5        681.15        708.33        96.53 o                         
  -7   9   5         17.66         19.74         5.53 o                         
  -6   9   5       1219.99       1286.79        62.26 o                         
  -5   9   5        167.25        163.62        24.96 o                         
  -4   9   5          3.96          3.63         3.50 o                         
  -3   9   5        154.45        149.62        16.38 o                         
  -2   9   5       1343.01       1417.64        31.56 o                         
  -1   9   5          6.03         11.93         3.60 o                         
   0   9   5       1157.63       1021.94        36.99 o                         
   1   9   5        470.09        453.61        30.39 o                         
   2   9   5          4.22          0.42         5.07 o                         
   3   9   5        145.80        135.79         8.02 o                         
   4   9   5        673.36        728.95        17.58 o                         
   5   9   5        252.39        249.75        11.68 o                         
   6   9   5        320.25        310.85        15.18 o                         
   7   9   5         45.01         47.11        12.84 o                         
   8   9   5        147.70        157.00        12.56 o                         
   9   9   5          0.06         14.47         6.07 o                         
  -7  10   5        265.56        293.37        15.15 o                         
  -6  10   5        279.55        294.21        14.59 o                         
  -5  10   5        108.47        102.71        11.47 o                         
  -4  10   5        925.62        938.34        74.85 o                         
  -3  10   5        257.68        306.15        14.18 o                         
  -2  10   5        105.25         91.76        12.24 o                         
  -1  10   5        316.24        265.51        19.17 o                         
   0  10   5         15.03         12.09         5.15 o                         
   1  10   5         98.22         75.80        11.26 o                         
   2  10   5         93.38        111.20         9.55 o                         
   3  10   5         21.00         25.44         4.86 o                         
   4  10   5         15.87         19.80         4.70 o                         
   5  10   5        544.13        561.32        29.50 o                         
   6  10   5          1.33          3.89         5.11 o                         
   7  10   5         62.35         72.15        13.70 o                         
  -5  11   5        230.21        226.89        19.17 o                         
  -4  11   5          7.18         13.12         6.79 o                         
  -3  11   5        343.79        313.11        21.27 o                         
  -2  11   5         15.01         24.34         8.84 o                         
  -1  11   5         78.48         99.49        13.12 o                         
   0  11   5         22.89         19.78         8.14 o                         
   2  11   5          2.41          1.88         5.16 o                         
   3  11   5        266.76        209.32        13.06 o                         
   4  11   5         90.57        118.06        10.84 o                         
 -14   0   6        156.12        133.55        16.70 o                         
 -12   0   6        896.41        836.13        34.95 o                         
 -10   0   6       3194.95       3251.66        81.85 o                         
  -8   0   6       3043.39       2983.54        72.59 o                         
  -6   0   6       6093.80       5987.81        89.79 o                         
  -4   0   6       7106.96       7449.47       108.02 o                         
  -2   0   6       3129.26       3632.87        54.50 o                         
   0   0   6        290.21        261.77         6.36 o                         
   2   0   6         22.10         29.19         2.20 o                         
   4   0   6        151.42        130.49         6.11 o                         
   6   0   6        352.40        361.55         9.85 o                         
   8   0   6        955.23        893.12        17.31 o                         
  10   0   6         57.34         64.27         6.96 o                         
  12   0   6       1461.04       1498.42        52.86 o                         
  14   0   6         16.59         27.97         9.96 o                         
 -14   1   6        238.32        226.81        30.85 o                         
 -13   1   6         11.45          7.46         4.92 o                         
 -12   1   6         16.92         20.49         5.78 o                         
 -11   1   6       2724.58       2555.04        49.88 o                         
 -10   1   6       1394.28       1300.27        30.37 o                         
  -9   1   6       1972.02       1847.58        59.21 o                         
  -8   1   6       1012.68        981.79        18.76 o                         
  -7   1   6        834.04        844.57        16.39 o                         
  -6   1   6        162.53        161.53         5.13 o                         
  -5   1   6       4557.53       4933.98        52.97 o                         
  -4   1   6       5742.03       6123.83        83.77 o                         
  -3   1   6          8.27          8.78         1.41 o                         
  -2   1   6         64.01         47.43         2.50 o                         
  -1   1   6         83.57         59.11         3.10 o                         
   0   1   6        878.17        985.63        20.96 o                         
   1   1   6       2037.47       2077.63        27.22 o                         
   2   1   6       5215.49       5630.52        49.91 o                         
   3   1   6         58.43         82.32         2.31 o                         
   4   1   6        342.75        260.20         4.58 o                         
   5   1   6          7.40         18.52         3.09 o                         
   6   1   6         93.06         82.22         3.13 o                         
   7   1   6        594.27        582.40         8.86 o                         
   8   1   6        796.93        756.24        12.16 o                         
   9   1   6          7.59          9.58         2.40 o                         
  10   1   6        778.57        802.99        18.43 o                         
  11   1   6        832.52        824.71        19.71 o                         
  12   1   6         82.81         80.27         9.21 o                         
  13   1   6        718.99        754.21        73.61 o                         
 -14   2   6         33.19         43.02        10.10 o                         
 -13   2   6        428.09        420.16        18.51 o                         
 -12   2   6         12.91         12.28         5.38 o                         
 -11   2   6         84.03         95.23         9.00 o                         
 -10   2   6          0.24         -3.39         3.96 o                         
  -9   2   6        977.38        939.80        24.15 o                         
  -8   2   6        102.27        121.81         6.58 o                         
  -7   2   6         95.68         90.74         5.46 o                         
  -6   2   6       1399.79       1439.41        19.47 o                         
  -5   2   6        382.42        391.05         7.84 o                         
  -4   2   6       2516.93       3011.87        55.00 o                         
  -3   2   6       7973.21       8051.15        82.03 o                         
  -2   2   6       2012.76       2200.48        25.17 o                         
  -1   2   6        800.93        766.39        10.99 o                         
   0   2   6        487.96        503.81         7.52 o                         
   1   2   6        776.62        823.56        13.63 o                         
   2   2   6       2528.38       2959.11        32.55 o                         
   3   2   6      16037.77      17405.18       209.04 o                         
   4   2   6        633.95        672.27         9.65 o                         
   5   2   6       1727.00       1843.51        18.56 o                         
   6   2   6         52.22         40.83         2.37 o                         
   7   2   6        102.38         98.38         4.08 o                         
   8   2   6         73.17         79.10         4.76 o                         
   9   2   6       2894.06       2939.81        37.70 o                         
  10   2   6         12.29         10.93         3.31 o                         
  11   2   6        212.66        223.01        10.57 o                         
  12   2   6        134.61        154.90         9.51 o                         
  13   2   6        622.28        647.63        34.99 o                         
 -13   3   6         91.89        103.83        10.94 o                         
 -12   3   6         84.39        104.45        10.27 o                         
 -11   3   6        501.21        478.10        37.04 o                         
 -10   3   6        853.86        765.48        65.96 o                         
  -9   3   6         27.99         17.77         4.90 o                         
  -8   3   6       2529.32       2374.27        44.22 o                         
  -7   3   6        123.93        121.21         7.81 o                         
  -6   3   6        125.89         97.95        19.96 o                         
  -5   3   6        518.44        470.31         9.77 o                         
  -4   3   6        918.69        811.78        12.41 o                         
  -3   3   6        470.75        503.37         8.76 o                         
  -2   3   6       1159.58       1042.98        14.20 o                         
  -1   3   6       1305.12       1316.28        16.66 o                         
   0   3   6       1239.72       1237.20        15.66 o                         
   1   3   6       2117.73       2151.96        40.22 o                         
   2   3   6       2115.17       2247.81        31.89 o                         
   3   3   6       1817.70       2041.20        23.80 o                         
   4   3   6        966.65        908.85        11.40 o                         
   5   3   6       2778.73       2817.30        48.27 o                         
   6   3   6        434.30        398.52         7.73 o                         
   7   3   6        151.31        153.84         5.89 o                         
   8   3   6       1324.97       1339.56        24.46 o                         
   9   3   6        727.30        683.80        16.55 o                         
  10   3   6       1094.38       1106.92        23.03 o                         
  11   3   6        635.07        570.96        20.03 o                         
  12   3   6         12.13         12.84         5.87 o                         
  13   3   6        256.13        300.17        16.47 o                         
 -13   4   6         55.44         63.31         9.48 o                         
 -12   4   6        395.97        399.66        33.11 o                         
 -11   4   6        132.53        135.65        10.85 o                         
 -10   4   6       1236.38       1261.83        54.19 o                         
  -9   4   6        314.65        284.90        13.68 o                         
  -8   4   6        502.49        438.63        30.36 o                         
  -7   4   6        519.98        467.24        15.13 o                         
  -6   4   6       3419.90       3485.58        57.20 o                         
  -5   4   6        446.84        447.83        13.08 o                         
  -4   4   6       2237.36       2098.62        76.12 o                         
  -3   4   6         23.70         16.73         2.21 o                         
  -2   4   6        432.74        377.59        10.83 o                         
  -1   4   6       1197.09       1196.43        16.24 o                         
   0   4   6       4394.99       4621.22        89.89 o                         
   1   4   6        411.70        439.03         6.53 o                         
   2   4   6        137.02        139.76         6.81 o                         
   3   4   6        250.22        293.69        10.53 o                         
   4   4   6        828.84        776.54        17.90 o                         
   5   4   6         90.90         76.49         6.02 o                         
   6   4   6       1633.20       1525.44        75.86 o                         
   7   4   6         58.87         48.75         5.03 o                         
   8   4   6        297.78        291.55        10.32 o                         
   9   4   6         48.25         45.50         5.53 o                         
  10   4   6         46.60         47.75         5.93 o                         
  11   4   6         83.45         72.70         8.68 o                         
  12   4   6        414.49        441.64        52.56 o                         
  13   4   6        221.32        254.02        15.71 o                         
 -13   5   6        331.61        312.28        23.92 o                         
 -12   5   6         83.68         78.38        10.13 o                         
 -11   5   6       1024.28       1032.19        40.88 o                         
 -10   5   6        361.83        342.88        31.62 o                         
  -9   5   6        418.94        395.38        27.64 o                         
  -8   5   6         59.41         56.30         5.54 o                         
  -7   5   6        991.15        977.80        19.55 o                         
  -6   5   6        149.63        159.56         6.94 o                         
  -5   5   6       3774.47       3893.97        55.30 o                         
  -4   5   6        744.12        686.68        13.59 o                         
  -3   5   6         56.20         55.77         3.68 o                         
  -2   5   6        253.42        256.32         7.21 o                         
  -1   5   6       1490.00       1381.27        18.93 o                         
   0   5   6        496.16        500.73         7.80 o                         
   1   5   6       6077.82       6341.09        57.72 o                         
   2   5   6       1427.56       1379.66        18.69 o                         
   3   5   6         28.53         32.75         3.03 o                         
   4   5   6        198.05        207.66         6.15 o                         
   5   5   6        398.37        411.92        11.82 o                         
   6   5   6        110.00        110.45         6.76 o                         
   7   5   6        970.89        969.20        20.69 o                         
   8   5   6        563.24        549.86        15.30 o                         
   9   5   6         47.37         49.16         5.93 o                         
  10   5   6         23.77         13.56         5.47 o                         
  11   5   6       1032.88        973.09        28.27 o                         
  12   5   6          0.61         -4.76         4.76 o                         
 -12   6   6         13.05         22.80         7.27 o                         
 -11   6   6         17.17          7.46         8.17 o                         
 -10   6   6         56.95         66.92         8.57 o                         
  -9   6   6       1040.12       1100.54        42.39 o                         
  -8   6   6          5.81          4.28         4.41 o                         
  -7   6   6        323.17        328.08        13.35 o                         
  -6   6   6       1157.46       1107.89        25.90 o                         
  -5   6   6        569.62        576.47        16.67 o                         
  -4   6   6        123.59        111.85         7.09 o                         
  -3   6   6       2527.21       2447.03        34.60 o                         
  -2   6   6        479.40        476.91        11.07 o                         
  -1   6   6       2789.59       2808.36        34.21 o                         
   0   6   6        782.11        728.10        10.65 o                         
   1   6   6       2298.16       2413.69        25.50 o                         
   2   6   6          4.62         15.78         3.34 o                         
   3   6   6       3382.79       3506.09        55.19 o                         
   4   6   6        706.03        680.94        21.01 o                         
   5   6   6        533.43        537.13        35.01 o                         
   6   6   6         77.19         82.88         8.61 o                         
   7   6   6       1813.31       1798.05        32.22 o                         
   8   6   6        525.90        531.74        19.28 o                         
   9   6   6        899.06        910.39        26.37 o                         
  10   6   6         95.07         97.75        10.12 o                         
  11   6   6         16.68         28.81         7.41 o                         
  12   6   6        117.55        117.59        15.63 o                         
 -11   7   6         27.11         28.39         7.25 o                         
 -10   7   6        529.65        570.82        21.56 o                         
  -9   7   6         29.86         33.86         6.73 o                         
  -8   7   6       1155.41       1232.96        37.64 o                         
  -7   7   6         24.42         33.21         5.90 o                         
  -6   7   6        149.95        136.18         9.14 o                         
  -5   7   6         12.46         11.00         3.91 o                         
  -4   7   6         42.32         45.08         5.59 o                         
  -3   7   6          4.03          3.71         2.78 o                         
  -2   7   6       1150.15       1133.87        22.08 o                         
  -1   7   6         19.20         21.30         4.05 o                         
   0   7   6        136.85        151.50         5.58 o                         
   1   7   6        457.05        435.28        12.28 o                         
   2   7   6       1306.64       1317.42        24.06 o                         
   3   7   6         39.87         28.29         3.16 o                         
   4   7   6        283.94        294.96         8.81 o                         
   5   7   6         91.61         93.52         5.94 o                         
   6   7   6        156.89        180.84         9.29 o                         
   7   7   6        199.37        205.47        11.98 o                         
   8   7   6       1983.76       2046.49       146.11 o                         
   9   7   6        156.44        169.32        12.48 o                         
  10   7   6        345.89        325.51        16.50 o                         
  11   7   6         22.43         19.38         6.69 o                         
 -10   8   6         75.39         85.29        10.08 o                         
  -9   8   6        216.37        226.61        13.59 o                         
  -8   8   6         81.66         77.67         8.95 o                         
  -7   8   6        322.19        336.22        22.13 o                         
  -6   8   6        873.55        843.38        66.80 o                         
  -5   8   6         39.93         41.28         6.21 o                         
  -4   8   6         53.40         59.41         6.54 o                         
  -3   8   6        511.25        474.85        15.54 o                         
  -2   8   6        268.01        255.49        27.78 o                         
  -1   8   6       1418.47       1416.12       130.71 o                         
   0   8   6       2190.01       2222.56        52.40 o                         
   1   8   6         27.40         28.04         6.91 o                         
   2   8   6        251.79        235.43        15.59 o                         
   3   8   6       1330.79       1207.43        26.36 o                         
   4   8   6        798.43        724.14        16.99 o                         
   5   8   6         73.01         56.27         6.84 o                         
   6   8   6       1883.42       1895.87        42.04 o                         
   7   8   6        162.69        192.68        12.55 o                         
   8   8   6        192.63        174.49        12.64 o                         
   9   8   6        228.41        235.50        18.17 o                         
  10   8   6        103.08        110.44        15.59 o                         
  -9   9   6          0.85          4.30         5.17 o                         
  -8   9   6          1.30          2.21         4.85 o                         
  -7   9   6        408.88        406.40        17.06 o                         
  -6   9   6          3.65          7.06         8.14 o                         
  -5   9   6        892.09        971.14        59.49 o                         
  -4   9   6         61.67         55.56         6.90 o                         
  -3   9   6         79.56         66.26        10.24 o                         
  -2   9   6         19.78         24.38         7.35 o                         
  -1   9   6       1483.20       1533.04       171.12 o                         
   0   9   6         39.22         41.88         6.92 o                         
   1   9   6       2411.34       2382.72       166.72 o                         
   2   9   6         39.47         44.02         8.98 o                         
   3   9   6        114.90        118.36        10.47 o                         
   4   9   6        143.91        146.77         9.24 o                         
   5   9   6        810.15        867.72        20.02 o                         
   6   9   6        175.80        187.89        12.79 o                         
   7   9   6        382.72        395.09        26.15 o                         
   8   9   6        134.13        133.48        11.77 o                         
  -7  10   6         63.59         82.71        12.73 o                         
  -6  10   6        204.44        206.01        25.01 o                         
  -5  10   6         68.53         69.01        12.01 o                         
  -4  10   6        183.51        167.28        16.33 o                         
  -3  10   6        504.60        478.63        26.24 o                         
  -2  10   6        132.46        117.17        13.73 o                         
  -1  10   6        222.76        247.92        19.38 o                         
   0  10   6        446.94        416.98        28.13 o                         
   1  10   6         25.28         34.53         9.17 o                         
   2  10   6        523.26        475.94        21.20 o                         
   3  10   6        182.88        188.58         9.78 o                         
   4  10   6        142.39        132.88         8.75 o                         
   5  10   6        388.85        422.09        24.20 o                         
   6  10   6        204.53        229.19        14.07 o                         
   7  10   6         48.38         47.40         8.56 o                         
  -5  11   6         59.25         69.84        12.98 o                         
  -4  11   6        397.24        372.30        24.38 o                         
  -3  11   6          2.86          1.63         5.21 o                         
  -2  11   6        206.62        212.82        33.78 o                         
  -1  11   6        170.52        223.32        38.32 o                         
   0  11   6          9.14         20.80         8.28 o                         
   1  11   6          4.08          7.77         6.33 o                         
   2  11   6        753.95        717.78        22.99 o                         
   3  11   6         49.50         78.71        10.52 o                         
   4  11   6        180.76        179.68        12.36 o                         
 -13   0   7          9.88         17.96         9.17 o                         
 -11   0   7       2128.43       1978.77        58.58 o                         
  -9   0   7        121.74        106.42        11.54 o                         
  -7   0   7        742.16        656.56        45.14 o                         
  -5   0   7       5895.55       6081.34        90.81 o                         
  -3   0   7        550.45        632.85        16.01 o                         
  -1   0   7        488.22        415.88         9.57 o                         
   1   0   7        315.43        220.32         5.73 o                         
   3   0   7        752.79        685.80        11.43 o                         
   5   0   7       1879.00       1819.72        26.03 o                         
   7   0   7       2759.78       2854.94        45.63 o                         
   9   0   7         59.00         50.07         9.12 o                         
  11   0   7       1197.39       1119.79        42.44 o                         
  13   0   7       1858.72       1924.84        64.73 o                         
 -14   1   7         20.91         18.75         9.45 o                         
 -13   1   7        350.50        330.64        16.43 o                         
 -12   1   7        231.94        223.13        12.85 o                         
 -11   1   7         19.00         16.34         5.00 o                         
 -10   1   7       2755.28       2580.93        53.09 o                         
  -9   1   7       2636.14       2552.44        52.21 o                         
  -8   1   7         87.28         80.64         5.34 o                         
  -7   1   7        310.81        269.58         8.53 o                         
  -6   1   7        371.81        354.39        10.02 o                         
  -5   1   7         98.30         85.74         3.81 o                         
  -4   1   7       2818.03       2858.73        32.58 o                         
  -3   1   7       2723.87       2707.44        30.59 o                         
  -2   1   7        970.14       1086.45        15.14 o                         
  -1   1   7       2228.73       2330.49        25.97 o                         
   0   1   7        358.72        336.38         6.04 o                         
   1   1   7        573.22        556.54        10.06 o                         
   2   1   7       2100.10       2143.95        23.18 o                         
   3   1   7       2164.64       2140.32        20.08 o                         
   4   1   7        674.26        771.15         9.30 o                         
   5   1   7         42.76         56.20         2.50 o                         
   6   1   7        476.98        445.24         7.26 o                         
   7   1   7        332.39        290.65         6.81 o                         
   8   1   7       2075.12       1989.98        64.55 o                         
   9   1   7       2286.17       2296.68        31.11 o                         
  10   1   7        279.15        284.17        13.41 o                         
  11   1   7          2.65          6.79         4.46 o                         
  12   1   7        454.53        427.58        18.11 o                         
  13   1   7          6.23          2.19         5.03 o                         
 -13   2   7         29.25         38.92         7.86 o                         
 -12   2   7        440.88        436.31        23.45 o                         
 -11   2   7         18.46         27.79         7.49 o                         
 -10   2   7        171.45        192.27        11.30 o                         
  -9   2   7         39.17         47.19         5.15 o                         
  -8   2   7         19.16         24.42         3.90 o                         
  -7   2   7       1770.25       1662.21        27.03 o                         
  -6   2   7        722.29        661.72        11.89 o                         
  -5   2   7         77.55         88.31         5.06 o                         
  -4   2   7        748.12        704.49        12.76 o                         
  -3   2   7        443.01        515.97         8.93 o                         
  -2   2   7        676.23        585.85         9.36 o                         
  -1   2   7        506.41        594.73         9.11 o                         
   0   2   7       1165.98       1118.43        22.86 o                         
   1   2   7        272.73        272.22         6.93 o                         
   2   2   7       3622.88       3766.93        45.97 o                         
   3   2   7        842.93        945.20        33.87 o                         
   4   2   7      18558.18      20140.13       163.18 o                         
   5   2   7          0.49          2.58         1.50 o                         
   6   2   7       2611.49       2765.82        29.91 o                         
   7   2   7        772.47        746.61        15.83 o                         
   8   2   7       2250.19       2175.48        33.37 o                         
   9   2   7          0.90          1.51         2.55 o                         
  10   2   7       2715.54       2828.09        37.85 o                         
  11   2   7        133.54        132.17        10.30 o                         
  12   2   7        137.23        119.96        16.10 o                         
  13   2   7          3.55          1.54         8.05 o                         
 -13   3   7        456.10        441.27        19.20 o                         
 -12   3   7         11.50         11.91         5.55 o                         
 -11   3   7         22.07         32.57         6.88 o                         
 -10   3   7       2117.94       1983.42        37.92 o                         
  -9   3   7        930.96        908.96        19.89 o                         
  -8   3   7         88.24         83.30         6.07 o                         
  -7   3   7        104.66         98.07         6.12 o                         
  -6   3   7        184.92        172.33        10.19 o                         
  -5   3   7        190.77        183.85         5.72 o                         
  -4   3   7       1587.50       1440.55        20.04 o                         
  -3   3   7        470.95        386.71         7.69 o                         
  -2   3   7        226.97        224.05         5.40 o                         
  -1   3   7       1892.76       1918.40        27.68 o                         
   0   3   7       4664.97       4911.96        61.20 o                         
   1   3   7        121.62        139.09         3.42 o                         
   2   3   7        523.43        503.95        14.35 o                         
   3   3   7        628.98        534.66         7.85 o                         
   4   3   7        383.12        406.57         6.84 o                         
   5   3   7       1824.30       1786.03        50.35 o                         
   6   3   7         29.42         38.59         3.33 o                         
   7   3   7        470.97        433.10        17.89 o                         
   8   3   7        807.31        731.46        16.69 o                         
   9   3   7       2232.84       2270.26        36.65 o                         
  10   3   7        152.05        164.28         8.74 o                         
  11   3   7        230.46        268.17        13.73 o                         
  12   3   7         21.70         25.35         6.80 o                         
  13   3   7        222.70        249.27        21.96 o                         
 -13   4   7          8.01          7.59         5.45 o                         
 -12   4   7          7.63         11.62         5.63 o                         
 -11   4   7       1228.92       1164.98        60.70 o                         
 -10   4   7         98.06         82.14         7.34 o                         
  -9   4   7       1632.81       1520.32        79.15 o                         
  -8   4   7       1607.49       1539.22        33.29 o                         
  -7   4   7        443.55        409.12        14.34 o                         
  -6   4   7        355.91        335.85        12.03 o                         
  -5   4   7       4155.39       4311.23        56.72 o                         
  -4   4   7       1637.39       1808.32        28.20 o                         
  -3   4   7       1269.47       1314.62        29.47 o                         
  -2   4   7        420.79        426.30         8.29 o                         
  -1   4   7       1201.54       1187.99        20.91 o                         
   0   4   7        877.70        914.40        27.72 o                         
   1   4   7       3908.99       3897.57        51.03 o                         
   2   4   7         83.87         94.69         4.83 o                         
   3   4   7        139.99        114.01         4.37 o                         
   4   4   7          1.29          0.87         1.46 o                         
   5   4   7         46.07         51.67         3.73 o                         
   6   4   7       1607.36       1576.84        27.15 o                         
   7   4   7       1759.91       1807.06        30.46 o                         
   8   4   7        767.71        756.04        17.72 o                         
   9   4   7        112.88        105.45         7.43 o                         
  10   4   7         17.38         17.80         4.80 o                         
  11   4   7          9.80         10.08         4.66 o                         
  12   4   7        207.53        236.15        14.05 o                         
 -12   5   7        365.86        381.49        18.30 o                         
 -11   5   7         87.13         90.15        10.04 o                         
 -10   5   7        792.67        723.50        45.86 o                         
  -9   5   7        521.53        447.50        38.62 o                         
  -8   5   7        265.32        242.79        11.96 o                         
  -7   5   7        559.25        521.38        16.72 o                         
  -6   5   7        449.30        473.00        15.29 o                         
  -5   5   7        108.36         98.38         6.76 o                         
  -4   5   7       2597.45       2634.20        46.75 o                         
  -3   5   7       2548.94       2388.36        72.04 o                         
  -2   5   7         14.81         24.70         3.48 o                         
  -1   5   7       1943.53       1953.69        43.73 o                         
   0   5   7       1255.24       1253.10        17.58 o                         
   1   5   7          1.61          4.94         2.13 o                         
   2   5   7       1899.03       1888.75        40.84 o                         
   3   5   7        859.77        862.60        14.62 o                         
   4   5   7         50.60         63.28         3.62 o                         
   5   5   7         19.16         12.67         3.33 o                         
   6   5   7       1654.39       1636.25        33.62 o                         
   7   5   7         81.97         88.02         6.63 o                         
   8   5   7        396.35        401.42        21.63 o                         
   9   5   7        449.57        438.03        14.46 o                         
  10   5   7         90.78         88.86         7.91 o                         
  11   5   7        148.12        141.54        11.63 o                         
  12   5   7       1476.30       1569.06        39.53 o                         
 -12   6   7        106.66        119.52        12.32 o                         
 -11   6   7         70.36         65.44         9.40 o                         
 -10   6   7         27.04         32.95        13.22 o                         
  -9   6   7         28.57         33.30         6.74 o                         
  -8   6   7       1971.89       2188.53        73.85 o                         
  -7   6   7        553.79        503.02        19.94 o                         
  -6   6   7        257.94        239.16        11.10 o                         
  -5   6   7          4.54          1.59         3.93 o                         
  -4   6   7        102.89         83.26         9.98 o                         
  -3   6   7         34.97         35.28         3.28 o                         
  -2   6   7       3342.01       3543.00        63.35 o                         
  -1   6   7       1408.90       1373.77        48.78 o                         
   0   6   7        698.37        660.09        25.20 o                         
   1   6   7       1100.83       1059.28        31.96 o                         
   2   6   7       2249.44       2312.15        35.09 o                         
   3   6   7        251.28        242.67        12.04 o                         
   4   6   7        569.41        562.68        11.94 o                         
   5   6   7          5.08          2.78         2.35 o                         
   6   6   7       1056.89       1064.69        22.57 o                         
   7   6   7        925.58        905.72        21.06 o                         
   8   6   7        492.25        515.57        15.64 o                         
   9   6   7        329.62        313.31        12.64 o                         
  10   6   7         49.43         67.37        10.07 o                         
  11   6   7         92.36        115.27        11.26 o                         
 -11   7   7         45.32         53.44         9.19 o                         
 -10   7   7         89.78        116.81        17.29 o                         
  -9   7   7        742.16        742.56        48.56 o                         
  -8   7   7         32.40         41.21         6.87 o                         
  -7   7   7       1419.10       1459.13        47.30 o                         
  -6   7   7          2.55         -1.03         3.39 o                         
  -5   7   7        210.04        198.70        18.80 o                         
  -4   7   7        511.14        475.10        15.24 o                         
  -3   7   7       3156.63       2990.11        54.47 o                         
  -2   7   7         32.88         32.87         5.39 o                         
  -1   7   7       3031.28       2904.56       172.49 o                         
   0   7   7         93.80         91.23         6.19 o                         
   1   7   7         86.82         75.55         5.78 o                         
   2   7   7        187.89        186.77         8.12 o                         
   3   7   7        559.95        552.45        12.71 o                         
   4   7   7         36.27         32.20         3.95 o                         
   5   7   7       1122.17       1098.20        19.16 o                         
   6   7   7        195.44        195.13         9.78 o                         
   7   7   7        539.77        498.13        30.98 o                         
   8   7   7          9.54          6.70         5.18 o                         
   9   7   7        362.68        419.85        18.05 o                         
  10   7   7          0.08          5.56         6.00 o                         
 -10   8   7          1.59          3.76         5.30 o                         
  -9   8   7        556.43        555.28        21.11 o                         
  -8   8   7         44.76         48.20         7.76 o                         
  -7   8   7        320.78        338.02        21.73 o                         
  -6   8   7        141.95        135.32        14.03 o                         
  -5   8   7        909.72        945.49        63.45 o                         
  -4   8   7        337.39        319.39        23.99 o                         
  -3   8   7        415.01        373.79        20.99 o                         
  -2   8   7        665.51        638.69        55.21 o                         
  -1   8   7        346.23        341.50        11.88 o                         
   0   8   7        400.88        379.31        23.38 o                         
   1   8   7       2580.88       2495.50        65.68 o                         
   2   8   7         48.90         54.33         5.64 o                         
   3   8   7         78.54         72.11         5.49 o                         
   4   8   7        183.61        177.90         7.57 o                         
   5   8   7         53.96         45.36         4.93 o                         
   6   8   7        124.46        104.29         9.96 o                         
   7   8   7       1419.50       1357.05        34.73 o                         
   8   8   7        205.26        234.15        14.34 o                         
   9   8   7        186.75        200.84        14.09 o                         
  -8   9   7         99.23        109.25        10.91 o                         
  -7   9   7          9.40          7.38         4.92 o                         
  -6   9   7        726.98        750.89        54.30 o                         
  -5   9   7         28.93         26.38         8.38 o                         
  -4   9   7       2050.22       2071.93        62.21 o                         
  -3   9   7          3.50         -0.99         5.58 o                         
  -2   9   7        106.16        117.04        10.23 o                         
  -1   9   7        107.07         96.04         9.96 o                         
   0   9   7        743.46        704.24        40.60 o                         
   1   9   7          1.54          4.57         3.76 o                         
   2   9   7       1083.29       1023.01        38.11 o                         
   3   9   7         49.32         46.25         5.52 o                         
   4   9   7        111.81        103.76         7.68 o                         
   5   9   7        178.09        161.31         9.30 o                         
   6   9   7        696.15        710.20        38.99 o                         
   7   9   7         68.26         50.78        15.66 o                         
   8   9   7        222.04        272.34        25.22 o                         
  -7  10   7          3.89          2.28         6.79 o                         
  -6  10   7        200.03        182.59        17.82 o                         
  -5  10   7        433.08        390.82        24.43 o                         
  -4  10   7         19.15         16.38         7.58 o                         
  -3  10   7        253.18        238.70        14.72 o                         
  -2  10   7        540.20        579.47        81.22 o                         
  -1  10   7        375.10        376.85        17.59 o                         
   0  10   7        233.02        269.43        14.11 o                         
   1  10   7        210.23        202.69        16.98 o                         
   2  10   7        385.78        369.06        15.54 o                         
   3  10   7         19.84         19.45         4.53 o                         
   4  10   7        126.89        139.31         8.95 o                         
   5  10   7        157.65        149.17         9.54 o                         
   6  10   7        456.46        510.38        20.92 o                         
  -4  11   7         18.77         42.40         8.88 o                         
  -3  11   7        751.41        882.55       148.90 o                         
  -2  11   7         20.12         15.12         6.43 o                         
  -1  11   7        358.73        377.19        63.89 o                         
   0  11   7        324.10        340.01        22.38 o                         
   1  11   7         17.55         17.36         7.72 o                         
   2  11   7        204.62        231.50        12.91 o                         
   3  11   7        375.10        327.25        15.45 o                         
 -12   0   8          0.64         22.61         8.98 o                         
 -10   0   8       3624.74       3772.49        92.69 o                         
  -8   0   8        768.53        743.12        27.73 o                         
  -6   0   8          2.23          8.00         2.74 o                         
  -4   0   8      16765.61      18050.33       253.19 o                         
  -2   0   8       1892.88       1903.16        59.58 o                         
   0   0   8       1161.09       1250.58        55.44 o                         
   2   0   8      14255.27      15228.55       211.89 o                         
   4   0   8        240.08        218.29         6.05 o                         
   6   0   8        493.29        534.88        11.68 o                         
   8   0   8       1604.08       1562.98        32.78 o                         
  10   0   8        111.78        108.75        12.89 o                         
  12   0   8        531.91        449.13        26.71 o                         
 -13   1   8         25.28         30.25         7.36 o                         
 -12   1   8        341.75        310.93        15.15 o                         
 -11   1   8        136.74        131.82        10.18 o                         
 -10   1   8          1.57          5.52         4.23 o                         
  -9   1   8        358.26        345.40        13.68 o                         
  -8   1   8         25.96         24.92         3.83 o                         
  -7   1   8          8.05          9.95         3.41 o                         
  -6   1   8       1690.42       1693.32        29.04 o                         
  -5   1   8       2543.98       2521.79        30.26 o                         
  -4   1   8        117.52        112.65         4.13 o                         
  -3   1   8       4745.31       5165.79        54.78 o                         
  -2   1   8       1100.65       1070.98        14.36 o                         
  -1   1   8         15.33         13.28         1.69 o                         
   0   1   8        859.03        848.11        11.26 o                         
   1   1   8       2547.38       2588.98        34.02 o                         
   2   1   8         55.78         81.23         5.17 o                         
   3   1   8       4640.84       4849.56        51.99 o                         
   4   1   8       1522.93       1462.05        24.04 o                         
   5   1   8         12.48         12.39         2.12 o                         
   6   1   8          4.10          6.79         1.83 o                         
   7   1   8       1323.83       1272.45        36.90 o                         
   8   1   8        329.64        310.93        10.58 o                         
   9   1   8         95.32         99.19         6.71 o                         
  10   1   8        348.50        339.11        19.59 o                         
  11   1   8         19.09         18.60         9.61 o                         
  12   1   8         26.22         37.43         7.28 o                         
  13   1   8        399.76        418.56        27.78 o                         
 -13   2   8        503.14        508.96        24.73 o                         
 -12   2   8          0.66          0.87         4.68 o                         
 -11   2   8        155.53        170.78        11.50 o                         
 -10   2   8        233.68        215.84        11.76 o                         
  -9   2   8        356.06        352.25        11.51 o                         
  -8   2   8          0.72          6.77         2.96 o                         
  -7   2   8        366.61        354.21        10.88 o                         
  -6   2   8        134.22        127.13         4.99 o                         
  -5   2   8       4181.94       4282.09        47.75 o                         
  -4   2   8          0.65          7.57         3.60 o                         
  -3   2   8       1698.13       1612.81        20.60 o                         
  -2   2   8         46.06         54.74         3.89 o                         
  -1   2   8       2511.38       2247.16        25.96 o                         
   0   2   8       1250.10       1401.49        27.62 o                         
   1   2   8       4372.72       4541.84        56.89 o                         
   2   2   8        156.48        155.72         4.38 o                         
   3   2   8      11826.18      12439.46       123.28 o                         
   4   2   8          4.74          7.32         2.45 o                         
   5   2   8       8153.49       8809.79        82.65 o                         
   6   2   8        396.25        378.70         8.35 o                         
   7   2   8       1542.65       1548.30        19.72 o                         
   8   2   8         58.45         58.07         4.42 o                         
   9   2   8       2773.97       2788.33        42.29 o                         
  10   2   8         40.26         38.01         7.02 o                         
  11   2   8       1913.21       1852.67        61.47 o                         
  12   2   8          0.77         -3.30         6.79 o                         
  13   2   8        325.43        333.08        24.66 o                         
 -13   3   8         19.80         16.91         6.74 o                         
 -12   3   8        117.98        116.56        17.15 o                         
 -11   3   8        219.02        194.34        23.66 o                         
 -10   3   8         54.40         45.83         5.79 o                         
  -9   3   8       1117.94       1058.14        22.04 o                         
  -8   3   8        503.74        533.13        14.24 o                         
  -7   3   8         10.43         10.71         3.29 o                         
  -6   3   8       1388.36       1427.54        32.16 o                         
  -5   3   8       1059.28        993.36        16.52 o                         
  -4   3   8        554.91        648.85        11.31 o                         
  -3   3   8        561.92        537.83         9.78 o                         
  -2   3   8       5526.34       5798.27        61.33 o                         
  -1   3   8         45.65         63.36         3.04 o                         
   0   3   8       4723.25       4981.89        62.69 o                         
   1   3   8          4.77         17.19         3.62 o                         
   2   3   8         45.05         51.07         3.65 o                         
   3   3   8        432.84        411.13         8.04 o                         
   4   3   8       3596.06       3576.62        35.51 o                         
   5   3   8         97.78        121.68         7.59 o                         
   6   3   8       1076.14       1002.65        28.97 o                         
   7   3   8        391.05        350.22        10.80 o                         
   8   3   8       1049.95       1034.39        20.97 o                         
   9   3   8        221.16        218.04         9.26 o                         
  10   3   8        220.81        228.83        12.51 o                         
  11   3   8        179.35        168.21        18.05 o                         
  12   3   8        147.57        162.44        18.94 o                         
 -13   4   8        214.67        255.46        23.59 o                         
 -12   4   8         60.71         66.46         9.48 o                         
 -11   4   8         73.36         66.90         8.87 o                         
 -10   4   8       2983.06       2879.33        49.48 o                         
  -9   4   8         34.50         26.73         4.81 o                         
  -8   4   8       1235.91       1133.93        26.53 o                         
  -7   4   8        728.72        659.10        19.70 o                         
  -6   4   8        133.92        134.00         6.84 o                         
  -5   4   8        619.88        594.36        13.72 o                         
  -4   4   8       4161.10       3960.67       109.05 o                         
  -3   4   8        578.11        611.16        12.16 o                         
  -2   4   8        131.22         91.67         3.88 o                         
  -1   4   8       1471.80       1472.20        28.02 o                         
   0   4   8        761.05        721.70        14.44 o                         
   1   4   8         26.95         20.85         2.90 o                         
   2   4   8       1839.65       1745.09        26.94 o                         
   3   4   8         28.13         32.28         3.35 o                         
   4   4   8         49.36         55.03         3.27 o                         
   5   4   8       1809.74       1763.10        33.04 o                         
   6   4   8        263.07        262.38        11.97 o                         
   7   4   8        557.70        491.44        13.64 o                         
   8   4   8       1452.89       1409.86        29.70 o                         
   9   4   8        182.39        169.58         8.94 o                         
  10   4   8        111.73        102.61         7.90 o                         
  11   4   8         10.52         12.69         4.98 o                         
  12   4   8        143.75        146.20        18.71 o                         
 -12   5   8        327.58        352.04        20.75 o                         
 -11   5   8        498.97        518.17        21.08 o                         
 -10   5   8        115.89        144.38         9.32 o                         
  -9   5   8       1540.76       1552.71        29.96 o                         
  -8   5   8        378.69        345.60        16.99 o                         
  -7   5   8        103.71         95.87         7.48 o                         
  -6   5   8        535.25        466.50        13.86 o                         
  -5   5   8       1315.04       1310.66        26.48 o                         
  -4   5   8        295.32        280.81         9.04 o                         
  -3   5   8       3353.72       3377.19        87.10 o                         
  -2   5   8        793.17        757.29        34.29 o                         
  -1   5   8          0.83          0.32         1.89 o                         
   0   5   8        287.39        257.23         8.46 o                         
   1   5   8       1123.45       1023.36        34.74 o                         
   2   5   8        177.00        188.54        10.43 o                         
   3   5   8       1665.73       1530.84        65.01 o                         
   4   5   8        235.24        221.81         7.62 o                         
   5   5   8          0.37          2.02         2.60 o                         
   6   5   8        506.62        474.07        13.64 o                         
   7   5   8       1884.56       1825.78        32.07 o                         
   8   5   8         31.59         21.33         4.48 o                         
   9   5   8       1054.31       1045.33        23.31 o                         
  10   5   8        357.38        354.68        13.52 o                         
  11   5   8          8.55         14.23         6.29 o                         
  12   5   8        364.43        378.93        18.40 o                         
 -11   6   8        574.36        582.28        22.03 o                         
 -10   6   8         27.05         28.82         5.89 o                         
  -9   6   8          5.84         11.26         4.41 o                         
  -8   6   8        419.14        429.69        14.19 o                         
  -7   6   8        535.49        606.65        20.24 o                         
  -6   6   8        138.01        122.23         7.45 o                         
  -5   6   8        236.07        228.53         9.09 o                         
  -4   6   8        589.27        566.90        21.73 o                         
  -3   6   8         26.42         29.94         4.60 o                         
  -2   6   8        518.97        496.94        20.79 o                         
  -1   6   8        164.23        180.69         7.66 o                         
   0   6   8       1209.84       1163.63        55.17 o                         
   1   6   8         10.04          6.59         2.70 o                         
   2   6   8        573.03        511.37        13.13 o                         
   3   6   8         10.44         11.99         2.72 o                         
   4   6   8         11.88         12.60         2.83 o                         
   5   6   8        667.33        672.27        16.01 o                         
   6   6   8        959.27        917.21        20.87 o                         
   7   6   8        271.35        254.21        10.84 o                         
   8   6   8        341.55        325.52        12.64 o                         
   9   6   8        137.37        146.81        12.49 o                         
  10   6   8        204.32        220.48        13.67 o                         
  11   6   8        233.86        275.12        35.50 o                         
 -10   7   8        137.30        142.17        12.71 o                         
  -9   7   8        214.98        235.43        16.17 o                         
  -8   7   8       1461.39       1499.87        70.73 o                         
  -7   7   8         31.59         39.49         9.14 o                         
  -6   7   8        633.20        650.16        24.32 o                         
  -5   7   8        157.62        165.00        17.01 o                         
  -4   7   8          0.30         -0.56         3.46 o                         
  -3   7   8        495.78        499.90        33.01 o                         
  -2   7   8       5280.86       5235.04       203.27 o                         
  -1   7   8         82.20         72.67         5.88 o                         
   0   7   8       3309.01       3296.30        48.27 o                         
   1   7   8        106.64         97.89        10.71 o                         
   2   7   8        102.63         91.48         6.27 o                         
   3   7   8        441.71        412.30        10.35 o                         
   4   7   8       1046.34       1019.50        18.18 o                         
   5   7   8         78.98         85.51         5.87 o                         
   6   7   8       2049.38       2024.60        38.68 o                         
   7   7   8         97.92         95.94         8.05 o                         
   8   7   8          9.38         12.68         4.80 o                         
   9   7   8         24.76         21.48         6.92 o                         
  10   7   8        274.34        300.88        16.03 o                         
  -9   8   8         25.22         37.51        13.89 o                         
  -8   8   8        195.26        200.88        12.74 o                         
  -7   8   8        108.22        111.48         9.52 o                         
  -6   8   8        161.03        166.62        19.03 o                         
  -5   8   8        574.87        571.95        21.37 o                         
  -4   8   8        571.94        581.52        41.83 o                         
  -3   8   8          2.86          3.58         4.14 o                         
  -2   8   8          3.07          1.59         3.86 o                         
  -1   8   8         73.55         81.21         6.57 o                         
   0   8   8         63.60         60.52         5.94 o                         
   1   8   8        459.75        427.23        16.01 o                         
   2   8   8        721.61        638.54        16.47 o                         
   3   8   8          6.06          6.03         2.96 o                         
   4   8   8        158.16        161.41         7.65 o                         
   5   8   8        684.59        613.40        16.29 o                         
   6   8   8         47.41         52.23         6.87 o                         
   7   8   8         12.20         15.93         6.11 o                         
   8   8   8        477.47        515.99        61.40 o                         
   9   8   8         41.66         45.88         8.11 o                         
  -8   9   8         57.81         55.98        12.47 o                         
  -7   9   8          5.92         -0.05         5.86 o                         
  -6   9   8         63.23         73.14         9.90 o                         
  -5   9   8        731.65        782.48        91.81 o                         
  -4   9   8        141.24        128.06        11.35 o                         
  -3   9   8        900.78        936.22        99.97 o                         
  -2   9   8         12.37         16.90        10.61 o                         
  -1   9   8         24.21         31.54         7.35 o                         
   0   9   8          0.09         -2.04         3.50 o                         
   1   9   8        188.79        181.34        10.55 o                         
   2   9   8          3.87          2.92         3.84 o                         
   3   9   8        295.16        312.87        11.72 o                         
   4   9   8          6.67          5.24         3.85 o                         
   5   9   8         15.91         13.11         5.40 o                         
   6   9   8         31.16         44.01        10.14 o                         
   7   9   8        343.51        356.68        17.55 o                         
   8   9   8          4.00          3.21         5.56 o                         
  -6  10   8         31.41         31.03         8.00 o                         
  -5  10   8        674.86        754.65        99.58 o                         
  -4  10   8        760.96        803.85        96.55 o                         
  -3  10   8          2.29         -0.31         4.02 o                         
  -2  10   8         10.06         14.50         6.18 o                         
  -1  10   8        171.36        186.12        39.27 o                         
   0  10   8         75.82         89.27         9.72 o                         
   1  10   8        156.51        143.32        15.26 o                         
   2  10   8        277.76        278.59        20.47 o                         
   3  10   8         66.51         67.77         7.66 o                         
   4  10   8         66.85         65.47         7.03 o                         
   5  10   8        366.99        395.12        14.11 o                         
   6  10   8        102.56        115.06        11.62 o                         
  -3  11   8          5.17          0.65        10.38 o                         
  -2  11   8        346.70        404.81        45.42 o                         
  -1  11   8         10.10          8.58        10.87 o                         
   0  11   8        445.65        423.49        25.45 o                         
   1  11   8         67.87         61.28        11.77 o                         
   2  11   8         43.52         56.23         6.96 o                         
 -13   0   9       1458.16       1495.03        52.81 o                         
 -11   0   9          6.58          7.45         6.14 o                         
  -9   0   9       7413.57       7237.54       156.63 o                         
  -7   0   9       9480.58       9472.08       199.18 o                         
  -5   0   9         99.54         98.13        13.24 o                         
  -3   0   9       8009.21       8778.03       126.91 o                         
  -1   0   9        424.66        400.67        10.08 o                         
   1   0   9        465.96        462.97        10.22 o                         
   3   0   9       7532.53       8328.44       143.20 o                         
   5   0   9        231.89        217.09         9.23 o                         
   7   0   9         80.21         81.65         8.84 o                         
   9   0   9       1044.65       1054.09        38.20 o                         
  11   0   9        232.73        237.78        18.43 o                         
  13   0   9        444.44        459.97        28.66 o                         
 -13   1   9        151.20        166.97        12.60 o                         
 -12   1   9         35.16         37.69         7.21 o                         
 -11   1   9        476.00        447.67        18.85 o                         
 -10   1   9        427.52        407.21        22.89 o                         
  -9   1   9         80.35         78.47         7.47 o                         
  -8   1   9       1057.23       1007.92        26.07 o                         
  -7   1   9        351.47        353.76        10.28 o                         
  -6   1   9        343.60        296.56         7.60 o                         
  -5   1   9       1231.51       1246.10        22.57 o                         
  -4   1   9       3582.01       3663.80        41.21 o                         
  -3   1   9         59.88         66.56         3.29 o                         
  -2   1   9        788.18        651.19        11.07 o                         
  -1   1   9        305.78        259.06         5.49 o                         
   0   1   9        541.45        637.00         9.30 o                         
   1   1   9       3398.93       3379.02        43.58 o                         
   2   1   9       4244.23       4635.38        73.49 o                         
   3   1   9       1258.80       1389.87        18.28 o                         
   4   1   9        968.34        884.16        14.09 o                         
   5   1   9        216.91        211.45         5.37 o                         
   6   1   9        432.87        406.31        18.67 o                         
   7   1   9       1281.05       1233.80        19.49 o                         
   8   1   9        542.72        547.07        12.14 o                         
   9   1   9        139.45        116.49         7.23 o                         
  10   1   9       1128.70       1139.63        29.53 o                         
  11   1   9        265.36        265.09        20.19 o                         
  12   1   9        200.86        167.75        17.91 o                         
  13   1   9        343.65        354.20        25.69 o                         
 -13   2   9         69.32         61.63         9.13 o                         
 -12   2   9        717.57        699.79        25.78 o                         
 -11   2   9         97.91        106.88         9.51 o                         
 -10   2   9        448.52        411.40        15.94 o                         
  -9   2   9        339.68        315.79        19.24 o                         
  -8   2   9          6.60          6.96         3.09 o                         
  -7   2   9        121.55        120.82         6.54 o                         
  -6   2   9       4111.12       3992.60        45.87 o                         
  -5   2   9          3.33          6.67         1.93 o                         
  -4   2   9       1905.67       1820.75        29.68 o                         
  -3   2   9         90.15         82.80         3.73 o                         
  -2   2   9       1149.28       1125.69        15.53 o                         
  -1   2   9        185.55        204.81         4.94 o                         
   0   2   9       2629.54       2648.18        36.11 o                         
   1   2   9        958.94       1093.66        18.07 o                         
   2   2   9       3442.65       3602.66        40.13 o                         
   3   2   9        186.73        154.91         4.02 o                         
   4   2   9       4153.46       4418.84        59.22 o                         
   5   2   9        503.93        463.97         8.52 o                         
   6   2   9       1217.50       1176.11        16.85 o                         
   7   2   9        122.41        115.02         5.46 o                         
   8   2   9        762.52        718.70        21.55 o                         
   9   2   9         58.89         58.39         7.58 o                         
  10   2   9       1456.85       1504.29        36.18 o                         
  11   2   9        576.38        579.84        30.94 o                         
  12   2   9       1642.33       1539.23        56.63 o                         
 -13   3   9         99.00         89.98        10.82 o                         
 -12   3   9          7.67          8.00         5.81 o                         
 -11   3   9        620.04        624.46        21.66 o                         
 -10   3   9        430.40        408.70        16.73 o                         
  -9   3   9        651.75        632.41        16.47 o                         
  -8   3   9         67.31         83.85         6.36 o                         
  -7   3   9       1265.87       1216.64        45.10 o                         
  -6   3   9        452.75        385.52        11.02 o                         
  -5   3   9       3037.35       3022.51        36.31 o                         
  -4   3   9       1359.74       1438.85        20.10 o                         
  -3   3   9         41.75         34.77         2.84 o                         
  -2   3   9       2778.52       2844.74        33.10 o                         
  -1   3   9       4290.06       4476.17        57.78 o                         
   0   3   9       1139.27       1131.74        28.18 o                         
   1   3   9       5005.06       5133.40       103.10 o                         
   2   3   9        527.88        489.75        11.08 o                         
   3   3   9         54.87         78.11         3.76 o                         
   4   3   9        762.64        739.65        12.33 o                         
   5   3   9       1939.31       1953.86        66.11 o                         
   6   3   9        695.42        754.91        15.90 o                         
   7   3   9        402.24        399.85        11.73 o                         
   8   3   9        883.08        830.42        21.09 o                         
   9   3   9          3.33         10.24         5.04 o                         
  10   3   9        190.26        179.62        13.89 o                         
  11   3   9        250.43        270.44        21.87 o                         
  12   3   9        219.28        226.84        22.10 o                         
 -12   4   9          0.76          1.24         5.28 o                         
 -11   4   9        143.87        160.49        18.38 o                         
 -10   4   9        268.58        278.36        11.72 o                         
  -9   4   9       3324.49       3344.62       121.92 o                         
  -8   4   9        953.74        889.41        19.98 o                         
  -7   4   9        511.48        483.72        14.78 o                         
  -6   4   9        282.13        272.24         9.64 o                         
  -5   4   9        506.66        495.15        14.19 o                         
  -4   4   9        855.40        832.11        14.70 o                         
  -3   4   9       4052.67       4008.11        82.75 o                         
  -2   4   9         29.91         23.32         3.17 o                         
  -1   4   9        287.97        277.88        24.92 o                         
   0   4   9       1129.19       1063.19        19.17 o                         
   1   4   9         73.36         70.77         6.47 o                         
   2   4   9         31.09         15.93         2.97 o                         
   3   4   9       2275.44       2234.12        35.27 o                         
   4   4   9        177.53        177.57         5.75 o                         
   5   4   9         71.32         63.64         4.48 o                         
   6   4   9        320.44        316.65        12.85 o                         
   7   4   9        506.52        484.08        13.63 o                         
   8   4   9          0.63          1.43         3.14 o                         
   9   4   9       1133.33       1118.93        23.76 o                         
  10   4   9         14.11         20.48         6.56 o                         
  11   4   9         42.73         53.57         9.25 o                         
  12   4   9        665.67        740.14        39.32 o                         
 -12   5   9         63.97         69.74        11.28 o                         
 -11   5   9        350.47        345.14        14.15 o                         
 -10   5   9        214.12        214.51        14.15 o                         
  -9   5   9         22.77         22.92         5.27 o                         
  -8   5   9       1930.87       2006.98        57.47 o                         
  -7   5   9          5.00          5.83         3.56 o                         
  -6   5   9          0.95          6.38         3.03 o                         
  -5   5   9         14.89         25.71         3.93 o                         
  -4   5   9       2689.48       2712.24        89.19 o                         
  -3   5   9         23.05         23.48         5.48 o                         
  -2   5   9       1915.26       1822.21        29.41 o                         
  -1   5   9          3.34          4.05         2.43 o                         
   0   5   9        938.65        894.37        51.42 o                         
   1   5   9        393.38        369.18        23.25 o                         
   2   5   9        446.68        396.81        20.81 o                         
   3   5   9        258.24        249.13         7.19 o                         
   4   5   9        809.78        756.41        16.33 o                         
   5   5   9        385.26        399.09        12.30 o                         
   6   5   9         30.60         25.95         4.44 o                         
   7   5   9        553.07        542.52        15.26 o                         
   8   5   9        527.87        519.60        15.42 o                         
   9   5   9        257.98        262.94        11.30 o                         
  10   5   9       1336.48       1378.93        28.96 o                         
  11   5   9        185.99        193.22        14.97 o                         
 -11   6   9          1.97          7.91         5.05 o                         
 -10   6   9        616.27        639.52        19.24 o                         
  -9   6   9        606.83        623.54        21.71 o                         
  -8   6   9        492.86        521.96        20.70 o                         
  -7   6   9        109.91        117.31         8.14 o                         
  -6   6   9         30.40         45.36         5.40 o                         
  -5   6   9        553.22        534.26        14.24 o                         
  -4   6   9        836.94        883.56        90.53 o                         
  -3   6   9        316.74        342.77        22.17 o                         
  -2   6   9         14.19         18.44         3.45 o                         
  -1   6   9          7.39          3.11         2.63 o                         
   0   6   9        214.71        206.68         8.36 o                         
   1   6   9        351.03        340.46        13.14 o                         
   2   6   9        308.41        326.47        20.88 o                         
   3   6   9        188.15        191.84         6.86 o                         
   4   6   9        201.36        207.42         6.52 o                         
   5   6   9          0.62          1.32         2.62 o                         
   6   6   9       1492.63       1464.20        28.34 o                         
   7   6   9         59.62         56.54         6.37 o                         
   8   6   9         38.63         34.23         5.74 o                         
   9   6   9        510.46        515.32        16.64 o                         
  10   6   9        259.08        269.06        12.49 o                         
 -10   7   9          1.49          0.45         4.69 o                         
  -9   7   9        130.12        136.01         9.88 o                         
  -8   7   9         40.03         43.88         6.33 o                         
  -7   7   9        793.81        881.97        21.27 o                         
  -6   7   9         89.22         96.94        14.45 o                         
  -5   7   9        943.15        947.61        39.97 o                         
  -4   7   9         14.81         15.55         5.16 o                         
  -3   7   9          8.71          8.02         4.58 o                         
  -2   7   9        424.80        426.86        21.52 o                         
  -1   7   9       2370.62       2363.36       102.85 o                         
   0   7   9          0.51         -0.48         2.50 o                         
   1   7   9       2962.41       2978.05        48.98 o                         
   2   7   9        476.57        418.84        12.63 o                         
   3   7   9          4.56          3.06         3.57 o                         
   4   7   9        340.44        308.31         9.52 o                         
   5   7   9       3380.88       3248.21        41.34 o                         
   6   7   9         24.64         25.36         5.17 o                         
   7   7   9       1170.19       1144.99        58.56 o                         
   8   7   9         68.88         64.65         7.54 o                         
   9   7   9         28.78         22.91         5.82 o                         
  10   7   9         54.19         60.91         9.13 o                         
  -9   8   9        389.85        415.23        30.22 o                         
  -8   8   9          0.90          0.04         5.20 o                         
  -7   8   9          2.51          9.55         6.09 o                         
  -6   8   9        287.01        304.14        36.85 o                         
  -5   8   9         41.93         34.99        10.73 o                         
  -4   8   9        296.73        300.64        17.91 o                         
  -3   8   9        283.58        295.40        50.95 o                         
  -2   8   9        228.73        205.78        32.78 o                         
  -1   8   9          7.89          7.92         3.44 o                         
   0   8   9        235.89        225.42         9.86 o                         
   1   8   9        540.24        510.57        14.82 o                         
   2   8   9        431.86        407.43        16.53 o                         
   3   8   9       1259.10       1117.61        22.71 o                         
   4   8   9         59.31         58.19         5.31 o                         
   5   8   9        173.65        153.81         7.81 o                         
   6   8   9        176.62        189.01        12.55 o                         
   7   8   9        223.98        227.72        11.87 o                         
   8   8   9         37.22         44.58         8.28 o                         
  -7   9   9          2.27          5.38         9.38 o                         
  -6   9   9          5.35          4.70         5.84 o                         
  -5   9   9         27.29         30.89         7.83 o                         
  -4   9   9        547.61        599.04        58.75 o                         
  -3   9   9         14.47         22.21         6.22 o                         
  -2   9   9        257.66        226.74        30.94 o                         
  -1   9   9         61.92         82.32        19.50 o                         
   0   9   9        203.24        210.18        10.29 o                         
   1   9   9          5.15          0.49         3.33 o                         
   2   9   9        751.48        702.92        23.55 o                         
   3   9   9         43.06         37.23         4.82 o                         
   4   9   9        522.50        528.63        13.90 o                         
   5   9   9          8.73         14.41         4.22 o                         
   6   9   9          2.04          5.67         5.84 o                         
   7   9   9         38.99         39.95         7.85 o                         
  -5  10   9         63.83         83.98        21.99 o                         
  -4  10   9        814.62        871.14       110.00 o                         
  -3  10   9         46.42         37.98         9.86 o                         
  -2  10   9         92.41         95.70        26.15 o                         
  -1  10   9          2.12          0.47         4.69 o                         
   0  10   9        424.90        419.82        31.01 o                         
   1  10   9        185.23        178.64        16.94 o                         
   3  10   9        610.53        544.94        16.35 o                         
   4  10   9         19.20         16.15         4.60 o                         
   5  10   9         16.00         21.82         5.25 o                         
  -1  11   9        520.77        659.78        38.30 o                         
 -12   0  10        663.32        647.35        31.18 o                         
 -10   0  10        475.01        435.17        23.22 o                         
  -8   0  10       8314.21       8372.22       176.36 o                         
  -6   0  10       4864.72       5110.67        80.24 o                         
  -4   0  10        264.55        269.93         9.68 o                         
  -2   0  10       3416.21       3328.64        52.52 o                         
   0   0  10       3004.79       3214.08        98.28 o                         
   2   0  10        264.15        244.71        13.49 o                         
   4   0  10       1813.39       1801.50        34.55 o                         
   6   0  10        809.75        769.27        20.20 o                         
   8   0  10       1194.40       1177.07        27.94 o                         
  10   0  10       1823.15       1849.27        57.98 o                         
  12   0  10        453.57        460.62        27.31 o                         
 -13   1  10        259.90        234.17        16.40 o                         
 -12   1  10        203.82        151.19        11.65 o                         
 -11   1  10         27.57         36.83         7.09 o                         
 -10   1  10        839.85        818.08        23.31 o                         
  -9   1  10       1706.42       1575.08        34.00 o                         
  -8   1  10        462.35        450.66        12.45 o                         
  -7   1  10        408.93        356.65        10.46 o                         
  -6   1  10         65.92         61.66         4.57 o                         
  -5   1  10         29.69         33.55         3.30 o                         
  -4   1  10        997.62        922.50        18.01 o                         
  -3   1  10        958.29        880.95        13.51 o                         
  -2   1  10       1324.74       1432.65        18.70 o                         
  -1   1  10        422.43        337.48         9.14 o                         
   0   1  10        331.86        320.88         9.30 o                         
   1   1  10         78.13         66.00         3.72 o                         
   2   1  10        893.59        920.16        13.69 o                         
   3   1  10        324.44        285.67         8.40 o                         
   4   1  10        347.22        319.26        13.24 o                         
   5   1  10        667.48        659.87        12.52 o                         
   6   1  10        264.01        266.16         8.14 o                         
   7   1  10        287.51        275.53         8.31 o                         
   8   1  10       1958.63       1904.02        42.43 o                         
   9   1  10       1776.06       1808.77        39.45 o                         
  10   1  10        599.35        572.25        28.80 o                         
  11   1  10        541.22        548.71        29.59 o                         
  12   1  10         46.54         41.32        11.12 o                         
 -13   2  10        102.55        115.37        11.21 o                         
 -12   2  10         77.04         77.31         9.35 o                         
 -11   2  10        657.78        605.54        24.27 o                         
 -10   2  10         29.18         22.55         5.57 o                         
  -9   2  10        861.00        818.97        18.54 o                         
  -8   2  10        869.28        761.05        17.15 o                         
  -7   2  10         33.46         36.06         4.40 o                         
  -6   2  10        228.93        203.50         6.57 o                         
  -5   2  10       2244.96       2288.67        81.58 o                         
  -4   2  10        681.31        680.07        11.93 o                         
  -3   2  10        599.39        540.60        10.05 o                         
  -2   2  10         84.21         77.57         4.55 o                         
  -1   2  10        158.97        130.25         5.45 o                         
   0   2  10        113.19        121.66         5.21 o                         
   1   2  10       6040.93       6185.07        76.43 o                         
   2   2  10        531.24        558.20         9.85 o                         
   3   2  10        881.96        814.44        30.41 o                         
   4   2  10          0.36          3.74         1.90 o                         
   5   2  10        185.72        192.90         9.95 o                         
   6   2  10        479.87        441.55        27.90 o                         
   7   2  10       1263.30       1201.37        23.05 o                         
   8   2  10         11.65         13.86         4.90 o                         
   9   2  10         11.80          9.94         5.23 o                         
  10   2  10        449.96        464.95        18.74 o                         
  11   2  10        606.96        610.69        32.39 o                         
  12   2  10        113.59        119.63        16.89 o                         
 -12   3  10         54.16         56.22         8.75 o                         
 -11   3  10        158.33        152.19        17.45 o                         
 -10   3  10       1158.85       1149.84        33.74 o                         
  -9   3  10        244.52        255.20        10.38 o                         
  -8   3  10         48.77         51.80         5.60 o                         
  -7   3  10         12.64          8.96         3.28 o                         
  -6   3  10        320.71        300.01         9.90 o                         
  -5   3  10         45.37         46.56         3.70 o                         
  -4   3  10       2926.13       2909.55        42.49 o                         
  -3   3  10       1987.34       2041.80        31.02 o                         
  -2   3  10          0.91          1.79         1.87 o                         
  -1   3  10       4032.68       4423.26        57.95 o                         
   0   3  10       3234.13       3357.46        76.92 o                         
   1   3  10         21.22         17.35         2.81 o                         
   2   3  10       3250.65       3058.41       111.38 o                         
   3   3  10       1075.84       1057.40        15.29 o                         
   4   3  10        289.32        292.21         7.69 o                         
   5   3  10       2480.60       2517.23        40.90 o                         
   6   3  10       2620.51       2593.45        47.83 o                         
   7   3  10       1253.63       1234.06        30.79 o                         
   8   3  10       1329.92       1309.03        37.64 o                         
   9   3  10        205.29        209.32        12.94 o                         
  10   3  10         96.33        107.89        12.63 o                         
  11   3  10         11.07          9.40         8.89 o                         
  12   3  10        248.57        274.21        23.64 o                         
 -12   4  10        207.12        166.85        30.08 o                         
 -11   4  10        147.34        133.34        15.40 o                         
 -10   4  10         25.52         35.07         6.34 o                         
  -9   4  10        246.95        228.48        12.43 o                         
  -8   4  10       1961.58       1906.62        50.52 o                         
  -7   4  10         98.00        100.86         8.38 o                         
  -6   4  10        235.11        225.51        13.26 o                         
  -5   4  10        291.35        302.37         9.82 o                         
  -4   4  10        118.50        132.12         6.67 o                         
  -3   4  10       2104.41       2032.29        38.22 o                         
  -2   4  10       3704.63       3614.53        77.91 o                         
  -1   4  10         31.80         25.57         3.50 o                         
   0   4  10       1039.14        975.61        19.64 o                         
   1   4  10          5.04          6.78         2.52 o                         
   2   4  10        372.45        340.92        11.67 o                         
   3   4  10        943.84        893.88        19.36 o                         
   4   4  10       2258.75       2148.96        60.84 o                         
   5   4  10        494.00        426.61        11.24 o                         
   6   4  10        441.40        390.34        16.79 o                         
   7   4  10         83.47         88.25         7.78 o                         
   8   4  10        327.28        320.03        15.77 o                         
   9   4  10         25.80         36.51         7.50 o                         
  10   4  10        309.13        313.43        16.71 o                         
  11   4  10         16.87         12.95         7.63 o                         
 -11   5  10        364.90        379.18        15.00 o                         
 -10   5  10        205.24        222.44        16.37 o                         
  -9   5  10        229.54        239.55        11.17 o                         
  -8   5  10         49.58         35.32         5.66 o                         
  -7   5  10        394.64        420.97        15.00 o                         
  -6   5  10          7.20         17.53         4.04 o                         
  -5   5  10          6.76         10.13         4.44 o                         
  -4   5  10        445.25        461.40        20.85 o                         
  -3   5  10       1978.77       1970.61        48.46 o                         
  -2   5  10         31.58         34.16         4.10 o                         
  -1   5  10        675.79        645.83        26.80 o                         
   0   5  10          2.17          6.65         2.66 o                         
   1   5  10         85.60         72.98         5.27 o                         
   2   5  10          2.43          4.46         2.65 o                         
   3   5  10       1983.82       1957.54        25.86 o                         
   4   5  10        657.49        628.14        12.58 o                         
   5   5  10        709.27        703.71        22.14 o                         
   6   5  10        103.36        105.88         7.30 o                         
   7   5  10         29.78         26.64         4.99 o                         
   8   5  10        215.06        233.66        20.02 o                         
   9   5  10        717.12        708.68        25.40 o                         
  10   5  10        250.75        283.66        19.99 o                         
  11   5  10        374.71        426.11        21.28 o                         
 -11   6  10        480.17        587.97        23.74 o                         
 -10   6  10          1.55          4.35         4.52 o                         
  -9   6  10        493.66        539.37        25.34 o                         
  -8   6  10        173.62        186.50        10.19 o                         
  -7   6  10        628.78        614.15        31.43 o                         
  -6   6  10          1.90          2.36         8.45 o                         
  -5   6  10        454.88        450.80        34.55 o                         
  -4   6  10          1.73         -2.45         3.54 o                         
  -3   6  10       2640.05       2697.30       119.66 o                         
  -2   6  10        668.10        671.13        28.12 o                         
  -1   6  10        454.11        421.08        27.19 o                         
   0   6  10        238.95        219.04         9.48 o                         
   1   6  10        905.42        904.95        28.27 o                         
   2   6  10         95.93         92.20         8.37 o                         
   3   6  10        574.04        557.83        12.01 o                         
   4   6  10        108.67        122.30         5.40 o                         
   5   6  10        223.89        227.94         8.66 o                         
   6   6  10        469.03        465.08        14.58 o                         
   7   6  10        760.77        777.15        37.81 o                         
   8   6  10         50.41         50.64         6.68 o                         
   9   6  10          1.39         -3.82         4.20 o                         
  10   6  10        168.52        178.21        15.17 o                         
 -10   7  10        301.10        299.12        14.00 o                         
  -9   7  10        107.43         96.62        11.20 o                         
  -8   7  10          0.74         -0.93         5.00 o                         
  -7   7  10        143.44        172.63        13.03 o                         
  -6   7  10        333.76        356.45        19.31 o                         
  -5   7  10         66.16         77.78         8.85 o                         
  -4   7  10       2288.95       2272.00       224.10 o                         
  -3   7  10        776.56        762.15        72.64 o                         
  -2   7  10         26.48         22.25         4.22 o                         
  -1   7  10         25.20         31.11         4.78 o                         
   0   7  10       1384.42       1353.79        25.83 o                         
   1   7  10         40.69         41.19         5.19 o                         
   2   7  10       1893.42       1851.40        50.64 o                         
   3   7  10        617.01        595.10        13.90 o                         
   4   7  10        289.79        294.04         9.46 o                         
   5   7  10          1.09         -0.57         2.83 o                         
   6   7  10       2398.44       2344.56        42.10 o                         
   7   7  10         86.27         76.33         9.65 o                         
   8   7  10        517.88        529.44        17.42 o                         
   9   7  10         97.13        114.17        11.49 o                         
  -8   8  10       1052.79       1119.81        68.19 o                         
  -7   8  10        133.21        139.01        12.43 o                         
  -6   8  10        125.46        136.89        12.10 o                         
  -5   8  10        403.59        413.08        51.21 o                         
  -4   8  10          4.90          7.44         7.40 o                         
  -3   8  10        798.27        824.64        71.40 o                         
  -2   8  10       1068.46       1025.00       106.40 o                         
  -1   8  10         20.93         26.11         4.82 o                         
   0   8  10         21.02         20.47         4.56 o                         
   1   8  10        977.85        953.96        21.53 o                         
   2   8  10        348.78        350.09        18.85 o                         
   3   8  10         13.50         16.53         4.31 o                         
   4   8  10        430.46        424.28        11.93 o                         
   5   8  10         63.63         73.20         6.08 o                         
   6   8  10         68.77         75.41         8.08 o                         
   7   8  10        348.19        379.89        15.07 o                         
   8   8  10        270.28        279.84        13.21 o                         
  -7   9  10        752.84        880.18        62.61 o                         
  -6   9  10         66.67         87.40        10.96 o                         
  -5   9  10         81.63        112.00        11.64 o                         
  -4   9  10         25.25         28.20         8.65 o                         
  -3   9  10        281.03        279.59        37.32 o                         
  -2   9  10        840.39        829.98        74.31 o                         
  -1   9  10        230.06        199.36        27.64 o                         
   0   9  10          2.56          5.47         3.86 o                         
   1   9  10         30.42         41.78         5.86 o                         
   2   9  10         34.46         31.38         6.69 o                         
   3   9  10        628.52        622.35        17.99 o                         
   4   9  10          1.19          6.14         3.78 o                         
   5   9  10        173.19        173.92         8.98 o                         
   6   9  10          1.41         -0.09         4.76 o                         
  -4  10  10         47.90         75.19        19.33 o                         
  -3  10  10        129.59        139.34        18.40 o                         
  -2  10  10        172.12        175.23        13.84 o                         
  -1  10  10        603.26        638.99       100.53 o                         
   0  10  10         14.25         16.92         6.09 o                         
   1  10  10        217.50        211.12        18.05 o                         
   3  10  10         58.39         52.67         6.42 o                         
   4  10  10         59.88         54.52        11.61 o                         
 -11   0  11        286.44        263.00        19.31 o                         
  -9   0  11        558.97        546.33        25.31 o                         
  -7   0  11       3121.51       2846.70        65.68 o                         
  -5   0  11        455.23        428.68        13.27 o                         
  -3   0  11       1115.69       1070.45        22.15 o                         
  -1   0  11       7456.91       7599.88       165.05 o                         
   1   0  11       2924.16       3137.14        76.45 o                         
   5   0  11        510.33        511.70        15.77 o                         
   7   0  11        686.87        696.71        20.09 o                         
   9   0  11       1749.36       1692.46        53.28 o                         
 -12   1  11        368.87        386.75        17.34 o                         
 -11   1  11         36.63         25.56         6.04 o                         
 -10   1  11          3.00          5.68         4.47 o                         
  -9   1  11        397.78        422.95        19.57 o                         
  -8   1  11        774.81        778.23        23.94 o                         
  -7   1  11       1115.56       1042.23        20.27 o                         
  -6   1  11        201.96        205.51         9.16 o                         
  -5   1  11        106.33        115.38         4.94 o                         
  -4   1  11         70.38         74.52         3.94 o                         
  -3   1  11        972.55        956.65        15.80 o                         
  -2   1  11       2488.86       2477.40        35.20 o                         
  -1   1  11        234.24        295.78         8.20 o                         
   0   1  11        307.91        286.10         7.82 o                         
   1   1  11        145.96        119.48         7.22 o                         
   2   1  11        468.89        420.98        33.97 o                         
   3   1  11        579.27        533.84        12.45 o                         
   4   1  11        552.40        572.81        12.54 o                         
   5   1  11        504.63        523.97        11.34 o                         
   6   1  11        736.28        722.43        14.09 o                         
   7   1  11       2064.03       2119.29        47.23 o                         
   8   1  11         78.00         78.64         6.38 o                         
   9   1  11         53.27         56.66         7.74 o                         
  10   1  11        247.72        267.14        19.92 o                         
  11   1  11         52.75         51.70        12.24 o                         
  12   1  11        489.94        535.30        30.76 o                         
 -12   2  11        267.66        256.40        30.90 o                         
 -11   2  11          4.25          2.66         4.98 o                         
 -10   2  11        853.72        835.07        24.11 o                         
  -9   2  11         11.10         11.36         3.96 o                         
  -8   2  11       1340.42       1244.19        23.72 o                         
  -7   2  11         52.56         45.53         4.78 o                         
  -6   2  11        116.61        112.85         6.23 o                         
  -5   2  11         31.32         30.12         3.65 o                         
  -4   2  11       2291.82       2269.66        33.10 o                         
  -3   2  11        173.14        165.12         6.74 o                         
  -2   2  11       1218.35       1225.73        21.09 o                         
  -1   2  11         64.85         63.80         4.33 o                         
   0   2  11        880.26        780.20        21.77 o                         
   1   2  11        696.47        665.27        26.32 o                         
   2   2  11       4341.18       4172.20       368.98 o                         
   3   2  11        585.56        596.22        17.06 o                         
   4   2  11         68.29         74.11         5.44 o                         
   5   2  11         73.05         75.20         5.62 o                         
   6   2  11         74.20         79.62         6.02 o                         
   7   2  11         87.28         96.98         6.80 o                         
   8   2  11       1119.66       1095.23        29.03 o                         
   9   2  11         26.77         24.45         6.40 o                         
  10   2  11         68.35         73.34         9.22 o                         
  11   2  11        127.05        137.92        17.22 o                         
  12   2  11          5.91          1.21         7.96 o                         
 -12   3  11         63.19         61.83         9.05 o                         
 -11   3  11        194.61        182.30        12.26 o                         
 -10   3  11         54.43         69.94         8.22 o                         
  -9   3  11       1068.60       1032.83        22.20 o                         
  -8   3  11        173.06        166.14         8.35 o                         
  -7   3  11         77.59         75.52         5.96 o                         
  -6   3  11        269.23        272.08         9.57 o                         
  -5   3  11        392.11        368.20         9.15 o                         
  -4   3  11         20.34         23.21         3.69 o                         
  -3   3  11       3964.44       4115.66        55.48 o                         
  -2   3  11       1359.38       1387.11        28.79 o                         
  -1   3  11        110.66        108.24         6.09 o                         
   0   3  11         78.55         66.53         4.54 o                         
   1   3  11       1408.61       1410.08        44.39 o                         
   2   3  11         26.07         22.32         3.05 o                         
   3   3  11       2056.28       2010.93        24.89 o                         
   4   3  11       2588.92       2578.54        41.44 o                         
   5   3  11        895.32        896.02        19.18 o                         
   6   3  11       2297.36       2240.34        87.08 o                         
   7   3  11       2054.74       1936.67        42.49 o                         
   8   3  11         23.67         32.30         6.61 o                         
   9   3  11        432.79        437.38        25.87 o                         
  10   3  11          6.05         11.90         6.19 o                         
  11   3  11         35.62         36.62        11.87 o                         
 -11   4  11        427.85        393.53        19.80 o                         
 -10   4  11         53.52         51.33         6.78 o                         
  -9   4  11         72.88         69.44         7.02 o                         
  -8   4  11         13.67         10.76         3.91 o                         
  -7   4  11       1047.93       1032.67        26.35 o                         
  -6   4  11        920.63        792.12        66.42 o                         
  -5   4  11       1367.71       1272.61        31.36 o                         
  -4   4  11         58.16         70.48         5.36 o                         
  -3   4  11        328.78        307.57        10.63 o                         
  -2   4  11          1.45          3.62         2.54 o                         
  -1   4  11       2204.96       2113.42        65.53 o                         
   0   4  11          1.23          3.15         2.23 o                         
   1   4  11        381.61        368.10        10.42 o                         
   2   4  11         61.79         55.59         4.64 o                         
   3   4  11        784.80        723.74        12.82 o                         
   4   4  11        551.71        539.49         9.98 o                         
   5   4  11       1942.03       1965.36        27.92 o                         
   6   4  11        649.04        612.42        31.50 o                         
   7   4  11        568.50        523.16        46.90 o                         
   8   4  11        130.78        128.63        18.47 o                         
   9   4  11        442.29        437.88        19.34 o                         
  10   4  11         79.18        105.16        12.56 o                         
  11   4  11        484.94        500.54        22.30 o                         
 -11   5  11          2.91          5.00         6.28 o                         
 -10   5  11        236.72        256.99        12.98 o                         
  -9   5  11        342.87        332.41        13.09 o                         
  -8   5  11       1006.30       1003.95       134.97 o                         
  -7   5  11        188.30        145.88        10.88 o                         
  -6   5  11       1120.51       1144.71        73.36 o                         
  -5   5  11        126.60        133.51        24.71 o                         
  -4   5  11        141.62        147.87        10.03 o                         
  -3   5  11        389.39        376.22        20.14 o                         
  -2   5  11        892.47        859.97        36.78 o                         
  -1   5  11        126.38        102.04         6.23 o                         
   0   5  11          8.38          9.93         3.11 o                         
   1   5  11        154.26        143.43         6.96 o                         
   2   5  11        329.13        311.16        16.97 o                         
   3   5  11        152.99        134.53         9.03 o                         
   4   5  11       1626.48       1608.63        24.41 o                         
   5   5  11         35.11         41.88         5.17 o                         
   6   5  11        419.42        424.10        13.46 o                         
   7   5  11          6.86          6.49         3.94 o                         
   8   5  11        138.83        163.03        13.08 o                         
   9   5  11          5.19          5.17         6.84 o                         
  10   5  11        609.40        630.25        62.61 o                         
 -10   6  11        646.02        705.96        32.78 o                         
  -9   6  11         29.56         27.73        10.63 o                         
  -8   6  11         70.35         82.31         9.83 o                         
  -7   6  11        139.25        158.13        11.97 o                         
  -6   6  11         75.76         63.59         8.31 o                         
  -5   6  11        563.42        534.08        19.63 o                         
  -4   6  11       2659.03       2572.61       131.41 o                         
  -3   6  11        101.62        122.55        17.47 o                         
  -2   6  11        414.46        376.35        11.99 o                         
  -1   6  11         32.38         37.82         4.82 o                         
   0   6  11        767.24        755.78        26.26 o                         
   1   6  11         81.87         84.64         6.25 o                         
   2   6  11       1916.21       1897.04       102.69 o                         
   3   6  11          7.41          7.87         2.82 o                         
   4   6  11        738.13        689.77        12.65 o                         
   5   6  11        562.13        531.97        12.51 o                         
   6   6  11        517.10        514.13        22.19 o                         
   7   6  11          1.86          3.50         4.08 o                         
   8   6  11        490.30        451.43        48.09 o                         
   9   6  11          9.04         15.25         7.08 o                         
  10   6  11         14.72          9.68        10.05 o                         
  -9   7  11        382.98        375.58        34.46 o                         
  -8   7  11        251.34        243.12        36.39 o                         
  -7   7  11          7.03          6.21         5.76 o                         
  -6   7  11         41.65         51.18         8.22 o                         
  -5   7  11        299.79        316.24        27.24 o                         
  -4   7  11          4.41          3.48         4.15 o                         
  -3   7  11       3704.08       3769.52       287.64 o                         
  -2   7  11        541.64        521.29        31.57 o                         
  -1   7  11          0.90          4.77         3.17 o                         
   0   7  11        373.12        339.91        17.54 o                         
   1   7  11       1038.64       1073.92        22.66 o                         
   2   7  11        205.31        218.08         9.64 o                         
   3   7  11       1117.15       1102.38        19.26 o                         
   4   7  11        308.06        266.13         9.12 o                         
   5   7  11         12.73         13.21         4.41 o                         
   6   7  11          1.43          5.88         4.23 o                         
   7   7  11        471.77        447.12        15.68 o                         
   8   7  11         17.66         19.53         5.70 o                         
   9   7  11        381.61        414.79        29.55 o                         
  -8   8  11         57.60         60.64        11.05 o                         
  -7   8  11        438.44        453.42        20.63 o                         
  -6   8  11        248.74        265.94        17.03 o                         
  -5   8  11        355.70        396.06        18.52 o                         
  -4   8  11       1470.62       1537.45       135.73 o                         
  -3   8  11        564.14        584.92        56.65 o                         
  -2   8  11         83.27         83.33        10.66 o                         
  -1   8  11        922.62        917.80        32.54 o                         
   0   8  11        592.06        605.32        17.95 o                         
   1   8  11       1076.74       1129.07        32.14 o                         
   2   8  11        705.54        671.24        24.54 o                         
   3   8  11         17.46         17.50         4.73 o                         
   4   8  11         93.23         93.45         7.39 o                         
   5   8  11        670.47        644.35        19.98 o                         
   6   8  11        217.32        205.45        12.48 o                         
   7   8  11         26.08         21.96         5.80 o                         
  -6   9  11        482.91        563.92        33.76 o                         
  -5   9  11         15.54         23.17         8.84 o                         
  -4   9  11        166.94        153.01        21.27 o                         
  -3   9  11          9.45          8.41         5.37 o                         
  -2   9  11        194.56        184.54        20.31 o                         
  -1   9  11        124.49         97.11         9.93 o                         
   0   9  11        320.94        321.65        18.36 o                         
   1   9  11          0.12          1.17         3.75 o                         
   2   9  11          0.75          3.37         4.54 o                         
   3   9  11         59.38         57.95         5.95 o                         
   4   9  11        177.90        177.99         9.02 o                         
   5   9  11          8.98         11.18         4.14 o                         
   6   9  11        305.17        286.13        24.62 o                         
  -3  10  11        173.34        178.25        29.78 o                         
  -2  10  11          1.23         12.51         5.86 o                         
  -1  10  11        580.85        691.14        25.11 o                         
   0  10  11          3.31          7.31         5.40 o                         
   1  10  11        185.72        170.56        12.72 o                         
   2  10  11        262.62        264.93        11.88 o                         
   3  10  11          3.85          5.20         3.84 o                         
 -12   0  12        444.30        446.75        26.71 o                         
 -10   0  12        316.41        269.84        18.89 o                         
  -8   0  12         16.33         14.24         6.42 o                         
  -6   0  12        164.94        153.54         8.57 o                         
  -4   0  12        771.91        759.40        18.52 o                         
  -2   0  12       1797.56       1777.38        50.21 o                         
   0   0  12       1783.10       1773.05        50.07 o                         
   4   0  12       1261.83       1254.14        27.92 o                         
   6   0  12       2111.36       2140.54        42.39 o                         
   8   0  12        217.30        218.33        13.61 o                         
 -12   1  12          2.54          5.00         5.36 o                         
 -11   1  12        880.00        880.10        25.66 o                         
 -10   1  12         85.33         96.10         8.75 o                         
  -9   1  12         25.43         25.23         5.69 o                         
  -8   1  12       1458.36       1433.59        32.66 o                         
  -7   1  12       1158.86       1164.39        22.03 o                         
  -6   1  12        136.98        128.79         8.73 o                         
  -5   1  12        258.03        246.09        20.47 o                         
  -4   1  12         54.14         50.76         4.34 o                         
  -3   1  12          7.00         14.15         2.83 o                         
  -2   1  12       2841.92       2690.07        56.02 o                         
  -1   1  12       2202.60       2169.83        58.63 o                         
   0   1  12        149.66        141.94         7.99 o                         
   1   1  12       1510.97       1426.23        30.42 o                         
   2   1  12        923.16        915.78        47.86 o                         
   3   1  12         32.44         29.13         4.00 o                         
   4   1  12        390.57        373.71         9.65 o                         
   5   1  12       1982.53       1935.58        32.02 o                         
   6   1  12         21.46         16.89         3.93 o                         
   7   1  12       1841.52       1937.64        55.72 o                         
   8   1  12       1673.91       1701.25        30.84 o                         
   9   1  12         51.23         61.70         8.14 o                         
  10   1  12         94.10        110.33        14.84 o                         
  11   1  12        283.95        302.04        22.80 o                         
 -12   2  12          9.16          8.78         6.05 o                         
 -11   2  12        170.80        202.21        19.80 o                         
 -10   2  12          0.48          2.39         4.36 o                         
  -9   2  12        831.07        789.75        22.66 o                         
  -8   2  12          0.46         -0.13         2.88 o                         
  -7   2  12       1628.33       1584.57        27.45 o                         
  -6   2  12        330.47        305.78         9.95 o                         
  -5   2  12       1272.72       1228.37        30.87 o                         
  -4   2  12         38.02         43.71         4.39 o                         
  -3   2  12       2297.37       2215.29       107.81 o                         
  -2   2  12        256.48        244.69         9.63 o                         
  -1   2  12        834.26        805.64        16.06 o                         
   0   2  12        213.42        200.14         7.01 o                         
   1   2  12        187.08        166.29        13.89 o                         
   2   2  12        524.94        481.15        17.66 o                         
   3   2  12       3398.34       3491.68        60.99 o                         
   4   2  12         67.99         68.84         5.64 o                         
   5   2  12         13.30         15.09         3.83 o                         
   6   2  12        162.66        186.00         8.67 o                         
   7   2  12         47.71         52.12         5.73 o                         
   8   2  12        127.18        136.84        10.74 o                         
   9   2  12        533.59        561.75        20.70 o                         
  10   2  12         22.94         26.42         7.30 o                         
  11   2  12         50.00         46.72        12.14 o                         
 -11   3  12         40.33         34.80         7.40 o                         
 -10   3  12        198.97        225.48        12.90 o                         
  -9   3  12         99.86        112.56         7.77 o                         
  -8   3  12        854.81        806.73        18.76 o                         
  -7   3  12       1354.19       1285.58        60.77 o                         
  -6   3  12         37.19         30.23         7.10 o                         
  -5   3  12        404.24        373.14        11.41 o                         
  -4   3  12        982.86        951.48        19.26 o                         
  -3   3  12        429.43        403.02        11.46 o                         
  -2   3  12       1544.57       1495.45        35.70 o                         
  -1   3  12       1542.71       1497.25        46.76 o                         
   0   3  12         66.17         57.19         4.49 o                         
   1   3  12         39.32         39.95         6.34 o                         
   2   3  12       1444.34       1391.97        30.69 o                         
   3   3  12          1.93          9.27         3.90 o                         
   4   3  12        892.56        850.26        18.90 o                         
   5   3  12        501.33        469.10        25.13 o                         
   6   3  12        591.98        534.44        14.97 o                         
   7   3  12        620.97        605.12        21.11 o                         
   8   3  12        896.26        864.37        26.41 o                         
   9   3  12         34.06         31.73         7.48 o                         
  10   3  12        376.08        394.71        44.11 o                         
  11   3  12        202.70        239.27        22.85 o                         
 -11   4  12         20.05         17.85         6.70 o                         
 -10   4  12        418.14        397.36        14.32 o                         
  -9   4  12        150.83        146.84         8.93 o                         
  -8   4  12        268.77        252.85        25.13 o                         
  -7   4  12         63.05         83.66         8.66 o                         
  -6   4  12       1943.05       1984.84       125.38 o                         
  -5   4  12        268.58        249.04        12.32 o                         
  -4   4  12        951.03        965.00        27.60 o                         
  -3   4  12        610.30        571.38        14.99 o                         
  -2   4  12        813.19        753.23        16.86 o                         
  -1   4  12          0.72          1.55         2.58 o                         
   0   4  12       1216.96       1149.87        21.57 o                         
   1   4  12         13.24         16.01         5.51 o                         
   2   4  12       2353.35       2329.33        35.48 o                         
   3   4  12        348.83        302.34         8.95 o                         
   4   4  12        554.32        528.63        17.43 o                         
   5   4  12          0.25          2.81         3.38 o                         
   6   4  12       1185.91       1092.19        29.97 o                         
   7   4  12        325.86        302.48        17.31 o                         
   8   4  12        535.39        573.53        22.01 o                         
   9   4  12        181.65        189.78        19.33 o                         
  10   4  12        562.91        578.71        23.60 o                         
 -10   5  12         31.68         28.90         7.35 o                         
  -9   5  12         20.72         15.37         6.37 o                         
  -8   5  12        598.26        563.59        40.88 o                         
  -7   5  12       2088.63       1996.45       153.65 o                         
  -6   5  12        134.95        111.71        12.28 o                         
  -5   5  12       1840.27       1890.20       100.14 o                         
  -4   5  12         12.63         11.25         4.74 o                         
  -3   5  12         34.65         42.42         4.96 o                         
  -2   5  12        385.38        357.24        11.65 o                         
  -1   5  12         95.20         86.98         6.78 o                         
   0   5  12         10.77         12.22         3.31 o                         
   1   5  12         37.68         41.24         5.72 o                         
   2   5  12          1.58          1.50         2.72 o                         
   3   5  12        191.17        175.42         6.64 o                         
   4   5  12          1.68         -2.21         2.21 o                         
   5   5  12        397.62        389.51        10.87 o                         
   6   5  12        172.58        157.93        11.86 o                         
   7   5  12         40.69         47.22         8.40 o                         
   8   5  12          9.01          5.07         8.49 o                         
   9   5  12          9.11          7.61         6.79 o                         
  10   5  12          1.94          1.27         6.59 o                         
 -10   6  12          9.28          3.51         5.60 o                         
  -9   6  12       1103.51       1077.35        50.79 o                         
  -8   6  12        241.02        256.11        15.68 o                         
  -7   6  12        183.18        222.25        13.94 o                         
  -6   6  12        359.10        347.34        18.08 o                         
  -5   6  12         29.66         27.80         8.72 o                         
  -4   6  12        141.82        146.11        10.72 o                         
  -3   6  12       3014.60       3031.49       220.54 o                         
  -2   6  12          0.29          0.61         3.06 o                         
  -1   6  12          9.65          9.36         3.40 o                         
   0   6  12        185.22        172.79        12.20 o                         
   1   6  12        423.93        424.07        15.82 o                         
   2   6  12        390.99        387.43        12.24 o                         
   3   6  12       3235.72       3140.17        41.03 o                         
   4   6  12         30.35         32.87         3.77 o                         
   5   6  12        200.07        175.62         7.69 o                         
   6   6  12         96.17         96.43        11.66 o                         
   7   6  12        113.49         93.24        11.03 o                         
   8   6  12        167.67        196.96        15.10 o                         
   9   6  12        779.75        772.88        28.62 o                         
  -9   7  12         72.10         86.03        11.30 o                         
  -8   7  12        788.99        816.75        68.12 o                         
  -7   7  12         27.91         22.31         7.98 o                         
  -6   7  12         80.73         81.73         9.77 o                         
  -5   7  12          3.78          7.07         5.23 o                         
  -4   7  12        945.51        967.71        79.57 o                         
  -3   7  12          6.83          8.85         5.07 o                         
  -2   7  12        683.61        685.36        73.82 o                         
  -1   7  12        258.46        250.79        10.53 o                         
   0   7  12         35.97         39.57         5.36 o                         
   1   7  12        113.00        120.64        10.49 o                         
   2   7  12        842.95        910.20        20.87 o                         
   3   7  12         36.75         39.29         5.27 o                         
   4   7  12       1520.81       1404.75        23.30 o                         
   5   7  12         47.67         47.65         5.59 o                         
   6   7  12          0.22          8.59         4.63 o                         
   7   7  12         21.80         18.94         7.59 o                         
   8   7  12         29.51         41.58        13.38 o                         
  -7   8  12         34.13         24.80         7.55 o                         
  -6   8  12        172.22        192.70        19.50 o                         
  -5   8  12        284.93        302.67        20.08 o                         
  -4   8  12        504.92        494.60        54.23 o                         
  -3   8  12        199.50        217.17        22.54 o                         
  -2   8  12        731.97        689.32        37.53 o                         
  -1   8  12         44.42         43.29         7.40 o                         
   0   8  12       1577.14       1558.51        54.04 o                         
   1   8  12        833.20        810.75        29.11 o                         
   2   8  12       1005.12       1062.78        23.83 o                         
   3   8  12        307.82        298.83        12.16 o                         
   4   8  12        212.37        205.54         8.91 o                         
   5   8  12         13.15         17.10         4.42 o                         
   6   8  12        375.06        362.51        14.67 o                         
   7   8  12         54.62         43.18        11.03 o                         
  -5   9  12        874.58       1012.27       133.10 o                         
  -4   9  12         27.34         27.43         8.33 o                         
  -3   9  12         47.29         51.05         8.75 o                         
  -2   9  12         16.51         26.82         6.94 o                         
  -1   9  12         23.85         37.32         7.45 o                         
   0   9  12          0.10         -1.25         4.48 o                         
   1   9  12        336.25        363.48        23.61 o                         
   2   9  12         12.19         13.45         5.79 o                         
   3   9  12         22.92         30.13         5.44 o                         
   4   9  12         20.34         23.71         4.69 o                         
   5   9  12        358.92        346.91        13.09 o                         
  -1  10  12        106.64        133.05        12.05 o                         
   0  10  12        484.96        538.79        37.55 o                         
 -11   0  13        284.20        257.93        19.73 o                         
  -9   0  13       1058.13       1071.17        38.25 o                         
  -7   0  13        190.83        178.78        10.26 o                         
  -5   0  13        106.60         83.00         7.89 o                         
  -3   0  13        450.63        353.32        19.08 o                         
  -1   0  13        882.64        856.47        31.55 o                         
   1   0  13        972.91        898.25        32.34 o                         
   3   0  13          4.14          7.12         5.54 o                         
   5   0  13       2120.95       2150.99        87.92 o                         
   7   0  13       3384.34       3535.36        90.92 o                         
 -11   1  13         36.04         62.46         8.36 o                         
 -10   1  13       1280.51       1351.31        86.64 o                         
  -9   1  13         83.23         86.98        10.00 o                         
  -8   1  13         28.56         37.00         4.93 o                         
  -7   1  13       2109.15       2122.13        37.15 o                         
  -6   1  13       1622.45       1660.50        39.68 o                         
  -5   1  13        397.22        366.38        10.94 o                         
  -4   1  13       3074.83       3088.51        44.24 o                         
  -3   1  13        195.89        195.70        10.11 o                         
  -2   1  13        306.79        278.98        12.02 o                         
  -1   1  13       2466.35       2487.56        46.90 o                         
   0   1  13       1784.51       1793.97       100.81 o                         
   1   1  13          8.50         11.04         4.06 o                         
   2   1  13       1311.66       1343.75        30.13 o                         
   3   1  13        687.84        631.44        18.85 o                         
   4   1  13        138.65        123.26         7.00 o                         
   5   1  13        439.93        434.40        12.89 o                         
   6   1  13       1750.78       1803.88        31.62 o                         
   7   1  13         16.85         21.15         4.62 o                         
   8   1  13       1252.84       1287.59        27.35 o                         
   9   1  13        466.24        424.33        17.71 o                         
  10   1  13          0.19          0.56         7.35 o                         
 -11   2  13         62.38         66.27         9.40 o                         
 -10   2  13          5.49         15.80         5.81 o                         
  -9   2  13         17.24         29.95        14.82 o                         
  -8   2  13       2431.96       2449.37        38.82 o                         
  -7   2  13        158.26        142.35        22.87 o                         
  -6   2  13        220.27        241.09        29.38 o                         
  -5   2  13        109.52        108.93         6.60 o                         
  -4   2  13        415.57        434.11        12.17 o                         
  -3   2  13        123.69        108.08         6.11 o                         
  -2   2  13       6046.23       6201.94        79.41 o                         
  -1   2  13         65.77         66.18         8.24 o                         
   0   2  13       1807.11       1697.70        35.73 o                         
   1   2  13         29.73         31.46         5.70 o                         
   2   2  13       1441.86       1515.69        33.11 o                         
   3   2  13         34.54         29.16         5.43 o                         
   4   2  13       1619.40       1521.66        27.68 o                         
   5   2  13        225.97        214.07         9.32 o                         
   6   2  13        138.98        146.65        14.32 o                         
   7   2  13         23.40         24.48         4.84 o                         
   8   2  13        257.67        235.10        28.92 o                         
   9   2  13         17.35         21.95         6.70 o                         
  10   2  13        481.19        462.17        19.88 o                         
  11   2  13          6.47         11.63         9.82 o                         
 -11   3  13          3.43         -3.75         4.82 o                         
 -10   3  13         46.77         51.05        11.31 o                         
  -9   3  13        334.44        322.32        15.25 o                         
  -8   3  13         89.93        108.89        16.57 o                         
  -7   3  13       1009.83        996.44        34.01 o                         
  -6   3  13        308.32        302.80        13.79 o                         
  -5   3  13        198.07        192.44        15.02 o                         
  -4   3  13        316.12        298.76        10.33 o                         
  -3   3  13       1379.35       1402.26        25.31 o                         
  -2   3  13         13.57         13.42         3.21 o                         
  -1   3  13       2919.42       2797.25        41.24 o                         
   0   3  13        628.86        608.03        20.87 o                         
   1   3  13         73.41         70.46         7.10 o                         
   2   3  13        416.74        403.67        14.96 o                         
   3   3  13       2217.30       2147.55        43.00 o                         
   4   3  13        330.61        343.07        11.80 o                         
   5   3  13        506.89        539.25        18.49 o                         
   6   3  13        168.03        166.77         8.90 o                         
   7   3  13         65.08         57.03         8.19 o                         
   8   3  13          1.97          1.88         5.03 o                         
   9   3  13        549.69        565.89        22.19 o                         
  10   3  13        121.52        143.22        12.88 o                         
 -10   4  13         28.63         35.47         7.79 o                         
  -9   4  13        578.57        610.95        22.15 o                         
  -8   4  13          3.59          1.95         4.56 o                         
  -7   4  13        227.44        245.38        13.68 o                         
  -6   4  13        288.65        285.71        28.48 o                         
  -5   4  13        257.41        288.54        13.53 o                         
  -4   4  13         19.13         26.87         4.93 o                         
  -3   4  13        432.57        411.91        20.76 o                         
  -2   4  13       1066.36       1044.16        21.08 o                         
  -1   4  13        731.19        679.01        42.18 o                         
   0   4  13          2.76         -2.29         2.29 o                         
   1   4  13       2463.19       2397.78        70.88 o                         
   2   4  13        461.86        431.73        31.92 o                         
   3   4  13       1748.74       1695.41        37.04 o                         
   4   4  13        611.10        613.30        59.37 o                         
   5   4  13        303.08        283.03        11.24 o                         
   6   4  13        263.65        226.64        13.45 o                         
   7   4  13       1435.92       1310.63        34.96 o                         
   8   4  13        214.93        191.32        13.88 o                         
   9   4  13        385.39        395.50        19.36 o                         
  10   4  13        116.48        125.62        17.40 o                         
 -10   5  13        385.69        363.87        18.28 o                         
  -9   5  13        194.02        226.27        21.20 o                         
  -8   5  13         49.99         50.39         8.39 o                         
  -7   5  13        410.18        375.28        24.43 o                         
  -6   5  13       1447.25       1459.50        91.78 o                         
  -5   5  13          4.88          3.03         4.52 o                         
  -4   5  13        522.22        541.63        30.32 o                         
  -3   5  13          1.83         -0.62         3.02 o                         
  -2   5  13         13.98         26.31         4.38 o                         
  -1   5  13         12.09         12.68         4.21 o                         
   0   5  13        431.92        418.42        14.17 o                         
   1   5  13         18.89         24.03         4.27 o                         
   2   5  13       1518.25       1505.64        34.47 o                         
   3   5  13         15.50         21.30         5.53 o                         
   4   5  13         20.00         12.88         5.07 o                         
   5   5  13         65.99         56.85         6.36 o                         
   6   5  13          7.82         11.40         5.58 o                         
   7   5  13         37.94         38.45        18.26 o                         
   8   5  13        653.02        645.37        24.88 o                         
   9   5  13        231.36        237.26        35.18 o                         
  -9   6  13          0.85          7.37         5.76 o                         
  -8   6  13        828.37        814.74        37.69 o                         
  -7   6  13         73.36         99.81        10.65 o                         
  -6   6  13        466.72        453.47        19.17 o                         
  -5   6  13        275.34        291.24        18.61 o                         
  -4   6  13          3.00          3.94         4.51 o                         
  -3   6  13         87.29         91.29         8.85 o                         
  -2   6  13       1084.55       1065.52        28.42 o                         
  -1   6  13          0.81          0.04         2.90 o                         
   0   6  13         58.60         70.26         6.17 o                         
   1   6  13       1202.50       1158.61        77.87 o                         
   2   6  13         54.34         66.87         6.22 o                         
   3   6  13        798.18        778.12        22.14 o                         
   4   6  13       1340.82       1222.97        18.59 o                         
   5   6  13         78.15         76.06         9.74 o                         
   6   6  13         11.62         12.14         6.05 o                         
   7   6  13        217.49        223.93        15.55 o                         
   8   6  13        236.17        265.40        25.03 o                         
  -8   7  13          5.10          1.30         5.99 o                         
  -7   7  13        433.29        472.74        54.23 o                         
  -6   7  13          6.61          6.80         5.53 o                         
  -5   7  13         40.50         38.08         7.79 o                         
  -4   7  13         18.20         24.49         6.42 o                         
  -3   7  13        318.95        312.60        52.46 o                         
  -2   7  13         48.57         58.04         7.93 o                         
  -1   7  13        557.85        581.16        30.55 o                         
   0   7  13         48.10         41.94         5.63 o                         
   1   7  13          8.54          5.29         3.48 o                         
   2   7  13          5.79          9.58         3.88 o                         
   3   7  13       1129.32       1096.03        24.53 o                         
   4   7  13        142.55        152.83        15.61 o                         
   5   7  13        701.90        654.59        17.44 o                         
   6   7  13          5.89          7.24         6.21 o                         
   7   7  13         92.61         89.38        12.33 o                         
  -6   8  13         26.64         38.03         8.32 o                         
  -5   8  13        587.49        571.20        37.32 o                         
  -4   8  13          0.38          3.30         5.32 o                         
  -3   8  13        263.84        259.98        44.14 o                         
  -2   8  13         60.41         80.26        16.61 o                         
  -1   8  13        154.69        151.54        11.56 o                         
   0   8  13          1.89          4.69         4.12 o                         
   1   8  13        403.46        441.37        21.02 o                         
   2   8  13        423.90        406.30        14.84 o                         
   3   8  13        276.94        280.58        11.44 o                         
   4   8  13        168.37        165.18         8.53 o                         
   5   8  13        185.90        186.59         9.04 o                         
  -4   9  13        504.05        485.20        76.94 o                         
  -3   9  13        151.95        143.82        13.84 o                         
  -2   9  13        221.83        244.88        15.19 o                         
  -1   9  13         23.92         29.01         7.17 o                         
   0   9  13         44.45         61.86        12.96 o                         
   1   9  13         35.33         45.80         6.74 o                         
   2   9  13         93.43         89.81        15.77 o                         
   3   9  13          8.76         13.03         4.16 o                         
 -10   0  14        983.17       1042.04        39.23 o                         
  -8   0  14        725.01        692.54        28.71 o                         
  -6   0  14        230.68        243.50        16.70 o                         
  -4   0  14        225.93        206.83        15.22 o                         
  -2   0  14       1677.56       1570.41        48.35 o                         
   0   0  14        425.76        448.48        22.34 o                         
   2   0  14        216.18        168.49        13.68 o                         
   4   0  14        339.18        385.22        28.06 o                         
   6   0  14        197.01        181.66        15.91 o                         
   8   0  14       2317.80       2296.54        67.89 o                         
 -11   1  14        233.86        242.66        13.85 o                         
 -10   1  14         83.92         96.32         9.42 o                         
  -9   1  14        919.95        954.67        25.93 o                         
  -8   1  14        351.87        341.03        20.19 o                         
  -7   1  14         24.24         28.66         5.70 o                         
  -6   1  14       1341.30       1307.03        24.55 o                         
  -5   1  14       1925.90       1907.89        39.91 o                         
  -4   1  14        114.64        104.18         8.21 o                         
  -3   1  14       3455.64       3443.95       128.08 o                         
  -2   1  14       1523.71       1407.23        31.80 o                         
  -1   1  14         66.86         68.84         6.95 o                         
   0   1  14        304.77        288.36        12.62 o                         
   1   1  14        216.84        224.40        11.23 o                         
   2   1  14         37.60         33.93         5.79 o                         
   3   1  14       1376.78       1362.68        31.46 o                         
   4   1  14       1129.02       1135.07        23.01 o                         
   5   1  14         19.88         24.39         5.11 o                         
   6   1  14        301.34        308.70        11.53 o                         
   7   1  14        235.01        239.99        10.60 o                         
   8   1  14          0.32          2.98         3.96 o                         
   9   1  14        208.40        217.30        19.45 o                         
 -11   2  14        515.90        523.44        28.71 o                         
 -10   2  14         37.15         42.44        10.42 o                         
  -9   2  14          4.15          6.24         7.17 o                         
  -8   2  14          3.96          2.60         4.32 o                         
  -7   2  14       3030.33       3073.19       166.07 o                         
  -6   2  14        122.19        112.91        12.68 o                         
  -5   2  14        475.68        461.92        13.26 o                         
  -4   2  14       1141.82       1098.47        25.05 o                         
  -3   2  14        235.97        212.38        15.89 o                         
  -2   2  14          0.30          3.40         3.60 o                         
  -1   2  14       6379.26       6824.74       189.20 o                         
   0   2  14        173.67        194.31        10.71 o                         
   1   2  14        140.45        144.08         9.47 o                         
   2   2  14          0.90          4.63         3.76 o                         
   3   2  14        213.61        202.20        10.91 o                         
   4   2  14          3.72          1.02         3.10 o                         
   5   2  14        669.79        685.76        17.53 o                         
   6   2  14         35.40         37.90         5.49 o                         
   7   2  14        564.32        563.25        24.06 o                         
   8   2  14          7.19         12.31         5.97 o                         
   9   2  14        323.61        314.07        16.61 o                         
  10   2  14          1.97          3.99         6.47 o                         
 -10   3  14        149.14        145.32        16.38 o                         
  -9   3  14        158.46        163.57        12.01 o                         
  -8   3  14        513.11        494.63        27.90 o                         
  -7   3  14          7.70          7.64         4.80 o                         
  -6   3  14       1662.01       1647.40        37.16 o                         
  -5   3  14          2.67          7.25         4.49 o                         
  -4   3  14        397.99        397.55        12.44 o                         
  -3   3  14        494.75        483.43        18.63 o                         
  -2   3  14       1430.94       1505.27        34.60 o                         
  -1   3  14        517.47        516.34        24.82 o                         
   0   3  14        869.04        862.01        23.92 o                         
   1   3  14        216.51        206.27        11.07 o                         
   2   3  14        147.00        158.79        10.14 o                         
   3   3  14       1875.80       1814.51        39.14 o                         
   4   3  14        226.57        223.42        10.37 o                         
   5   3  14        213.66        218.62        10.02 o                         
   6   3  14        812.60        821.67        20.25 o                         
   7   3  14        310.28        354.55        16.87 o                         
   8   3  14        581.40        551.05        21.75 o                         
   9   3  14          4.10         -3.68         5.77 o                         
  10   3  14         41.66         41.85         8.91 o                         
 -10   4  14        708.07        748.09        36.11 o                         
  -9   4  14         30.93         33.45         7.69 o                         
  -8   4  14        533.04        562.38        21.11 o                         
  -7   4  14          1.76          6.34         5.02 o                         
  -6   4  14          7.09          4.97         6.00 o                         
  -5   4  14        464.42        481.40        18.15 o                         
  -4   4  14        208.15        253.47        14.26 o                         
  -3   4  14       1331.07       1292.01        25.06 o                         
  -2   4  14        188.21        203.40         9.52 o                         
  -1   4  14          5.29          8.18         3.29 o                         
   0   4  14        688.55        705.09        21.72 o                         
   1   4  14        259.21        238.18        12.44 o                         
   2   4  14       1082.00       1033.85        27.19 o                         
   3   4  14        703.88        624.62        31.97 o                         
   4   4  14        246.28        222.73        14.24 o                         
   5   4  14        257.15        252.83        10.93 o                         
   6   4  14        868.78        860.53        27.25 o                         
   7   4  14        255.48        213.39        14.19 o                         
   8   4  14       2267.82       2221.51       143.71 o                         
   9   4  14         11.97         10.01         7.31 o                         
  -9   5  14        771.89        779.57        72.19 o                         
  -8   5  14        144.99        179.28        13.18 o                         
  -7   5  14         65.93         70.20         9.25 o                         
  -6   5  14         58.69         77.99         9.17 o                         
  -5   5  14        285.04        277.45        26.90 o                         
  -4   5  14          0.32          2.75         4.11 o                         
  -3   5  14        719.15        733.93        31.18 o                         
  -2   5  14         76.39         70.44         6.28 o                         
  -1   5  14         47.13         41.10         5.81 o                         
   0   5  14        110.41        105.54        12.90 o                         
   1   5  14       1173.62       1232.51        31.34 o                         
   2   5  14         47.77         49.71        12.05 o                         
   3   5  14       1034.01       1024.61        42.16 o                         
   4   5  14        803.00        742.33        47.14 o                         
   5   5  14        289.60        291.54        12.21 o                         
   6   5  14          9.57         17.71        11.98 o                         
   7   5  14        219.51        236.34        15.33 o                         
   8   5  14        145.37        158.67        23.57 o                         
  -8   6  14         78.06         68.01         9.95 o                         
  -7   6  14        318.29        306.48        37.04 o                         
  -6   6  14          1.46          4.62         5.38 o                         
  -5   6  14        951.06        937.51        39.18 o                         
  -4   6  14        357.78        356.44        34.15 o                         
  -3   6  14        109.41         98.69         9.57 o                         
  -2   6  14          2.31          2.66         3.52 o                         
  -1   6  14       1025.95       1054.34        36.86 o                         
   0   6  14         13.72         14.53         4.07 o                         
   1   6  14        544.26        547.10        38.10 o                         
   2   6  14        309.46        331.75        15.66 o                         
   3   6  14        283.44        272.66        14.17 o                         
   4   6  14        363.60        375.33        18.65 o                         
   5   6  14        875.79        827.27        78.94 o                         
   6   6  14          0.96         -1.54         5.49 o                         
   7   6  14         25.09         21.92         7.49 o                         
  -7   7  14         29.43         23.82         8.12 o                         
  -6   7  14        272.07        269.17        15.95 o                         
  -5   7  14         27.33         19.79         6.73 o                         
  -4   7  14        166.80        158.65        12.45 o                         
  -3   7  14         11.76         11.66         5.54 o                         
  -2   7  14        970.10       1023.24       153.86 o                         
  -1   7  14         57.41         63.30         6.84 o                         
   0   7  14        840.66        804.41        29.60 o                         
   1   7  14          0.91          3.24         3.72 o                         
   2   7  14          1.58          3.53         3.72 o                         
   3   7  14         72.22         79.63         6.91 o                         
   4   7  14        518.69        513.34        21.84 o                         
   5   7  14         57.46         60.24         9.92 o                         
   6   7  14        447.26        451.20        21.43 o                         
  -5   8  14        437.34        484.74        31.11 o                         
  -4   8  14        947.13       1019.23       104.51 o                         
  -3   8  14         14.88         20.73        12.68 o                         
  -2   8  14        191.61        203.66        20.33 o                         
  -1   8  14        215.73        212.31        14.54 o                         
   0   8  14          1.04          3.58         4.02 o                         
   1   8  14         32.80         27.47         5.41 o                         
   2   8  14        815.24        840.07        24.92 o                         
   3   8  14          8.10          9.93         4.69 o                         
   4   8  14         73.15         65.38        10.12 o                         
  -2   9  14         22.60          9.24         5.70 o                         
  -1   9  14         17.91         21.35         7.07 o                         
   0   9  14          2.41          3.35         6.77 o                         
   1   9  14        681.32        736.41        20.87 o                         
  -7   0  15         88.41        106.79        12.75 o                         
  -5   0  15         36.26         24.38         7.68 o                         
  -3   0  15        212.23        217.21        16.05 o                         
  -1   0  15        109.96        133.08        13.31 o                         
   1   0  15        502.38        465.37        23.68 o                         
   3   0  15       1523.63       1514.43        48.91 o                         
   5   0  15        625.24        621.16        29.22 o                         
   7   0  15        867.92        877.55        36.62 o                         
 -10   1  15        100.18        111.26        14.47 o                         
  -9   1  15         36.13         27.69         8.75 o                         
  -7   1  15        823.88        814.64        33.97 o                         
  -6   1  15         12.44         13.78         5.00 o                         
  -5   1  15        256.30        250.26        12.42 o                         
  -4   1  15         43.40         40.38         6.34 o                         
  -3   1  15         58.70         68.83        17.01 o                         
  -2   1  15        444.24        435.42        16.17 o                         
  -1   1  15       1581.83       1523.36        36.13 o                         
   0   1  15          0.19         13.22        12.68 o                         
   1   1  15        257.03        246.70        12.35 o                         
   2   1  15        222.31        207.99        11.32 o                         
   3   1  15         31.75         42.98        14.17 o                         
   4   1  15       2486.23       2511.40        40.85 o                         
   5   1  15        539.04        521.00        15.29 o                         
   6   1  15         52.83         64.04         6.55 o                         
   7   1  15        378.55        375.51        16.60 o                         
   8   1  15        133.34        136.01        11.09 o                         
   9   1  15         62.93         77.75        14.47 o                         
 -10   2  15        373.68        381.14        24.29 o                         
  -9   2  15         52.38         43.88        10.28 o                         
  -8   2  15          6.78          6.37         4.63 o                         
  -7   2  15          5.06          9.65         6.07 o                         
  -6   2  15       2440.39       2498.12        72.92 o                         
  -5   2  15        354.54        357.87        15.18 o                         
  -4   2  15        540.89        577.82        19.50 o                         
  -3   2  15         31.63         35.99        12.77 o                         
  -2   2  15        121.96        120.52         9.29 o                         
  -1   2  15        123.99        118.60         9.20 o                         
   0   2  15       1310.14       1329.89        45.60 o                         
   1   2  15         21.97         25.56         5.69 o                         
   2   2  15       1103.38       1114.18        28.64 o                         
   3   2  15        165.46        162.47        10.31 o                         
   4   2  15        543.64        536.67        17.85 o                         
   5   2  15        343.44        347.39        12.62 o                         
   6   2  15        986.58        995.60        24.70 o                         
   7   2  15        141.60        178.05         9.98 o                         
   8   2  15         64.86         68.89         9.46 o                         
   9   2  15         49.12         62.50         9.85 o                         
 -10   3  15        479.92        575.27        31.04 o                         
  -9   3  15         92.86        103.46        11.82 o                         
  -8   3  15        675.27        694.07        66.03 o                         
  -7   3  15        336.23        311.39        15.21 o                         
  -6   3  15         45.08         60.82         7.90 o                         
  -5   3  15        603.13        575.85        41.74 o                         
  -4   3  15        204.89        231.88        12.70 o                         
  -3   3  15         42.49         55.84         7.48 o                         
  -2   3  15       1861.00       1936.93        46.35 o                         
  -1   3  15        167.13        178.07        11.05 o                         
   0   3  15        288.43        281.42        13.46 o                         
   1   3  15        671.72        633.64        20.53 o                         
   2   3  15        133.92        156.46        15.98 o                         
   3   3  15        268.63        261.65        13.23 o                         
   4   3  15        465.99        454.44        14.50 o                         
   5   3  15        495.16        452.19        14.61 o                         
   6   3  15        183.04        196.24        10.37 o                         
   7   3  15        634.76        595.49        28.20 o                         
   8   3  15         57.27         91.58        10.73 o                         
   9   3  15         81.72         84.43        11.07 o                         
  -9   4  15        546.94        600.28        78.41 o                         
  -8   4  15          0.31         -0.63         5.31 o                         
  -7   4  15        691.42        711.65        42.55 o                         
  -6   4  15         11.31         17.09         5.76 o                         
  -5   4  15         91.03        100.16         9.47 o                         
  -4   4  15         32.50         43.33         6.85 o                         
  -3   4  15        678.47        765.57        23.97 o                         
  -2   4  15         39.22         33.90         7.12 o                         
  -1   4  15        274.65        278.35        13.85 o                         
   0   4  15         41.67         43.70         9.47 o                         
   1   4  15         24.13         24.06         5.89 o                         
   2   4  15         69.37         72.19         8.29 o                         
   3   4  15        513.98        506.00        18.56 o                         
   4   4  15        326.02        287.50        11.79 o                         
   5   4  15         66.18         71.50         8.13 o                         
   6   4  15         82.02         87.06        10.25 o                         
   7   4  15        558.41        562.22        30.90 o                         
   8   4  15          8.09          4.58         6.33 o                         
  -8   5  15        767.58        769.73        36.74 o                         
  -7   5  15        199.66        223.57        14.27 o                         
  -6   5  15        104.12        112.08        16.73 o                         
  -5   5  15         30.24         42.14        17.08 o                         
  -4   5  15        279.60        293.55        18.43 o                         
  -3   5  15          1.26          2.99         3.41 o                         
  -2   5  15        337.65        332.07        12.15 o                         
  -1   5  15       1448.32       1416.86        55.35 o                         
   0   5  15        208.01        206.58        12.30 o                         
   1   5  15        156.52        144.08        23.15 o                         
   2   5  15       1159.81       1181.34        31.21 o                         
   3   5  15        123.86        124.78        10.43 o                         
   4   5  15       1272.16       1291.62        27.67 o                         
   5   5  15        196.83        219.54        12.05 o                         
   6   5  15          0.92          2.69         5.99 o                         
   7   5  15         66.06         63.38        11.38 o                         
   8   5  15        892.04        833.73        37.92 o                         
  -7   6  15          4.43         10.09         6.38 o                         
  -6   6  15       1305.21       1303.51        94.65 o                         
  -5   6  15        110.41        102.48        11.68 o                         
  -4   6  15        776.41        805.76       102.63 o                         
  -3   6  15         87.68         96.85         9.69 o                         
  -2   6  15        440.94        433.54        14.49 o                         
  -1   6  15        338.02        330.28        12.61 o                         
   0   6  15       1420.07       1506.34        97.21 o                         
   1   6  15        101.52        101.52        10.16 o                         
   2   6  15        447.92        473.27        19.24 o                         
   3   6  15         12.85         18.78         7.38 o                         
   4   6  15        474.38        453.03        19.41 o                         
   5   6  15         99.19        101.06        12.14 o                         
   6   6  15        129.44        150.89        13.51 o                         
   7   6  15          5.96         23.17        12.10 o                         
  -6   7  15          0.59         -2.83         5.23 o                         
  -5   7  15        730.44        769.14        27.59 o                         
  -4   7  15          7.55         -3.55         5.13 o                         
  -3   7  15         74.50         84.08         9.86 o                         
  -2   7  15         76.76         89.85        11.31 o                         
  -1   7  15        868.80        929.66        38.98 o                         
   0   7  15        114.47        105.35         8.23 o                         
   1   7  15        709.66        733.27        30.78 o                         
   2   7  15        176.50        171.10        12.94 o                         
   3   7  15          1.82          2.66         5.61 o                         
   4   7  15          6.02          9.31         6.02 o                         
   5   7  15        543.70        534.59        23.53 o                         
  -4   8  15        426.30        429.40        26.24 o                         
  -3   8  15        895.16        975.44       119.94 o                         
  -2   8  15         18.94         20.10         6.44 o                         
  -1   8  15        335.41        341.52        54.16 o                         
   0   8  15        252.23        240.83        12.02 o                         
   1   8  15        207.05        203.04        11.09 o                         
   2   8  15         30.62         33.60         8.11 o                         
   3   8  15        436.64        416.65        29.32 o                         
  -6   0  16         19.47         29.22         8.75 o                         
  -4   0  16        231.25        201.67        16.19 o                         
  -2   0  16       2905.13       3028.77        82.08 o                         
   0   0  16        315.21        304.46        19.82 o                         
   2   0  16        280.94        280.68        19.26 o                         
   4   0  16       3061.35       2914.86        80.64 o                         
   6   0  16         35.62         46.30        10.94 o                         
   8   0  16        574.05        608.36        31.78 o                         
  -7   1  16        308.60        300.92        20.10 o                         
  -6   1  16        503.51        505.79        19.68 o                         
  -5   1  16        332.54        328.85        25.92 o                         
  -4   1  16         52.46         61.45         7.55 o                         
  -3   1  16         29.94         31.46         6.20 o                         
  -2   1  16        182.49        191.47        20.26 o                         
  -1   1  16        340.70        350.26        15.03 o                         
   0   1  16        738.24        689.27        21.71 o                         
   1   1  16         19.38         23.37         5.48 o                         
   2   1  16        414.02        411.21        16.53 o                         
   3   1  16       1112.92       1129.71        29.76 o                         
   4   1  16        187.28        185.29        10.78 o                         
   5   1  16        360.87        349.81        15.72 o                         
   6   1  16        286.84        261.32        14.16 o                         
   7   1  16        122.27        117.27        10.79 o                         
   8   1  16        106.70        109.88        10.71 o                         
   9   1  16        246.57        265.23        23.55 o                         
  -8   2  16         21.12         34.43        10.56 o                         
  -7   2  16        522.08        572.67        30.20 o                         
  -6   2  16         33.46         45.28        10.84 o                         
  -5   2  16       1299.23       1380.33        44.39 o                         
  -4   2  16        159.38        149.88        10.71 o                         
  -3   2  16       2787.89       2737.62        54.27 o                         
  -2   2  16          8.86         10.39         4.73 o                         
  -1   2  16        443.83        425.73        16.86 o                         
   0   2  16        181.97        193.06        11.87 o                         
   1   2  16       2302.04       2336.75        48.45 o                         
   2   2  16        309.25        290.61        18.15 o                         
   3   2  16        349.73        344.46        16.57 o                         
   4   2  16        122.35        123.36         8.32 o                         
   5   2  16        484.18        458.89        17.04 o                         
   6   2  16          0.51          1.71         4.03 o                         
   7   2  16        637.65        644.90        18.69 o                         
   8   2  16         33.64         40.81        11.77 o                         
  -9   3  16        294.44        301.30        16.17 o                         
  -8   3  16        104.09        125.48        11.04 o                         
  -7   3  16        732.04        829.67        37.92 o                         
  -6   3  16        443.77        496.73        28.48 o                         
  -5   3  16         15.35         12.75         8.38 o                         
  -4   3  16        368.37        370.77        16.45 o                         
  -3   3  16        774.68        787.31        24.45 o                         
  -2   3  16         47.85         53.83         7.84 o                         
  -1   3  16        145.85        133.73        14.94 o                         
   0   3  16       1588.38       1572.13        37.20 o                         
   1   3  16        125.99        127.69        10.29 o                         
   2   3  16        750.60        721.43        22.97 o                         
   3   3  16        113.19        115.77         9.95 o                         
   4   3  16         80.48         67.09         6.91 o                         
   5   3  16        119.80        104.83         8.13 o                         
   6   3  16        311.82        313.77        23.09 o                         
   7   3  16         25.00         27.28         7.71 o                         
   8   3  16        286.17        299.28        17.07 o                         
  -8   4  16        638.54        636.41        46.42 o                         
  -7   4  16        136.78        131.81        13.75 o                         
  -6   4  16         80.93        109.96        16.29 o                         
  -5   4  16        272.95        282.68        22.99 o                         
  -4   4  16         92.74        109.07        15.63 o                         
  -3   4  16          0.84          0.26         4.77 o                         
  -2   4  16       1057.70       1088.44        30.21 o                         
  -1   4  16         24.50         31.13         6.78 o                         
   0   4  16        335.66        324.14        24.59 o                         
   1   4  16         96.65         93.34        11.12 o                         
   2   4  16          1.81          5.07         4.80 o                         
   3   4  16         99.30         91.22         9.41 o                         
   4   4  16        195.68        192.31        10.42 o                         
   5   4  16        436.20        402.22        19.61 o                         
   6   4  16          3.89          3.97         8.33 o                         
   7   4  16         21.86         16.53         6.88 o                         
  -7   5  16        569.62        611.94        23.41 o                         
  -6   5  16        290.23        285.42        15.86 o                         
  -5   5  16          7.95         11.58         5.89 o                         
  -4   5  16          4.23         12.14         9.54 o                         
  -3   5  16         82.57        105.39        11.07 o                         
  -2   5  16         73.41         73.46         9.14 o                         
  -1   5  16       2059.77       2117.15        47.38 o                         
   0   5  16        233.65        223.13        13.64 o                         
   1   5  16         33.19         35.92         7.39 o                         
   2   5  16        230.75        237.87        35.36 o                         
   3   5  16       1461.61       1348.38        34.87 o                         
   4   5  16         17.00         11.97         5.65 o                         
   5   5  16       1013.34        964.35        45.91 o                         
   6   5  16        140.48        162.89        32.15 o                         
   7   5  16         30.97         50.95        14.42 o                         
  -6   6  16          6.62         14.60         6.92 o                         
  -5   6  16       1037.13       1044.17        83.78 o                         
  -4   6  16        383.73        381.70        25.27 o                         
  -3   6  16        122.04        140.53        18.94 o                         
  -2   6  16         96.73        104.66        11.12 o                         
  -1   6  16        171.49        193.92        15.96 o                         
   0   6  16        586.07        578.85        22.32 o                         
   1   6  16        347.13        434.50        32.76 o                         
   2   6  16         29.86         40.41         7.97 o                         
   3   6  16         95.92        105.20        10.73 o                         
   4   6  16         51.84         60.75         7.56 o                         
   5   6  16        166.16        169.11        17.24 o                         
  -5   7  16          0.13          1.86         6.89 o                         
  -4   7  16        359.05        374.96        40.09 o                         
  -3   7  16          1.51          4.23         5.61 o                         
  -2   7  16          1.33          3.40         9.49 o                         
  -1   7  16         31.80         33.90         8.36 o                         
   0   7  16        919.55        990.33        86.92 o                         
   1   7  16          1.67          2.83         6.23 o                         
   2   7  16        217.18        224.82        16.17 o                         
   3   7  16          5.34          6.24         6.02 o                         
   4   7  16          9.33          8.71         7.13 o                         
  -5   0  17        755.27        686.16        31.60 o                         
  -3   0  17        159.65        148.30        15.26 o                         
  -1   0  17       3230.14       3172.46        86.36 o                         
   1   0  17         24.02         29.32         8.61 o                         
   3   0  17        124.78        153.97        16.19 o                         
   5   0  17       2004.35       1966.12        62.91 o                         
   7   0  17         79.02         61.79        13.22 o                         
  -7   1  17          0.24         -4.47         6.28 o                         
  -6   1  17        630.62        608.90        30.92 o                         
  -5   1  17        368.40        386.86        16.57 o                         
  -4   1  17        320.15        303.76        14.64 o                         
  -3   1  17         44.37         52.82         7.57 o                         
  -2   1  17        362.23        346.07        15.63 o                         
  -1   1  17        558.70        576.29        20.24 o                         
   0   1  17        373.86        399.13        16.81 o                         
   1   1  17        591.15        593.66        20.65 o                         
   2   1  17        101.93         99.73         9.47 o                         
   3   1  17        312.87        292.98        14.81 o                         
   4   1  17        343.25        377.45        16.98 o                         
   5   1  17        187.65        178.88        12.44 o                         
   6   1  17         82.75         88.55        10.06 o                         
   7   1  17        123.26        146.27        12.20 o                         
   8   1  17         14.20         23.07         7.40 o                         
  -8   2  17        489.55        449.45        27.08 o                         
  -7   2  17        182.92        200.65        18.85 o                         
  -6   2  17        543.00        548.43        29.32 o                         
  -5   2  17         11.55          7.71         6.61 o                         
  -4   2  17       2017.21       1944.73        52.53 o                         
  -3   2  17        123.35        126.43        14.66 o                         
  -2   2  17       1885.54       1945.77        43.45 o                         
  -1   2  17        115.07        119.02        10.38 o                         
   0   2  17       1032.69        955.14        27.42 o                         
   1   2  17          2.31          0.85         4.42 o                         
   2   2  17        809.82        820.16        48.51 o                         
   3   2  17        129.93        125.32        10.53 o                         
   4   2  17        739.58        731.52        19.65 o                         
   5   2  17          0.36          3.14         4.28 o                         
   6   2  17         82.78        101.45        13.47 o                         
   7   2  17         18.86         18.28         7.22 o                         
  -8   3  17        167.57        182.08        19.68 o                         
  -7   3  17         69.96         63.24        13.82 o                         
  -6   3  17        290.69        345.31        24.48 o                         
  -5   3  17        553.40        554.38        30.71 o                         
  -4   3  17         60.15         55.39         8.35 o                         
  -3   3  17        658.18        692.54        23.46 o                         
  -2   3  17        180.42        194.68        12.67 o                         
  -1   3  17        240.84        217.45        12.90 o                         
   0   3  17         27.78         36.93         7.24 o                         
   1   3  17       1069.60       1073.56        40.69 o                         
   2   3  17        441.51        410.34        17.59 o                         
   3   3  17         75.49         86.77         9.42 o                         
   4   3  17        381.73        357.82        13.77 o                         
   5   3  17          7.92          4.75         4.47 o                         
   6   3  17          1.93          0.13         4.71 o                         
   7   3  17        307.37        308.12        17.29 o                         
  -7   4  17        721.69        811.94        39.92 o                         
  -6   4  17         15.58         13.22         9.77 o                         
  -5   4  17         67.70         72.87        14.56 o                         
  -4   4  17        452.25        484.82        29.59 o                         
  -3   4  17         48.27         48.02         8.20 o                         
  -2   4  17          0.79         -0.03         4.43 o                         
  -1   4  17       1083.08       1094.70        30.99 o                         
   0   4  17         61.37         63.68         8.81 o                         
   1   4  17        105.31        103.42        10.21 o                         
   2   4  17        134.18        120.55        10.76 o                         
   3   4  17         10.06         16.26         6.07 o                         
   4   4  17          9.66         14.58         5.03 o                         
   5   4  17        856.51        902.91        23.23 o                         
   6   4  17          4.05          6.22         6.27 o                         
  -6   5  17        284.81        287.06        24.89 o                         
  -5   5  17          5.62          9.59         9.54 o                         
  -4   5  17         63.60         95.34        16.47 o                         
  -3   5  17         13.79          5.26         7.96 o                         
  -2   5  17        203.52        207.23        14.11 o                         
  -1   5  17         31.88         35.26         8.00 o                         
   0   5  17       1042.23       1101.85        31.72 o                         
   1   5  17         81.73        103.98        10.69 o                         
   2   5  17         60.88         52.72         8.50 o                         
   3   5  17        451.33        444.57        19.33 o                         
   4   5  17        416.91        398.09        15.36 o                         
   5   5  17          7.42         15.22         6.81 o                         
  -5   6  17          0.74          5.77        10.75 o                         
  -4   6  17        270.00        299.43        26.06 o                         
  -3   6  17        101.20        107.26        17.36 o                         
  -2   6  17        119.77        146.62        19.22 o                         
  -1   6  17        171.36        177.62        13.75 o                         
   0   6  17         98.96        135.34        12.35 o                         
   1   6  17         61.81         60.60         9.38 o                         
   2   6  17        205.77        221.54        32.43 o                         
   3   6  17         37.92         31.16         7.79 o                         
   4   6  17        102.34        119.58         9.86 o                         
  -2   7  17          3.57         16.05        11.12 o                         
  -1   7  17         35.21         27.14         9.33 o                         
   0   7  17        162.15        192.08        14.67 o                         
   1   7  17        168.47        181.86        16.50 o                         
  -6   0  18       1159.08       1238.54        46.49 o                         
  -4   0  18        901.40        872.75        37.69 o                         
  -2   0  18        529.16        506.17        27.73 o                         
   0   0  18        671.96        626.74        31.04 o                         
   2   0  18       1093.37       1084.33        42.95 o                         
   4   0  18        957.89        919.98        39.97 o                         
   6   0  18       1369.08       1513.92        55.37 o                         
  -7   1  18        248.48        248.99        20.38 o                         
  -6   1  18          0.21          0.74         6.75 o                         
  -5   1  18        854.19        874.14        35.78 o                         
  -4   1  18        150.33        152.65        11.52 o                         
  -3   1  18        176.60        193.21        12.63 o                         
  -2   1  18        160.90        165.54        11.81 o                         
  -1   1  18        305.07        280.73        14.76 o                         
   0   1  18         68.80         53.78         8.04 o                         
   1   1  18        740.53        693.85        23.49 o                         
   2   1  18        269.37        280.52        19.75 o                         
   3   1  18        411.40        389.79        41.53 o                         
   4   1  18        149.24        169.17        12.71 o                         
   5   1  18        347.94        360.60        17.67 o                         
   6   1  18          0.00         -2.63         5.68 o                         
   7   1  18        192.78        189.91        14.11 o                         
  -7   2  18        648.37        651.12        33.08 o                         
  -6   2  18         68.25         56.96        12.61 o                         
  -5   2  18        328.29        320.91        22.50 o                         
  -4   2  18          0.18          0.23         4.93 o                         
  -3   2  18       1216.83       1286.07        34.05 o                         
  -2   2  18         97.52         94.11        10.03 o                         
  -1   2  18        319.44        309.20        15.54 o                         
   0   2  18         63.41         64.17         8.80 o                         
   1   2  18        147.11        141.28        11.52 o                         
   2   2  18          1.52          3.04         4.57 o                         
   3   2  18       1750.74       1810.36        42.72 o                         
   4   2  18         88.64         92.54        10.30 o                         
   5   2  18        489.89        507.11        28.69 o                         
   6   2  18         15.84         16.10         6.72 o                         
  -7   3  18         24.86         27.92        10.84 o                         
  -6   3  18         60.92         91.02        15.36 o                         
  -5   3  18        327.60        358.67        24.94 o                         
  -4   3  18        642.22        685.12        40.65 o                         
  -3   3  18        233.71        219.21        14.08 o                         
  -2   3  18        554.11        629.46        30.66 o                         
  -1   3  18         23.30         26.76         7.68 o                         
   0   3  18        101.97        114.44        10.82 o                         
   1   3  18        185.03        208.28        23.59 o                         
   2   3  18        236.07        260.90        18.54 o                         
   3   3  18        270.88        292.86        15.73 o                         
   4   3  18        343.51        354.96        15.80 o                         
   5   3  18          5.09          5.13         4.48 o                         
   6   3  18        173.67        179.07        11.17 o                         
  -6   4  18        863.66       1028.22        46.21 o                         
  -5   4  18         11.00          5.96         8.33 o                         
  -4   4  18        190.57        222.56        21.87 o                         
  -3   4  18        110.77        112.28        11.33 o                         
  -2   4  18         36.17         39.45         8.05 o                         
  -1   4  18        124.56        128.04        11.78 o                         
   0   4  18        910.17        999.28        30.30 o                         
   1   4  18          2.84          8.98         6.00 o                         
   2   4  18        444.27        433.52        19.38 o                         
   3   4  18         96.75         98.28        10.76 o                         
   4   4  18        313.79        298.72        16.39 o                         
   5   4  18        499.54        518.21        17.82 o                         
  -5   5  18        181.87        247.36        24.29 o                         
  -4   5  18          1.13          3.49         9.59 o                         
  -3   5  18         96.54         91.53        16.15 o                         
  -2   5  18        227.45        231.19        22.66 o                         
  -1   5  18        357.26        416.53        19.46 o                         
   0   5  18         14.44          9.57         6.49 o                         
   1   5  18        702.90        799.56        27.30 o                         
   2   5  18        167.62        173.89        13.39 o                         
   3   5  18         82.75         80.81        10.43 o                         
   4   5  18        108.23        107.77         9.54 o                         
  -2   6  18         11.98          8.05        10.42 o                         
  -1   6  18        182.60        216.20        15.30 o                         
   0   6  18        356.39        437.39        20.38 o                         
   1   6  18        126.16        136.98        21.50 o                         
  -5   0  19       1023.82       1153.30        45.88 o                         
  -3   0  19        940.56        913.61        39.65 o                         
  -1   0  19        210.02        181.06        18.05 o                         
   1   0  19        912.21        979.03        41.60 o                         
   3   0  19        474.36        489.10        28.90 o                         
   5   0  19        264.49        247.22        21.68 o                         
  -6   1  19        584.70        615.62        31.97 o                         
  -5   1  19         63.54         64.32         8.96 o                         
  -4   1  19        398.01        423.58        18.74 o                         
  -3   1  19         86.25         82.16         9.73 o                         
  -2   1  19         93.54         95.41        21.24 o                         
  -1   1  19        155.02        142.71        30.18 o                         
   0   1  19        155.98        163.57        12.42 o                         
   1   1  19         17.56         24.73         6.79 o                         
   2   1  19        892.96        853.51        36.90 o                         
   3   1  19        394.23        411.96        18.94 o                         
   4   1  19         24.97         21.60         6.99 o                         
   5   1  19         30.24         26.04         7.51 o                         
  -6   2  19        382.34        392.78        26.01 o                         
  -5   2  19          1.48          2.75         8.05 o                         
  -4   2  19          9.71         12.93         6.36 o                         
  -3   2  19         10.56         10.99         6.18 o                         
  -2   2  19        507.62        526.03        21.11 o                         
  -1   2  19        308.57        293.64        15.88 o                         
   0   2  19         25.53         43.25         8.47 o                         
   1   2  19          1.61          0.27         5.10 o                         
   2   2  19        296.24        301.89        16.30 o                         
   3   2  19          4.24          5.90         6.10 o                         
   4   2  19        442.35        438.70        19.71 o                         
   5   2  19         43.86         49.47         8.81 o                         
  -5   3  19          0.33         -0.37         7.54 o                         
  -4   3  19        287.42        277.79        16.03 o                         
  -3   3  19        492.94        525.03        21.55 o                         
  -2   3  19         92.17         75.20        10.02 o                         
  -1   3  19        859.21        909.55        28.92 o                         
   0   3  19         12.96         12.02         6.01 o                         
   1   3  19         11.60          3.72         5.92 o                         
   2   3  19        631.28        632.12        23.68 o                         
   3   3  19         83.26         92.60        10.64 o                         
   4   3  19          9.64          9.36         4.87 o                         
  -4   4  19         36.18         40.02        11.63 o                         
  -3   4  19        334.18        378.18        18.92 o                         
  -2   4  19         24.52         27.63         7.47 o                         
  -1   4  19        228.65        265.60        15.98 o                         
   0   4  19         41.65         40.78         8.44 o                         
   1   4  19       1121.81       1204.81        36.71 o                         
   2   4  19          0.85          6.54         5.89 o                         
   3   4  19        121.48        130.59        12.11 o                         
  -2   5  19        214.91        263.51        23.45 o                         
  -1   5  19        181.25        221.97        15.46 o                         
   0   5  19       1070.98       1159.43        38.30 o                         
   1   5  19          4.10         11.61         6.88 o                         
  -4   0  20        548.99        545.31        30.71 o                         
  -2   0  20        135.04        131.64        16.66 o                         
   0   0  20        122.97        132.38        17.12 o                         
   2   0  20       1115.61       1152.27        47.51 o                         
   4   0  20        544.31        566.20        32.76 o                         
  -5   1  20        147.17        165.40        43.83 o                         
  -4   1  20         21.09         33.04         7.43 o                         
  -3   1  20        160.57        148.71        12.50 o                         
  -2   1  20        121.98        143.20        12.29 o                         
  -1   1  20         42.34         34.56         7.58 o                         
   0   1  20        756.18        770.68        50.46 o                         
   1   1  20        456.97        475.36        20.46 o                         
   2   1  20         13.03         11.37         6.09 o                         
   3   1  20        546.85        595.33        23.44 o                         
  -4   2  20        169.82        184.29        13.67 o                         
  -3   2  20          8.90         18.19         6.93 o                         
  -2   2  20        175.67        190.93        13.89 o                         
  -1   2  20         55.99         83.41        10.50 o                         
   0   2  20          3.73         -0.11         5.16 o                         
   1   2  20         25.54         26.51         7.58 o                         
   2   2  20          8.95         21.59         6.83 o                         
   3   2  20         14.38         14.16         6.76 o                         
  -3   3  20        442.95        496.92        21.93 o                         
  -2   3  20        539.77        545.12        28.92 o                         
  -1   3  20        201.43        206.62        14.72 o                         
   0   3  20        449.67        503.20        21.80 o                         
   1   3  20         72.66         75.02        10.59 o                         
   2   3  20         14.34         17.59         7.14 o                         
  -1   0  21        122.18        104.09        16.75 o                         
                                                                                
